# Supplementary material for: Disturbed brain ether lipid metabolism and histology in Sjögren‐Larsson syndrome
Source: J Inherit Metab Dis. 2020 Jul 9;43(6):1265–78. doi: 10.1002/jimd.12275 (PMC7689726; doi:10.1002/jimd.12275)
Supplement: Supplementary file 1 — Data S1. Materials and methods [file JIMD-43-1265-s001.xlsx]

## Sheet: Statistics
Metabolite	Group2ControlG2C_1	Group2ControlG2C_2	Group2ControlG2C_3	Group4SLSGA2_1	Group4SLSGA2_2	Group4SLSGA2_3	P_Value	HOLM	BONFERRONI	FDR	VIP_score	Fold_change	Log2_fold_change
BMP(26:0)	3.56935	3.60309	3.55636	3.70588	3.80915	3.77558	0.013462	1	1	0.0242774	1.08775	1.05236	0.0736344
BMP(32:1)	1.85023	2.1499	2.1905	3.37399	3.17891	3.36439	0.00152438	1	1	0.0047292	1.13251	1.60198	0.679859
BMP(32:2)	0.538146	0.536473	0.474481	1.10601	1.19956	1.1404	8.25967e-05	0.126868	0.140167	0.000865225	1.14827	2.2245	1.15348
BMP(33:1)	0.537506	0.47281	0.451002	0.756873	0.548391	0.546041	0.195836	1	1	0.246807	0.759067	1.26687	0.341272
BMP(33:2)	0.206307	0.216729	0.123907	0.361943	0.258324	0.37431	0.0361676	1	1	0.0555702	0.97728	1.81843	0.862691
BMP(34:1)	20.664	20.9642	21.0692	29.7818	30.6151	30.1222	6.27744e-05	0.0976142	0.106528	0.000744953	1.15309	1.44375	0.529817
BMP(34:2)	15.5466	15.4643	15.2463	28.2582	27.5605	27.5055	8.10629e-05	0.124675	0.137564	0.000855194	1.15405	1.80133	0.849062
BMP(34:3)	1.94176	2.33084	2.20454	5.25635	5.16203	5.44019	5.3537e-05	0.0837855	0.0908523	0.0006831	1.15043	2.44839	1.29183
BMP(34:4)	0.271519	0.317194	0.226246	1.3015	1.25611	1.11642	0.000778137	0.978118	1	0.00299433	1.14555	4.50823	2.17256
BMP(35:1)	1.29065	1.18849	1.38915	1.45791	1.22677	1.3094	0.662801	1	1	0.700356	0.266471	1.03252	0.0461649
BMP(35:2)	4.71042	4.60228	4.48674	5.13165	5.27661	5.32361	0.00183433	1	1	0.00537625	1.11539	1.14004	0.18908
BMP(35:3)	0.454464	0.533437	0.431373	0.738751	0.737206	0.746593	0.0124827	1	1	0.0227776	1.12541	1.56598	0.647062
BMP(36:1)	11.876	13.082	13.4861	12.9873	12.568	13.6202	0.695757	1	1	0.73199	0.241814	1.01903	0.0271898
BMP(36:2)	137.56	144.497	136.139	172.03	175.966	180.448	0.000498971	0.661635	0.846753	0.00227622	1.13418	1.26363	0.33757
BMP(36:3)	24.4552	26.0704	24.8775	46.0553	48.5281	49.219	0.000253854	0.360726	0.43079	0.0015552	1.14996	1.90712	0.931393
BMP(36:4)	5.10886	5.21641	4.91133	11.9285	12.7403	12.3211	0.000267634	0.378703	0.454175	0.00160486	1.1523	2.4277	1.27959
BMP(36:5)	0.975499	0.873175	0.742997	2.39161	2.68581	2.72186	0.000394401	0.534019	0.669299	0.00194564	1.14337	3.00936	1.58946
BMP(36:6)	0.0672375	0.120367	0.119974	0.461919	0.449216	0.550474	0.00151557	1	1	0.00472786	1.13491	4.75199	2.24853
BMP(37:2)	4.46432	4.49536	4.54424	4.1048	4.05184	4.05665	0.000207505	0.300674	0.352135	0.00141235	1.14487	0.904425	-0.144927
BMP(37:3)	0.80242	0.789968	0.871676	1.24573	1.3407	1.18686	0.00280884	1	1	0.00725823	1.12416	1.53133	0.614784
BMP(37:4)	0.721515	0.737168	0.689288	0.729006	0.76082	0.753479	0.145484	1	1	0.18933	0.787753	1.04438	0.0626504
BMP(37:5)	0.209322	0.192213	0.273735	0.436034	0.50457	0.419696	0.00316909	1	1	0.00793206	1.10182	2.01445	1.01039
BMP(38:1)	1.97968	2.19999	2.33373	0.833281	0.839332	1.06089	0.000919315	1	1	0.00334738	1.13209	0.419674	-1.25266
BMP(38:2)	5.88802	6.20492	6.27738	6.56586	7.55548	7.19687	0.0606612	1	1	0.0876103	0.97417	1.16047	0.21471
BMP(38:3)	3.93095	4.10186	4.00409	7.71786	8.22676	8.52776	0.0023098	1	1	0.0062913	1.14729	2.03311	1.02369
BMP(38:4)	32.8239	33.6179	32.1372	29.5947	32.5153	32.4653	0.302564	1	1	0.354838	0.61713	0.959386	-0.0598171
BMP(38:5)	18.1533	18.7197	18.1398	31.0069	32.338	33.9573	0.00251009	1	1	0.00670629	1.14627	1.76872	0.822705
BMP(38:6)	3.71168	3.6938	3.49933	9.8461	10.6961	10.9659	0.00171806	1	1	0.00511498	1.14929	2.88938	1.53076
BMP(38:7)	0.793324	0.744377	0.834574	3.44715	3.48555	3.50021	1.12579e-06	0.00188344	0.00191046	7.64185e-05	1.15476	4.39785	2.1368
BMP(38:8)	0.0597402	0.0359322	0.0345258	0.345825	0.316266	0.399136	0.00301444	1	1	0.007628	1.13966	8.15086	3.02695
BMP(39:4)	0.679136	0.708951	0.529674	0.635539	0.617007	0.673242	0.966764	1	1	0.971861	0.0590004	1.00418	0.00602492
BMP(39:5)	0.257352	0.246848	0.206373	0.35332	0.553448	0.427557	0.062168	1	1	0.0895351	0.998558	1.87782	0.909057
BMP(39:6)	0.160453	0.0969921	0.136613	0.306844	0.4988	0.421306	0.0282258	1	1	0.0450181	1.06384	3.11363	1.6386
BMP(39:7)	0.116628	0.14043	0.177619	0.553814	0.468527	0.492766	0.000569542	0.742113	0.966513	0.00244412	1.13835	3.48559	1.8014
BMP(40:4)	2.42348	2.51043	2.7672	2.50568	2.81348	2.86481	0.35082	1	1	0.401444	0.539993	1.0627	0.0877334
BMP(40:5)	2.42493	3.1248	2.6819	7.44097	7.60829	8.15797	7.59679e-05	0.117218	0.128917	0.000831726	1.14695	2.81927	1.49532
BMP(40:6)	10.6554	9.99831	8.51876	16.4544	17.3583	18.1732	0.0009004	1	1	0.00330017	1.1301	1.78202	0.833511
BMP(40:7)	16.1112	16.3886	16.049	43.7071	43.9679	46.5246	0.000862845	1	1	0.00320404	1.15274	2.76423	1.46688
BMP(40:8)	4.63506	4.99764	4.43828	15.4383	15.6072	15.89	1.34773e-06	0.00225205	0.00228709	8.24848e-05	1.15421	3.33563	1.73796
BMP(40:9)	0.210205	0.213418	0.19655	1.0931	1.1346	1.11568	1.69196e-05	0.0273252	0.0287126	0.000345751	1.15458	5.39105	2.43057
BMP(41:6)	9e-05	0.020069	9.3e-05	0.105351	0.154008	0.185689	0.019703	1	1	0.0333173	1.09253	21.9755	4.45782
BMP(41:7)	0.107498	0.148518	0.107417	0.469026	0.431624	0.569996	0.00728731	1	1	0.0148102	1.12423	4.04653	2.01669
BMP(42:10)	6.66384	6.75336	6.51214	11.8239	12.0933	12.6655	0.00100818	1	1	0.00354956	1.1501	1.83562	0.876269
BMP(42:11)	0.451411	0.269423	0.415415	0.664636	0.747281	0.651156	0.0154786	1	1	0.0272198	1.06934	1.81569	0.860517
BMP(42:6)	0.182756	0.252637	0.21706	0.621752	0.708249	0.627883	0.000383677	0.521033	0.651099	0.001915	1.1409	3.00081	1.58535
BMP(42:7)	0.760634	0.604453	0.617552	1.85727	2.11137	2.15578	0.000862557	1	1	0.00320404	1.14178	3.08902	1.62715
BMP(42:8)	1.20262	1.28425	1.47304	3.66105	4.06687	4.07175	0.000307494	0.428339	0.521817	0.00170531	1.14671	2.97978	1.57521
BMP(42:9)	5.01641	5.28692	5.4811	10.1685	10.8524	11.3989	0.00156212	1	1	0.00480238	1.14432	2.05391	1.03837
BMP(44:10)	1.51937	1.39981	1.38176	3.37085	3.73024	4.09045	0.00626676	1	1	0.0131944	1.13583	2.60212	1.37969
BMP(44:11)	3.40564	3.73934	3.72961	9.08694	9.6872	9.86856	0.000276117	0.389877	0.46857	0.00162873	1.15062	2.63391	1.39721
BMP(44:12)	29.3815	30.2233	30.2604	53.3945	56.2465	56.6149	0.000784417	0.983659	1	0.0029981	1.15109	1.85006	0.887572
BMP(44:8)	9e-05	0.0683612	0.0560587	0.228879	0.265234	0.264151	0.00253676	1	1	0.00674746	1.12601	6.08999	2.60644
BMP(44:9)	0.137028	0.188932	0.185161	0.875342	0.865429	0.690299	0.00565021	1	1	0.0121526	1.13373	4.75635	2.24986
C1P(d34:1)	22.2112	19.3116	12.4187	18.3173	18.9658	20.246	0.72276	1	1	0.755248	0.229409	1.06651	0.0928947
CE(14:0)	7.6135	11.696	12.2871	11.8842	8.21471	11.7751	0.9636	1	1	0.97078	0.0472385	1.00878	0.0126146
CE(16:0)	112.867	101.269	101.063	86.0741	51.9754	59.4326	0.0490889	1	1	0.0723752	1.00618	0.626533	-0.674538
CE(16:1)	22.4909	31.8893	28.6279	24.8362	24.9953	21.2528	0.286071	1	1	0.338332	0.637835	0.856352	-0.223724
CE(18:0)	13.4657	12.5053	10.85	5.4423	6.73592	4.74846	0.00295213	1	1	0.00749964	1.10943	0.459703	-1.12123
CE(18:1)	1816.04	1809.86	1861.64	966.138	1021.11	972.456	3.96942e-06	0.00653366	0.0067361	0.00012954	1.15322	0.53935	-0.890706
CE(18:2)	10952.2	11127.3	11854.6	1946.11	1656.45	1716.79	0.000300415	0.420281	0.509805	0.00169946	1.15293	0.156755	-2.67342
CE(18:3)	328.298	344.082	386.351	101.829	91.0461	94.1352	0.00353936	1	1	0.0085075	1.14437	0.271089	-1.88316
CE(20:1)	24.3429	26.6141	26.2559	36.4555	33.0358	38.1809	0.0105137	1	1	0.0199572	1.0974	1.39448	0.479732
CE(20:2)	152.301	150.212	163.854	154.338	144.977	159.814	0.711022	1	1	0.745738	0.227261	0.984481	-0.0225654
CE(20:3)	1869.08	1862.18	1878.9	1195.05	1079.88	1166.51	0.00193639	1	1	0.00557621	1.14969	0.613431	-0.705028
CE(20:4)	13042.5	15001.8	16515.8	9515.21	8313.17	8669.77	0.0177506	1	1	0.0304577	1.08872	0.59466	-0.749862
CE(20:5)	471.643	463.544	487.41	139.486	125.904	135.49	1.71144e-05	0.0276226	0.0290431	0.000345751	1.15376	0.281794	-1.82729
CE(22:1)	6.59255	4.44464	5.40702	7.04811	7.79686	6.46662	0.103949	1	1	0.140559	0.859238	1.29599	0.374057
CE(22:2)	17.012	17.4368	14.9375	19.188	19.2716	19.4563	0.0650235	1	1	0.0929612	1.01415	1.17271	0.229847
CE(22:3)	106.697	105.735	96.6054	131.664	124.893	132.9	0.00338909	1	1	0.00830826	1.10539	1.26023	0.333682
CE(22:4)	2009.96	2137.93	2108.08	2188.64	1923.63	2074.45	0.805888	1	1	0.82985	0.160222	0.988931	-0.0160582
CE(22:5)	406.977	409.082	453.732	728.684	656.902	659.935	0.00151559	1	1	0.00472786	1.12895	1.61091	0.687877
CE(22:6)	4949.06	5278.58	5694.49	3708.91	3292.98	3590.86	0.00460041	1	1	0.0103677	1.11229	0.665285	-0.587956
CE(24:1)	37.4124	44.3514	38.1329	21.1812	20.4559	21.6386	0.0118175	1	1	0.0218694	1.12425	0.527752	-0.922069
CE(24:2)	10.4621	13.3464	13.6513	14.0067	20.1431	17.3743	0.100563	1	1	0.137183	0.870453	1.37545	0.459904
CE(24:3)	20.2984	16.7293	19.6657	24.4936	23.4824	20.2818	0.0847124	1	1	0.117641	0.871393	1.20398	0.267814
CE(24:4)	155.025	148.157	164.267	180.011	174.963	187.175	0.0152658	1	1	0.0269014	1.04528	1.1598	0.213879
CE(24:5)	43.7523	56.2383	42.9887	182.989	180.17	178.599	0.000437932	0.589456	0.74317	0.00211128	1.15246	3.78907	1.92184
CE(24:6)	55.0067	62.0971	54.9176	74.6343	70.8285	72.0583	0.0119417	1	1	0.0220752	1.09174	1.2645	0.338567
CE(26:1)	12.2147	17.4882	14.7098	12.3492	11.0737	13.6081	0.245076	1	1	0.300068	0.682279	0.833791	-0.262241
CE(26:2)	2.07202	8.09034	1.85689	2.49988	6.21838	5.40539	0.782698	1	1	0.808423	0.183378	1.17509	0.232766
CE(26:3)	4.09743	5.99415	8.10371	2.00618	7.83341	7.01543	0.847813	1	1	0.866188	0.120499	0.926339	-0.110387
CE(26:4)	8.0113	7.56572	6.77626	9.03713	13.538	11.6989	0.0839953	1	1	0.11674	0.954181	1.53329	0.616628
CE(26:5)	2.23368	1.59691	1.64306	14.7483	9.74908	12.3423	0.0169668	1	1	0.0292906	1.11261	6.73037	2.75069
CE(26:6)	9e-05	9.1e-05	9.3e-05	0.0001	1.89279	1.26416	0.199225	1	1	0.250062	0.793622	11522.1	13.4921
CE(28:1)	2.50162	4.36949	2.30784	5.0441	3.89062	1.53579	0.745745	1	1	0.774972	0.207357	1.14071	0.18993
CE(28:5)	9e-05	0.606835	9.3e-05	1.19609	1.04465	0.0001	0.290088	1	1	0.342336	0.622433	3.69155	1.88423
Cer(d27:1)	2.5462	2.22542	2.29444	2.46352	2.14068	2.31722	0.738989	1	1	0.768893	0.20488	0.97953	-0.029838
Cer(d28:1)	0.789597	1.39569	1.04877	0.770074	0.664743	0.718726	0.173376	1	1	0.221384	0.82292	0.665896	-0.586631
Cer(d29:1)	1.6555	1.96732	1.60437	1.91367	1.8442	1.89916	0.333176	1	1	0.384668	0.613942	1.08223	0.114009
Cer(d31:1)	0.445733	0.347333	0.332565	0.404869	0.472583	0.420227	0.251073	1	1	0.306746	0.662632	1.15285	0.205199
Cer(d32:1)	5.20402	5.05858	4.9529	5.90485	6.5331	5.75219	0.0436272	1	1	0.0651146	1.03152	1.1955	0.257615
Cer(d32:2)	1.13459	1.08436	1.08349	1.5367	1.30808	1.19432	0.131253	1	1	0.171732	0.888206	1.22307	0.290505
Cer(d33:1)	0.977124	0.934837	1.02091	1.0602	1.08757	0.982631	0.179408	1	1	0.228228	0.734166	1.06735	0.094037
Cer(d34:1)	48.4709	45.0173	41.8583	58.2775	58.2004	60.8174	0.00867083	1	1	0.0171897	1.10648	1.30994	0.389497
Cer(d34:2)	3.0374	2.742	2.42956	4.05698	4.20843	4.54257	0.00286388	1	1	0.00736364	1.10764	1.56024	0.641772
Cer(d35:1)	4.32176	4.07345	3.7814	3.88702	4.30203	4.43103	0.549747	1	1	0.588222	0.358394	1.03642	0.0516081
Cer(d35:2)	0.408819	0.251455	0.253933	0.442722	0.446421	0.439633	0.117187	1	1	0.155973	0.922703	1.45347	0.539504
Cer(d36:1)	291.238	271.788	261.587	278.7	274.063	292.747	0.543758	1	1	0.584393	0.368439	1.02534	0.0361046
Cer(d36:2)	57.3556	52.3998	50.2099	90.192	89.0626	95.4095	0.000192823	0.280943	0.327221	0.00135776	1.14217	1.71702	0.779909
Cer(d37:1)	3.41592	3.08428	2.98497	3.00012	2.76849	3.11368	0.294355	1	1	0.346649	0.600358	0.936439	-0.0947431
Cer(d38:1)	63.3556	58.2085	55.7786	61.6952	61.4469	64.3273	0.267514	1	1	0.321504	0.661543	1.0571	0.0801147
Cer(d39:1)	1.4542	1.28967	1.25761	0.949464	1.00509	1.06616	0.0167077	1	1	0.0289611	1.06285	0.754901	-0.405641
Cer(d39:2)	0.253752	0.25509	0.250304	0.425927	0.468783	0.378864	0.0218994	1	1	0.0363989	1.10532	1.67764	0.746433
Cer(d40:1)	13.5904	12.249	11.7807	10.0625	9.82964	10.4576	0.0356435	1	1	0.0550383	1.04444	0.806742	-0.30982
Cer(d40:2)	5.77908	5.49373	5.68388	6.69035	6.65019	7.23208	0.0123227	1	1	0.0225342	1.09327	1.21325	0.278872
Cer(d40:3)	0.434645	0.482701	0.411432	0.525998	0.479176	0.633313	0.13817	1	1	0.180504	0.828341	1.23308	0.302263
Cer(d41:1)	14.4369	13.5458	13.2269	9.92746	9.86367	10.6524	0.00198233	1	1	0.00567466	1.1216	0.73875	-0.436842
Cer(d41:2)	10.9916	9.552	9.06977	9.25509	9.3098	9.70842	0.523417	1	1	0.564319	0.406825	0.954748	-0.0668078
Cer(d41:3)	0.557708	0.63492	0.608291	0.916464	0.752569	0.931497	0.0300835	1	1	0.0472263	1.04859	1.444	0.530073
Cer(d42:1)	34.884	32.0235	30.8913	33.1363	33.0032	35.2466	0.448201	1	1	0.494536	0.455985	1.03668	0.0519708
Cer(d42:2)	306.29	286.338	276.133	190.706	190.848	201.141	0.00381487	1	1	0.00899144	1.13277	0.67072	-0.576217
Cer(d42:3)	14.9437	15.6153	14.0105	16.4863	16.5322	17.245	0.0358997	1	1	0.0553332	1.01066	1.12776	0.17346
Cer(d42:4)	0.305155	0.398097	0.377178	0.488625	0.577235	0.552967	0.00977249	1	1	0.01901	1.06105	1.49832	0.583345
Cer(d43:1)	19.1011	17.59	16.7727	15.4506	15.1632	16.276	0.0656919	1	1	0.0938377	0.949449	0.877039	-0.189288
Cer(d43:2)	39.5241	36.9004	36.3924	24.5578	25.168	26.1397	0.00177845	1	1	0.00522834	1.1379	0.672467	-0.572466
Cer(d43:3)	2.93338	2.65021	2.51893	3.19104	3.09246	3.29819	0.0382717	1	1	0.0581963	1.01145	1.18255	0.241907
Cer(d44:1)	2.0654	2.01887	1.94042	3.62978	3.63303	3.91817	0.00107007	1	1	0.00370828	1.14696	1.85586	0.892088
Cer(d44:2)	20.2073	19.0339	18.366	21.9432	22.4928	23.3492	0.00884823	1	1	0.0174598	1.073	1.17668	0.23472
Cer(d44:3)	3.0988	3.0148	2.71069	4.20979	4.43729	4.59847	0.000839173	1	1	0.00317051	1.12776	1.50103	0.585957
Cer(d45:2)	0.562206	0.573124	0.56924	0.727412	0.639473	0.630056	0.086512	1	1	0.11965	0.973185	1.17152	0.228384
Cer(d46:2)	0.0921067	0.186946	0.223632	0.377417	0.270155	0.258429	0.0692188	1	1	0.0982965	0.897521	1.80233	0.84986
Cer(d46:3)	9e-05	0.0142069	0.0211266	0.0986795	0.0920422	0.117614	0.000934323	1	1	0.00337402	1.1289	8.70427	3.12172
CL(68:3)	25.4253	32.9769	20.5517	47.7917	9.29605	24.2845	0.950671	1	1	0.95972	0.0601844	1.03063	0.0435257
CL(68:4)	77.0543	73.6709	63.5278	93.7024	95.0447	97.0073	0.0229597	1	1	0.0376795	1.0901	1.33372	0.41546
CL(68:5)	20.3513	30.3462	21.2969	52.3229	54.7655	48.1393	0.0035962	1	1	0.0086197	1.11568	2.15611	1.10843
CL(70:4)	175.192	135.023	137.549	234.022	193.714	192.261	0.0384327	1	1	0.0583365	0.965253	1.38465	0.469524
CL(70:5)	195.75	197.606	160.1	250.854	242.87	213.47	0.037444	1	1	0.0570399	0.968327	1.27778	0.353638
CL(70:6)	64.7066	69.8906	71.955	91.2261	102.119	100.252	0.00346693	1	1	0.00840482	1.1136	1.42142	0.507332
CL(70:7)	45.8857	33.8852	40.3254	64.8501	50.9904	64.9284	0.028308	1	1	0.0451067	1.0026	1.5052	0.589955
CL(70:8)	9.80893	8.59709	5.04489	10.7814	11.959	8.89815	0.194104	1	1	0.245085	0.727172	1.34914	0.432042
CL(72:4)	67.1973	3.73017	91.1145	5.60894	88.5473	110.872	0.746764	1	1	0.775082	0.20803	1.26528	0.339455
CL(72:5)	314.534	279.082	239.75	278.22	272.581	239.862	0.60318	1	1	0.642155	0.319996	0.948758	-0.0758883
CL(72:6)	220.651	223.25	158.617	223.785	213.265	210.994	0.549075	1	1	0.587874	0.387313	1.07556	0.105085
CL(72:7)	208.152	222.701	215.555	237.937	248.588	222.278	0.0941454	1	1	0.129051	0.885384	1.09653	0.132942
CL(72:8)	105.684	150.433	129.779	168.811	169.506	148.622	0.103649	1	1	0.140265	0.873065	1.26184	0.335527
CL(72:9)	31.7121	34.6774	25.7987	49.2088	46.2788	43.4082	0.0111313	1	1	0.0208958	1.07335	1.50665	0.591349
CL(74:10)	94.5907	105.93	93.5201	103.285	96.7074	112.939	0.366216	1	1	0.415977	0.528263	1.06425	0.0898317
CL(74:6)	10.4927	9.1e-05	9.3e-05	40.7603	0.0001	12.455	0.359712	1	1	0.409686	0.56984	5.07158	2.34244
CL(74:7)	232.224	216.093	218.085	133.875	187.661	163.477	0.0489476	1	1	0.0722925	1.01602	0.727809	-0.458369
CL(74:8)	331.775	272.405	260.008	250.736	258.269	238.049	0.214897	1	1	0.267558	0.749398	0.864458	-0.210132
CL(74:9)	130.523	211.807	163.099	228.533	238.596	195.709	0.143512	1	1	0.186907	0.80753	1.31144	0.391147
CL(76:10)	198.532	184.927	178.05	178.843	181.411	170.459	0.228772	1	1	0.282758	0.691663	0.945155	-0.0813773
CL(76:11)	175.476	153.492	136.283	161.083	166.945	168.882	0.451794	1	1	0.497854	0.478963	1.06805	0.0949792
CL(76:9)	138.37	125.604	97.3708	99.3216	40.7065	27.5759	0.0799146	1	1	0.111526	0.911192	0.463834	-1.10832
DG(22:0)	1.93017	2.45205	1.39603	1.54935	1.67589	1.12596	0.261705	1	1	0.316772	0.654758	0.75303	-0.409221
DG(24:0)	7.10313	7.63297	5.42602	6.05984	5.97201	3.69241	0.222623	1	1	0.275559	0.678288	0.779891	-0.358655
DG(24:1)	1.46017	1.3722	1.22843	1.33537	1.55572	1.3288	0.626297	1	1	0.665097	0.294362	1.03917	0.0554367
DG(26:0)	10.465	10.9423	9.32613	11.2362	9.84661	8.58244	0.717351	1	1	0.750984	0.227502	0.965242	-0.0510371
DG(26:1)	2.16993	1.67965	1.88561	1.6571	2.48301	2.35896	0.447683	1	1	0.494286	0.461739	1.13319	0.180395
DG(30:0)	21.4399	22.4075	18.9283	16.1146	16.2439	16.8093	0.0435503	1	1	0.0650571	1.04692	0.78323	-0.352493
DG(32:0)	164.993	158.748	146.331	220.338	218.701	226.205	0.00270639	1	1	0.00706575	1.13628	1.41519	0.500998
DG(32:1)	94.9701	93.2678	93.8113	83.153	78.4789	79.2436	0.00603166	1	1	0.0128107	1.1273	0.85402	-0.227659
DG(33:0)	7.70662	8.37719	9.36862	10.0258	12.77	12.3708	0.0426578	1	1	0.063949	0.98744	1.38166	0.466401
DG(33:1)	20.7999	17.246	20.5067	18.6019	18.2701	21.6999	0.99693	1	1	0.99693	0.0632616	1.00033	0.000477352
DG(33:2)	6.19601	4.98047	5.60849	4.54241	4.94628	4.3395	0.0883305	1	1	0.121768	0.903685	0.823844	-0.279557
DG(34:0)	286.248	314.48	283.108	297.521	288.103	311.261	0.738384	1	1	0.768735	0.218258	1.01476	0.021144
DG(34:1)	1715.55	1714.01	1678.14	1375.45	1392.75	1471.31	0.00445965	1	1	0.0101312	1.12792	0.830025	-0.268772
DG(34:2)	47.5879	51.9099	47.438	52.0672	49.8234	51.6391	0.272536	1	1	0.325699	0.65262	1.04488	0.0633321
DG(34:3)	1.34448	3.11711	2.79784	2.90016	2.74464	2.02123	0.838502	1	1	0.857708	0.138242	1.05601	0.0786236
DG(35:0)	11.4975	12.0118	14.182	8.24619	5.69196	3.94059	0.0159521	1	1	0.0278793	1.05206	0.474347	-1.07599
DG(35:1)	104.094	103.639	99.7906	69.5342	61.993	66.2663	0.000409236	0.552878	0.694474	0.00200136	1.14377	0.643182	-0.636702
DG(35:2)	21.029	21.9098	20.3335	14.5755	13.2153	15.2087	0.00107402	1	1	0.00371147	1.12806	0.679596	-0.557252
DG(36:0)	64.8092	59.9975	70.4759	45.5575	47.8582	47.8658	0.0216956	1	1	0.0362376	1.09151	0.723472	-0.46699
DG(36:1)	4345.07	4352.58	4189.68	2743.46	2618.13	2576.26	2.33866e-05	0.0373952	0.0396871	0.000400879	1.15055	0.615942	-0.699133
DG(36:2)	561.411	592.359	565.576	330.917	328.431	339.031	0.000628583	0.806473	1	0.00257038	1.15091	0.580674	-0.784201
DG(36:3)	97.1177	91.5756	90.9364	91.7303	94.5032	99.1454	0.547885	1	1	0.587712	0.361343	1.02056	0.0293609
DG(36:4)	117.528	126.034	115.26	114.777	129.684	118.093	0.835652	1	1	0.855308	0.132204	1.0104	0.0149224
DG(37:0)	5.95845	4.92542	5.02596	1.6793	1.40907	1.7508	0.00444346	1	1	0.010108	1.13543	0.304162	-1.71709
DG(37:1)	78.5166	94.5079	80.699	27.7523	26.6354	26.7192	0.0072511	1	1	0.0147721	1.13794	0.319666	-1.64536
DG(37:2)	41.7762	42.9797	37.1753	15.3891	16.4597	16.421	0.00394373	1	1	0.00919301	1.14281	0.395877	-1.33688
DG(37:3)	10.7302	13.6977	12.1859	9.4081	7.89344	9.50726	0.0410741	1	1	0.061903	0.985008	0.732203	-0.449684
DG(37:4)	25.767	24.367	28.3496	21.5771	20.234	21.0088	0.0357128	1	1	0.0550951	1.04526	0.80042	-0.321171
DG(38:0)	9.53674	10.7741	12.154	6.38387	7.5073	7.1269	0.0232305	1	1	0.0380156	1.06024	0.64741	-0.627249
DG(38:1)	697.697	700.609	723.103	329.223	338.433	314.357	4.42008e-06	0.00725776	0.00750087	0.000133944	1.15324	0.462906	-1.11121
DG(38:2)	774.43	761.001	764.136	331.803	342.497	327.715	2.40404e-07	0.000404359	0.000407965	2.54978e-05	1.15462	0.435741	-1.19846
DG(38:3)	1343.44	1412.59	1315.7	963.08	914.21	928.78	0.00104821	1	1	0.00366009	1.14184	0.689159	-0.537091
DG(38:4)	2598.41	2666.08	2464.2	1822.51	1877.21	1886.81	0.00349405	1	1	0.00845848	1.13771	0.722829	-0.468273
DG(38:5)	103.247	107.352	99.6216	69.5479	68.7802	72.2791	0.00113436	1	1	0.00381945	1.14248	0.678897	-0.558736
DG(38:6)	11.1665	14.2602	12.0592	13.8163	14.4998	12.4615	0.382388	1	1	0.43232	0.52018	1.08781	0.121427
DG(39:0)	8.84967	8.76254	8.07949	5.58434	5.55502	5.96049	0.00175161	1	1	0.00518522	1.13414	0.665579	-0.587319
DG(39:1)	38.8762	27.4514	31.7733	11.1673	12.4889	10.8647	0.0218253	1	1	0.036378	1.10105	0.351892	-1.5068
DG(39:2)	32.8885	32.9001	32.7727	11.8008	11.811	11.3175	2.23185e-05	0.035732	0.0378745	0.000390459	1.15491	0.354392	-1.49658
DG(39:3)	22.0693	21.5779	21.3849	11.3659	13.2073	11.1728	0.0022347	1	1	0.00617108	1.14403	0.549667	-0.863369
DG(39:4)	26.8359	26.8116	26.5421	16.4326	13.4637	10.0248	0.0182869	1	1	0.0312831	1.11336	0.497833	-1.00627
DG(40:0)	24.9715	21.1306	22.8685	14.1081	14.9223	16.0662	0.00795841	1	1	0.0159074	1.10242	0.653853	-0.612961
DG(40:1)	199.319	201.895	188.648	114.022	99.2539	97.2443	0.000227587	0.326815	0.386215	0.00146874	1.1434	0.526429	-0.925688
DG(40:2)	274.284	263.849	264.859	105.668	100.139	101.632	3.04541e-05	0.0484525	0.0516807	0.000482997	1.15389	0.382868	-1.38508
DG(40:3)	160.79	170.209	166.075	93.7655	98.1116	95.5108	0.000260937	0.370009	0.44281	0.00158146	1.15081	0.578158	-0.790464
DG(40:4)	765.818	745.329	701.079	373.282	346.493	347.228	0.000531379	0.700815	0.901751	0.0023689	1.1481	0.482321	-1.05193
DG(40:5)	94.1836	92.7675	95.8926	77.8798	75.2735	79.7898	0.000855238	1	1	0.00320384	1.13453	0.823576	-0.280027
DG(40:6)	141.717	151.73	143.367	88.5279	97.4768	98.1865	0.000316662	0.439527	0.537375	0.00173347	1.13824	0.6506	-0.620157
DG(40:7)	5.12061	5.17634	4.81041	6.90637	7.8371	9.30376	0.0474258	1	1	0.0703511	1.04353	1.59176	0.67062
DG(40:8)	4.90189	3.58296	4.10019	2.03819	2.3802	1.94242	0.0228555	1	1	0.0375468	1.07595	0.505427	-0.984426
DG(41:0)	19.3477	19.5487	18.9888	8.49521	12.1568	12.5626	0.0224074	1	1	0.0370106	1.10104	0.573802	-0.801375
DG(41:1)	46.8313	45.4819	44.8775	20.8669	19.2219	18.4488	1.3029e-05	0.0211722	0.0221102	0.00030288	1.15224	0.426688	-1.22875
DG(41:2)	29.2575	26.301	30.0917	9.95418	7.50164	9.70681	0.00032572	0.451122	0.552746	0.00176596	1.14355	0.317134	-1.65683
DG(41:3)	7.39937	5.74219	7.83926	4.5571	3.62075	4.19238	0.0312779	1	1	0.049056	1.04029	0.589597	-0.762199
DG(41:4)	10.0599	10.2943	11.6657	1.66435	3.62643	2.68343	0.000484649	0.644583	0.822449	0.00223492	1.13506	0.249039	-2.00555
DG(42:0)	24.6792	26.3698	21.6713	15.0974	15.306	15.2063	0.0221704	1	1	0.0367056	1.10513	0.627193	-0.67302
DG(42:1)	313.36	286.795	305.916	141.324	141.943	150.111	0.00093038	1	1	0.00337362	1.14859	0.478304	-1.064
DG(42:2)	211.16	216.68	206.46	88.0196	90.5427	83.1754	1.02898e-05	0.0167827	0.0174618	0.000260624	1.15305	0.41264	-1.27704
DG(42:3)	36.5359	33.4896	34.37	17.3223	16.6035	18.9769	0.000169819	0.250143	0.288183	0.0012683	1.14492	0.506753	-0.980645
DG(42:4)	311.591	311.64	318.666	117.194	125.324	117.052	9.20925e-07	0.00154163	0.00156281	6.51171e-05	1.15426	0.381751	-1.3893
DG(42:5)	56.6836	59.2974	56.8965	29.7849	30.8522	30.8203	0.000185164	0.27071	0.314223	0.00133123	1.15248	0.52903	-0.918578
DG(42:6)	1.95553	1.80896	1.64446	3.71397	3.04691	2.92164	0.0187975	1	1	0.0319768	1.08417	1.79009	0.840035
DG(43:0)	5.18686	5.84464	5.75948	2.64036	3.00542	3.06883	0.000878004	1	1	0.00323907	1.13625	0.519006	-0.946178
DG(43:1)	54.0209	53.9545	49.9614	24.6428	25.8428	27.5653	0.0002267	0.325768	0.384709	0.00146874	1.14693	0.494191	-1.01686
DG(43:2)	61.0387	56.3557	59.3179	26.1696	23.2451	25.8053	8.93026e-05	0.136544	0.151547	0.000891614	1.14963	0.425663	-1.23222
DG(43:3)	5.42756	5.70054	4.60894	1.23143	0.860491	1.4976	0.00137122	1	1	0.00442016	1.13562	0.228094	-2.1323
DG(43:4)	5.44544	5.35724	4.4957	1.42517	1.13026	1.35991	0.00368968	1	1	0.00876944	1.13938	0.255932	-1.96617
DG(44:0)	4.29544	4.11604	3.66545	2.99698	3.24918	2.77	0.0142608	1	1	0.0254208	1.05068	0.746561	-0.421668
DG(44:1)	107.439	105.868	89.6192	52.8393	57.1259	58.7006	0.0104646	1	1	0.0198863	1.11616	0.556788	-0.8448
DG(44:2)	459.919	465.508	463.287	245.518	226.395	250.218	0.000657777	0.841296	1	0.00266407	1.15245	0.52	-0.943418
DG(44:3)	24.9732	24.0768	24.9142	12.5754	11.9806	13.0671	9.77023e-06	0.0159548	0.0165801	0.000255078	1.15221	0.508666	-0.975209
DG(44:4)	10.194	5.46541	6.01794	4.4424	2.56202	2.79823	0.103029	1	1	0.139872	0.897407	0.452207	-1.14494
DG(44:5)	10.7383	9.34797	10.6654	5.14578	4.41225	4.24404	0.00111448	1	1	0.00378254	1.13534	0.448822	-1.15578
DG(44:6)	0.152838	0.536576	0.675057	0.429992	0.668526	0.594568	0.5714	1	1	0.611005	0.351844	1.24084	0.311314
DG(45:0)	1.26106	1.04121	0.882787	0.533939	0.701848	0.681707	0.0429103	1	1	0.0642142	1.00075	0.602028	-0.732099
DG(45:2)	47.2224	46.1694	45.9303	24.3754	25.9227	26.6563	6.55784e-05	0.101778	0.111287	0.000762237	1.15182	0.552349	-0.856347
DG(45:3)	6.16102	6.63265	8.00069	2.37362	2.8154	2.96825	0.0107603	1	1	0.0203116	1.11367	0.392283	-1.35003
DG(46:0)	1.15368	0.451767	0.638636	0.644615	0.673685	0.865874	0.934927	1	1	0.946077	0.0796027	0.973304	-0.0390373
DG(46:1)	11.2194	10.5807	11.1136	8.797	8.30158	7.82268	0.00230225	1	1	0.0062846	1.11847	0.757172	-0.401307
DG(46:2)	132.745	136.47	122.884	85.367	88.1482	85.743	0.00632182	1	1	0.0132774	1.13535	0.661205	-0.596831
DG(46:3)	14.2408	14.092	13.1152	8.62173	9.19275	9.02652	0.00137361	1	1	0.00442016	1.14039	0.647583	-0.626864
DG(46:4)	14.7379	14.6992	14.1849	9.0982	8.53401	9.68429	0.000645528	0.826922	1	0.00262701	1.1441	0.62621	-0.675282
DG(46:5)	28.6647	27.5014	29.7256	15.5631	13.7447	16.6673	0.000361244	0.494543	0.613031	0.00186331	1.14051	0.535267	-0.901669
DG(46:6)	0.634767	0.532293	0.800592	0.410447	0.445573	0.389091	0.0853245	1	1	0.118297	0.963355	0.63279	-0.660201
DG(47:1)	1.44516	1.23685	1.36865	0.93034	0.622718	0.915877	0.0167301	1	1	0.0289703	1.05547	0.609515	-0.714267
DG(47:2)	8.46479	9.48289	8.26019	4.93262	5.17773	3.99727	0.00152426	1	1	0.0047292	1.1183	0.538297	-0.893526
DG(47:3)	0.327121	0.674529	0.349238	0.49665	0.712631	0.184224	0.94433	1	1	0.955023	0.0633368	1.03155	0.0448087
DG(47:4)	1.08414	4.33343	1.63011	1.45371	1.13757	1.57667	0.44054	1	1	0.487987	0.500502	0.591393	-0.757812
DG(47:5)	3.5895	4.1001	4.11844	2.49114	2.22409	1.73104	0.00386521	1	1	0.00906049	1.10148	0.545922	-0.873233
DG(48:1)	2.80673	2.22374	2.04889	1.76499	1.44428	1.49093	0.0571644	1	1	0.0834116	0.977135	0.66393	-0.590897
DG(48:2)	16.791	16.999	17.9497	10.4659	10.9244	10.3006	0.000458947	0.614511	0.778834	0.00216343	1.14678	0.612505	-0.707208
DG(48:3)	6.68676	6.85514	6.92338	3.44914	2.78284	2.9564	0.0010981	1	1	0.003757	1.1478	0.448974	-1.1553
DG(48:4)	7.32829	5.44855	6.5651	3.73789	4.30302	4.19039	0.0390183	1	1	0.0590143	1.04074	0.632372	-0.661154
DG(48:5)	17.2835	16.1845	15.5319	10.9883	11.0849	10.6505	0.00602872	1	1	0.0128107	1.1338	0.667832	-0.582442
DG(48:6)	1.19663	0.872011	1.18484	0.91741	0.976214	1.41931	0.922954	1	1	0.936754	0.0797862	1.01827	0.0261207
DG(48:7)	0.541486	9.1e-05	0.694633	1.02044	0.908371	1.01438	0.110094	1	1	0.147925	0.924534	2.38082	1.25146
DG(49:1)	0.237268	0.320865	0.412919	0.460039	0.440392	0.220507	0.62017	1	1	0.659417	0.302629	1.15435	0.207086
DG(49:2)	1.25059	2.26898	1.63052	1.01493	0.74277	0.964561	0.103191	1	1	0.139905	0.919636	0.528585	-0.919791
DG(49:4)	0.488935	0.448131	0.43714	0.181142	0.2278	0.295429	0.010258	1	1	0.0196477	1.09724	0.512566	-0.964189
DG(50:1)	1.32545	1.44893	1.56763	2.08511	1.56866	1.76708	0.124204	1	1	0.163899	0.849127	1.24846	0.320154
DG(50:2)	8.81639	7.83541	7.94158	3.12664	3.05544	2.87197	0.00230349	1	1	0.0062846	1.14637	0.36815	-1.44163
DG(50:3)	1.00354	1.16409	1.22268	0.945419	0.799162	0.728287	0.0288283	1	1	0.0456785	0.99115	0.729393	-0.455231
DG(50:5)	5.25833	4.4688	4.2942	3.38774	2.70146	3.49088	0.0197116	1	1	0.0333173	1.02394	0.683251	-0.549513
DG(50:6)	1.00121	1.23823	1.15459	1.1311	0.654105	0.990969	0.285098	1	1	0.338093	0.632859	0.817958	-0.289901
DG(O-34:0)	0.987358	0.682312	1.58002	8.06833	8.98647	8.9412	5.03975e-05	0.0791744	0.0855245	0.00066993	1.14873	7.99954	2.99992
DG(O-34:1)	27.6597	30.5868	27.2517	47.1401	44.5662	39.6324	0.00941113	1	1	0.0184632	1.10041	1.53616	0.619326
DG(O-35:0)	0.111706	0.466981	0.559468	1.76222	1.28659	0.729622	0.0806211	1	1	0.112327	0.926107	3.31979	1.73109
DG(O-35:1)	3.72088	3.95794	2.7401	2.54203	2.9268	3.38813	0.317159	1	1	0.369656	0.583342	0.850084	-0.234323
DG(O-35:2)	4.97213	7.30339	8.79966	5.97678	4.06668	4.11869	0.164746	1	1	0.211638	0.773332	0.671983	-0.573504
DG(O-36:0)	2.51323	2.35384	1.76683	9.44514	8.23947	8.87237	0.000238478	0.341024	0.404697	0.00151006	1.14613	4.00322	2.00116
DG(O-36:1)	21.5878	22.7599	22.713	25.4309	25.0669	25.6847	0.00667572	1	1	0.0138324	1.11288	1.13602	0.183991
DG(O-36:2)	28.7623	26.4102	29.9341	37.8809	38.9592	38.3527	0.00657514	1	1	0.0136908	1.12917	1.35351	0.436707
DG(O-37:0)	0.230351	0.140134	0.0605147	28.1197	24.8099	27.3998	0.00138918	1	1	0.00443224	1.15178	186.379	7.5421
DG(O-37:1)	5.94511	5.77985	5.46515	10.7728	15.1117	11.8915	0.0328164	1	1	0.0511382	1.07927	2.19754	1.13589
DG(O-38:0)	0.96224	0.994168	0.978822	50.3546	53.7926	55.5865	0.000861059	1	1	0.00320404	1.15307	54.4195	5.76605
DG(O-38:1)	14.8137	15.0506	13.9707	39.3344	33.3593	35.3556	0.00535256	1	1	0.0116902	1.13931	2.46491	1.30153
DG(O-38:2)	32.3678	30.2086	30.3038	19.3105	20.0607	19.5774	0.00193869	1	1	0.00557621	1.14538	0.634675	-0.655911
DG(O-39:0)	0.152205	9.1e-05	0.30188	80.6998	87.4483	87.5935	0.000702111	0.894489	1	0.00280673	1.1534	563.089	9.13722
DG(O-39:1)	13.4982	9.61376	8.23989	142.811	145.205	143.335	9.18974e-06	0.0150528	0.015595	0.000255078	1.15466	13.7584	3.78224
DG(O-40:1)	8.48462	7.18688	7.70523	76.1335	78.3931	83.7074	0.000737243	0.932447	1	0.00288272	1.15273	10.1911	3.34923
DG(O-40:2)	21.4096	23.9957	20.7426	31.3549	28.0686	27.8414	0.00994174	1	1	0.0192154	1.06216	1.31924	0.399705
DG(O-41:1)	1.23764	1.49527	0.633183	66.7883	72.8647	71.8313	0.000599256	0.777235	1	0.00253532	1.15333	62.8279	5.97333
DG(O-41:2)	7.08122	6.20409	6.00202	56.5991	54.189	61.8326	0.00160738	1	1	0.00488461	1.15048	8.94995	3.16188
DG(O-42:1)	0.682345	0.704855	0.959631	13.3575	11.6311	10.0562	0.00716945	1	1	0.0146409	1.13763	14.9328	3.90042
DG(O-42:2)	6.50905	5.69823	5.33392	20.9487	19.6424	21.5246	8.76431e-05	0.134182	0.14873	0.000890601	1.15057	3.54113	1.82421
DG(O-43:1)	0.557341	0.92364	0.628585	4.63185	4.60856	4.90462	1.3538e-05	0.0219857	0.0229739	0.000307535	1.15198	6.70518	2.74528
DG(O-43:2)	0.984959	0.324581	0.689878	11.5555	10.7982	10.2158	0.000202304	0.29415	0.34331	0.00140701	1.15092	16.2895	4.02587
DG(O-44:1)	0.110726	0.242029	0.444996	2.71945	2.21351	2.40771	0.000549549	0.720458	0.932584	0.0024071	1.14021	9.20172	3.2019
DG(O-44:2)	1.17676	1.69907	1.20296	1.98716	2.4419	2.35791	0.0159506	1	1	0.0278793	1.03862	1.66397	0.734629
DG(O-44:3)	0.947064	0.939066	1.05333	5.26935	4.73417	5.05081	0.00088174	1	1	0.0032458	1.15146	5.12147	2.35656
DG(O-44:4)	0.39473	0.777464	0.886839	64.0889	59.7759	62.8108	0.000367529	0.501677	0.623697	0.00187296	1.15405	90.6618	6.50242
DG(O-44:5)	0.7465	1.02915	1.21285	61.0208	56.5407	59.4858	0.00045382	0.609884	0.770132	0.00216343	1.15386	59.2429	5.88857
DG(O-44:6)	1.55936	1.71878	1.83575	124.437	124.714	118.873	0.000241569	0.344961	0.409943	0.00151429	1.15448	71.9656	6.16924
DG(O-45:1)	0.141292	0.073526	9.3e-05	1.27771	0.841408	0.898543	0.0147479	1	1	0.0260972	1.10459	14.0415	3.81162
DG(O-45:2)	0.387559	0.462203	0.55256	1.98125	1.68717	1.95886	0.000988003	1	1	0.00350762	1.14222	4.01284	2.00462
DG(O-45:3)	1.40332	1.30346	1.11734	5.71508	5.80132	5.27267	0.000176609	0.259086	0.299706	0.00129743	1.15089	4.3903	2.13432
DG(O-45:4)	0.207265	0.73646	0.284953	67.4415	71.5147	68.4694	0.000252393	0.358903	0.428311	0.00155185	1.15431	168.82	7.39934
DG(O-46:2)	0.387708	0.506354	0.387842	0.869666	0.521354	1.08697	0.129804	1	1	0.170098	0.880422	1.93305	0.950882
DG(O-46:3)	0.534462	0.60578	0.302657	1.14736	1.4845	1.41886	0.00339772	1	1	0.00830826	1.10099	2.80735	1.48921
DG(O-46:4)	0.588417	0.587861	0.119626	8.16773	8.17704	9.16638	0.000286776	0.40292	0.486658	0.00166095	1.15033	19.686	4.2991
DG(O-46:5)	1.46915	2.03859	1.46311	20.9587	20.9698	22.4697	0.00014408	0.215399	0.244503	0.00119639	1.15337	12.9552	3.69546
DG(O-46:6)	0.767949	1.02005	0.833826	30.4866	26.3572	27.2086	0.00207794	1	1	0.00586734	1.15011	32.0587	5.00265
DG(O-46:7)	0.455959	0.253277	0.476041	27.4154	26.0174	26.2722	0.000190403	0.277798	0.323114	0.00135194	1.15442	67.2459	6.07137
DG(O-47:2)	0.0794152	9.1e-05	0.14024	0.48205	0.250436	0.420484	0.0266539	1	1	0.042833	1.02645	5.24682	2.39144
DG(O-47:3)	0.621373	0.825708	0.718888	0.95607	0.884541	0.697569	0.274616	1	1	0.327494	0.62377	1.17184	0.228782
DG(O-47:4)	0.793464	0.752824	0.366734	4.12662	4.41037	4.1122	6.06799e-05	0.0944786	0.102974	0.000730311	1.15006	6.61215	2.72512
DG(O-47:5)	0.469712	0.65962	0.977035	16.7758	16.6753	18.361	0.000531323	0.700815	0.901655	0.0023689	1.15237	24.5979	4.62046
DG(O-47:6)	9e-05	9.1e-05	9.3e-05	21.2848	16.2308	16.7813	0.00773254	1	1	0.0155291	1.13741	198164	17.5963
DG(O-47:7)	2.40056	1.92366	2.28034	23.8943	24.2322	25.2881	9.13709e-05	0.139523	0.155056	0.000902136	1.15414	11.1157	3.47453
DG(O-48:5)	9e-05	9.1e-05	0.322404	1.0481	0.786513	0.614258	0.013578	1	1	0.0244346	1.04636	7.59139	2.92436
DG(O-48:7)	0.106789	0.312725	0.4047	1.09385	1.01603	1.59291	0.0188802	1	1	0.0320718	1.06531	4.49252	2.16752
DLCL(36:2)	68.1243	56.6556	56.7593	42.5516	40.8966	40.592	0.0344349	1	1	0.053415	1.07177	0.683269	-0.549475
DLCL(36:3)	15.8463	17.2022	17.5283	12.7441	11.0908	9.65969	0.00977945	1	1	0.01901	1.08627	0.662254	-0.594543
Hex2Cer(d30:2)	143.206	128.34	138.847	145.015	160.878	152.389	0.0662062	1	1	0.0944134	0.904289	1.11669	0.159229
Hex2Cer(d34:1)	42.5641	37.2857	41.0533	22.1135	27.7118	24.5671	0.00235641	1	1	0.00639812	1.10928	0.615306	-0.700625
Hex2Cer(d36:1)	247.17	235.452	228.478	197.505	234.872	180.396	0.16931	1	1	0.216844	0.802136	0.861726	-0.214699
Hex2Cer(d36:2)	12.9736	14.0965	13.6618	15.7202	23.0456	19.5965	0.105578	1	1	0.142403	0.93355	1.43284	0.518879
Hex2Cer(d38:1)	88.2869	87.6336	87.452	45.9501	50.0034	47.9341	0.000531852	0.700815	0.902553	0.0023689	1.15298	0.546327	-0.872163
Hex2Cer(d40:1)	44.2254	49.6525	45.4847	37.3175	41.1569	38.7797	0.0256845	1	1	0.0415903	1.01718	0.84136	-0.249205
Hex2Cer(d40:2)	5.42384	2.98809	4.18518	4.89465	4.83667	3.20597	0.905599	1	1	0.91969	0.0919043	1.027	0.0384432
Hex2Cer(d41:1)	24.5663	25.8517	26.9157	20.3626	25.8963	18.9724	0.189065	1	1	0.239793	0.776601	0.843504	-0.245533
Hex2Cer(d41:2)	7.67109	8.63009	7.35714	10.3237	6.673	5.71254	0.845795	1	1	0.864647	0.130876	0.959885	-0.0590668
Hex2Cer(d42:0)	7.69049	8.64964	7.781	11.0683	11.8027	6.83605	0.351728	1	1	0.402212	0.587234	1.23158	0.300507
Hex2Cer(d42:1)_RT_13.465	12.8394	13.7705	16.0022	17.195	21.3292	16.89	0.0772429	1	1	0.108332	0.901053	1.30043	0.378992
Hex2Cer(d42:1)_RT_13.715	160.594	152.247	160.321	159.752	164.507	159.547	0.340358	1	1	0.391585	0.567063	1.0225	0.0320959
Hex2Cer(d42:2)	639.589	606.198	685.822	529.363	525.872	472.225	0.0115668	1	1	0.0215228	1.05783	0.790771	-0.338668
Hex2Cer(d43:0)	5.16369	3.37366	1.2708	2.32263	1.82712	2.31225	0.426363	1	1	0.473829	0.508743	0.658839	-0.602001
Hex2Cer(d43:1)	50.7974	49.4676	52.2148	38.9547	41.7508	41.4281	0.00109423	1	1	0.00375134	1.12462	0.800983	-0.320156
Hex2Cer(d43:2)	84.1975	77.3451	77.8984	89.5832	92.7772	81.7934	0.114075	1	1	0.152549	0.835558	1.10321	0.141708
Hex2Cer(d44:1)	25.4406	25.6316	22.5575	31.7195	30.2107	30.2149	0.0120318	1	1	0.0221694	1.0866	1.25147	0.323621
Hex2Cer(d44:2)	137.404	131.943	135.24	197.202	211.419	201.033	0.00146997	1	1	0.00461645	1.14503	1.50686	0.591541
Hex2Cer(d45:2)	5.16379	4.46501	3.90475	3.61142	5.30173	5.31909	0.749674	1	1	0.777316	0.197839	1.05163	0.0726237
Hex2Cer(d46:0)	0.98465	1.60086	1.30898	0.375477	0.984167	0.351188	0.0573676	1	1	0.0835646	0.924152	0.439295	-1.18674
Hex2Cer(d46:2)	3.17312	2.94039	2.81856	3.27835	2.55664	3.28981	0.824885	1	1	0.845308	0.139897	1.02158	0.0307971
Hex2Cer(d48:0)	5.15804	4.73914	4.97963	4.50045	3.53425	2.78535	0.105065	1	1	0.141842	0.921458	0.727309	-0.45936
HexCer(d32:0)	0.878085	0.967984	1.06275	0.956411	0.85454	0.883961	0.324883	1	1	0.377238	0.58069	0.926463	-0.110195
HexCer(d32:1)	10.309	9.8212	8.37913	6.41502	5.40548	6.41507	0.0122426	1	1	0.0224429	1.07567	0.639636	-0.644677
HexCer(d34:0)	6.70431	7.96256	7.92596	9.11451	5.31427	7.16349	0.797504	1	1	0.822714	0.166542	0.955714	-0.0653497
HexCer(d34:1)	185.184	158.202	211.535	102.17	93.9893	91.9411	0.0248571	1	1	0.0404434	1.08938	0.519173	-0.945713
HexCer(d34:2)	9.82676	10.2206	10.7634	8.91044	9.27314	11.4918	0.692935	1	1	0.729473	0.250775	0.963151	-0.0541664
HexCer(d36:0)_RT_12.752	255.615	218.491	267.509	183.994	163.118	168.347	0.0229807	1	1	0.0376795	1.06323	0.695049	-0.524813
HexCer(d36:0)_RT_12.877	22.9489	18.5514	23.2653	15.892	14.824	15.1191	0.0482535	1	1	0.0714539	1.03682	0.707707	-0.498776
HexCer(d36:1)	3524.25	2816.22	3372.21	1990.48	1752.36	1816.7	0.0157627	1	1	0.0276336	1.09799	0.572401	-0.804902
HexCer(d38:0)	48.9479	44.7164	46.8186	48.4492	49.3542	44.5196	0.766147	1	1	0.792292	0.187964	1.0131	0.0187754
HexCer(d38:1)	440.362	372.379	419.629	291.233	259.844	280.461	0.0110316	1	1	0.0207776	1.09673	0.674747	-0.56758
HexCer(d38:2)	239.288	213.276	236.511	214.214	193.443	191.318	0.053479	1	1	0.0785748	0.931878	0.869246	-0.202164
HexCer(d39:1)	130.983	119.014	150.539	36.38	34.9314	30.9821	0.00704181	1	1	0.0143975	1.13532	0.255391	-1.96922
HexCer(d39:2)	246.577	199.393	239.227	120.875	119.61	108.262	0.012021	1	1	0.0221694	1.11509	0.508973	-0.97434
HexCer(d40:0)	151.69	127.038	151.035	196.613	159.205	165.801	0.103353	1	1	0.139976	0.849976	1.21374	0.279457
HexCer(d40:1)	1370.65	1231.37	1432.1	984.573	947.496	990.937	0.0204129	1	1	0.0344341	1.09754	0.724571	-0.464802
HexCer(d40:2)	3397.08	2958.23	3351.08	3245.08	2851.65	2878.83	0.266111	1	1	0.320276	0.628641	0.924707	-0.112933
HexCer(d41:0)	254.754	228.667	254.098	131.4	119.672	128.181	0.00184416	1	1	0.0053895	1.14145	0.514229	-0.959517
HexCer(d41:1)	3904.05	3371.49	3865.99	1537.72	1399.72	1490.38	0.00406142	1	1	0.00940278	1.14108	0.397416	-1.33128
HexCer(d41:2)	6894.33	6120.37	6755.57	4980.64	4363.82	4605.32	0.00370536	1	1	0.0087944	1.10419	0.705594	-0.50309
HexCer(d42:0)	1261.72	1141.38	1230.23	978.618	841.852	887.277	0.00481081	1	1	0.0107799	1.09031	0.745252	-0.4242
HexCer(d42:1)	13625.1	12077.2	12863.7	8122.3	7615.1	8170.8	0.00357132	1	1	0.00857218	1.1334	0.61993	-0.689823
HexCer(d42:2)	15204	12806.9	14999.5	13602.4	11902.2	12474.3	0.152526	1	1	0.197434	0.781533	0.883017	-0.179487
HexCer(d43:0)	397.498	331.428	365.221	190.421	158.436	158.361	0.0024503	1	1	0.00656897	1.12735	0.463575	-1.10913
HexCer(d43:1)	6834.31	6401.4	6549.2	3182.04	2821.45	2904.61	3.22224e-05	0.0512337	0.0546815	0.000502831	1.15017	0.450248	-1.15121
HexCer(d43:2)	6670.24	5762.23	6499.48	4872.73	4267.99	4376.18	0.00840201	1	1	0.0167154	1.08306	0.713973	-0.486059
HexCer(d44:0)	63.8746	60.9116	64.6478	71.8817	68.1702	67.038	0.0365754	1	1	0.0559537	0.977465	1.0932	0.128562
HexCer(d44:1)	1951.36	1625.29	1929	1227.72	1182.13	1153.94	0.0217578	1	1	0.0363058	1.09668	0.647296	-0.627502
HexCer(d44:2)	2668.25	2243.54	2516.3	2561.32	2269.7	2386.45	0.667964	1	1	0.704934	0.267944	0.971646	-0.0414974
HexCer(d45:0)	1.18168	0.935787	1.24309	0.76649	1.00229	0.8703	0.113606	1	1	0.152042	0.833089	0.785313	-0.348661
HexCer(d45:1)	48.9096	45.5236	51.7115	26.7211	25.0785	26.9624	0.00323433	1	1	0.00803611	1.13921	0.538932	-0.891826
HexCer(d45:2)	159.408	135.13	157.893	86.2226	78.211	79.9492	0.007936	1	1	0.0158814	1.12407	0.540154	-0.888556
HexCer(d46:0)	9e-05	0.0677511	0.0459252	0.295287	0.0586741	0.11892	0.229025	1	1	0.282864	0.7286	4.15661	2.05541
HexCer(d46:1)	9.30745	7.95322	8.97897	6.43767	5.57535	5.95836	0.00785672	1	1	0.0157599	1.09147	0.684894	-0.546047
LPA(15:0)	0.240793	0.537979	0.556092	0.797019	0.314788	0.456458	0.683329	1	1	0.720255	0.252748	1.17485	0.232477
LPA(15:1)	0.233678	0.216652	0.379251	0.369949	0.211321	0.219095	0.9003	1	1	0.915404	0.0795298	0.964781	-0.0517267
LPA(16:0)	1.5203	1.24033	1.24543	1.08209	0.735307	0.917988	0.0362871	1	1	0.0556774	0.97127	0.682814	-0.550436
LPA(16:1)	0.83424	0.869634	0.985301	0.966049	0.808529	1.04133	0.638865	1	1	0.677173	0.286923	1.04713	0.0664361
LPA(17:0)	0.312379	0.23807	0.484834	0.228424	0.317322	0.277745	0.441693	1	1	0.488626	0.482798	0.795425	-0.330202
LPA(17:1)	0.351836	0.248734	0.307146	0.196593	0.311628	0.227815	0.278176	1	1	0.331274	0.617528	0.810865	-0.302466
LPA(18:0)	1.71342	1.62973	1.98263	1.21339	0.895955	0.838521	0.00754054	1	1	0.0152518	1.07311	0.553509	-0.85332
LPA(18:1)	2.39815	2.35483	2.24381	1.70498	1.62755	1.38625	0.00654034	1	1	0.0136351	1.1122	0.674421	-0.568278
LPA(18:2)	0.317652	0.210883	0.241511	0.179087	0.150431	0.135053	0.0690715	1	1	0.0981695	0.958751	0.603303	-0.729044
LPA(20:1)	0.314355	0.300737	0.538546	0.162604	0.062161	0.128008	0.0596162	1	1	0.0863215	0.982625	0.305792	-1.70938
LPC(10:0)	0.0522757	0.0445423	0.0384595	0.0526954	0.0330027	0.0245429	0.436032	1	1	0.483625	0.47515	0.814925	-0.295261
LPC(12:0)	2.5723	2.74147	2.45167	2.49566	2.59588	2.56412	0.713994	1	1	0.748161	0.241222	0.985861	-0.0205441
LPC(13:0)	0.0674504	0.0171167	0.0561791	0.020274	0.0235507	0.0267154	0.263684	1	1	0.318939	0.703274	0.501187	-0.99658
LPC(15:0)	5.47873	5.19472	5.50864	4.51523	4.47336	4.59248	0.00744663	1	1	0.015116	1.12223	0.839266	-0.2528
LPC(15:1)	0.119558	0.142166	0.0761926	0.129223	0.130409	0.0746911	0.966374	1	1	0.971861	0.0558785	0.98937	-0.0154187
LPC(16:0)	1011.37	1001.27	1021.24	930.775	922.565	908.753	0.000494872	0.65719	0.839798	0.00226972	1.13468	0.910414	-0.135406
LPC(16:1)	49.876	49.4568	49.8225	48.1294	47.1279	47.2822	0.0101046	1	1	0.0194693	1.10434	0.955646	-0.0654524
LPC(16:2)	0.873458	0.828208	0.949471	0.736878	0.677649	0.67938	0.0178585	1	1	0.0305811	1.05949	0.789814	-0.340414
LPC(17:0)	13.5663	13.3191	14.0415	12.4207	11.9419	12.0012	0.00583328	1	1	0.0124988	1.09302	0.888507	-0.170545
LPC(17:1)	7.56779	7.51226	7.509	4.92472	5.31831	4.86808	0.00278635	1	1	0.00723002	1.14755	0.668958	-0.580014
LPC(18:0)	268.762	264.824	269.777	276.378	275.33	273.001	0.0224419	1	1	0.0370106	1.02982	1.02657	0.0378333
LPC(18:1)	938.861	926.449	954.824	605.005	603.321	596.581	0.000204179	0.296468	0.346492	0.0014085	1.15357	0.640007	-0.643839
LPC(18:2)	34.2776	33.6138	33.9939	22.661	21.878	22.3426	3.34504e-06	0.00551931	0.00567653	0.000118261	1.15356	0.65644	-0.607264
LPC(19:0)	0.809149	0.750738	0.773884	0.539492	0.439645	0.441487	0.0038305	1	1	0.00901575	1.12221	0.608725	-0.716137
LPC(19:1)	3.13244	3.14861	3.23953	1.53226	1.68975	1.35748	0.00141414	1	1	0.00448559	1.14637	0.481009	-1.05586
LPC(19:2)	0.18893	0.240029	0.127025	0.157142	0.0665574	0.107714	0.151712	1	1	0.19653	0.771452	0.596084	-0.746412
LPC(20:0)	1.6185	1.5263	1.61781	1.56651	1.45935	1.43668	0.123013	1	1	0.162581	0.814066	0.936992	-0.0938907
LPC(20:1)	24.9484	24.5859	25.7315	17.6236	17.3131	17.2675	0.000770749	0.969602	1	0.00297264	1.15015	0.693599	-0.527826
LPC(20:2)	6.13022	6.06133	5.99329	5.06111	4.97005	4.85318	0.000270218	0.382089	0.458561	0.00161097	1.14528	0.818503	-0.288941
LPC(20:3)	29.9076	29.2719	30.7158	18.0024	19.1355	17.6809	4.39482e-05	0.0692185	0.0745801	0.000606343	1.14889	0.609807	-0.713575
LPC(20:4)	173.942	174.229	180.307	121.169	117.809	120.307	0.000191947	0.279858	0.325734	0.00135722	1.15121	0.679849	-0.556713
LPC(20:5)	0.879023	0.72216	0.988917	0.344789	0.281966	0.463187	0.00836174	1	1	0.0166548	1.0816	0.420811	-1.24876
LPC(21:0)	0.0574576	0.0310815	0.0663826	0.0001	0.0155782	0.0229498	0.0457742	1	1	0.0680199	0.97048	0.249339	-2.00382
LPC(21:1)	0.361581	0.406963	0.372764	0.199704	0.126749	0.161505	0.0018919	1	1	0.00548812	1.12559	0.427543	-1.22586
LPC(22:0)	0.453326	0.491241	0.498916	0.139594	0.102048	0.112894	5.23969e-05	0.082106	0.0889176	0.00067876	1.14943	0.245612	-2.02555
LPC(22:1)	1.46666	1.28286	1.55191	0.878243	0.857847	0.770221	0.00873948	1	1	0.0172854	1.1103	0.582669	-0.779251
LPC(22:2)	0.503923	0.491796	0.508739	0.382132	0.357748	0.295678	0.0226387	1	1	0.0372553	1.09505	0.688326	-0.538835
LPC(22:3)	1.10208	1.00198	1.04088	0.975903	1.00947	0.858706	0.150534	1	1	0.195303	0.785002	0.904332	-0.145076
LPC(22:4)	30.3318	29.3339	30.685	21.2817	20.7212	19.8867	7.77483e-05	0.11981	0.131939	0.000840375	1.14676	0.684993	-0.545839
LPC(22:5)	12.3092	11.8313	12.0223	13.9715	13.2096	12.6534	0.0713307	1	1	0.100873	0.962142	1.10153	0.139512
LPC(22:6)	145.218	140.027	145.218	132.963	127.344	123.324	0.0138783	1	1	0.0248696	1.06459	0.891207	-0.166168
LPC(23:0)	0.69472	0.631386	0.763898	1.51923	1.59028	1.54458	0.000241965	0.345284	0.410614	0.00151429	1.14911	2.22683	1.15499
LPC(23:1)	0.359442	0.35897	0.377521	0.414814	0.356557	0.480952	0.28253	1	1	0.335987	0.671869	1.1427	0.192445
LPC(24:0)	4.40331	4.08706	4.42761	2.75377	2.75666	2.64424	0.0022379	1	1	0.00617108	1.14305	0.631265	-0.663682
LPC(24:1)	5.64679	5.27719	5.93555	2.71226	2.62279	2.34085	0.000546339	0.71789	0.927138	0.0024071	1.14326	0.455285	-1.13516
LPC(24:2)	0.166839	0.161621	0.193416	0.0555583	0.0887935	0.0722344	0.00178078	1	1	0.00522834	1.11519	0.415014	-1.26877
LPC(24:3)	0.126017	0.11463	0.157779	0.106157	0.0909952	0.0861912	0.0790615	1	1	0.110517	0.927793	0.711157	-0.491761
LPC(24:4)	1.19799	1.01717	1.1025	0.766693	0.827926	0.709606	0.00855364	1	1	0.0169772	1.08375	0.694533	-0.525885
LPC(24:5)	0.187141	0.237603	0.237783	0.291312	0.32562	0.344211	0.0123617	1	1	0.0225811	1.04943	1.45072	0.536773
LPC(24:6)	0.161231	0.163782	0.125907	0.186761	0.176669	0.198505	0.0745151	1	1	0.104942	0.927421	1.2462	0.317533
LPC(25:0)	4.46061	4.52142	4.63026	3.75281	3.73567	3.67081	0.000741731	0.936065	1	0.00288697	1.14454	0.819796	-0.286664
LPC(25:1)	2.1462	2.19747	2.29474	1.7101	1.69853	1.6571	0.00310858	1	1	0.00781519	1.13735	0.763093	-0.390069
LPC(26:0)	10.3693	10.3991	11.2412	10.6778	10.6657	9.77463	0.512325	1	1	0.554121	0.391223	0.972149	-0.0407508
LPC(26:1)	34.3656	33.3352	35.2978	26.7076	25.8985	25.4464	0.000582357	0.757064	0.988259	0.002477	1.14012	0.757801	-0.400109
LPC(26:2)	0.414734	0.416802	0.423797	0.262328	0.213722	0.238609	0.00469003	1	1	0.0105417	1.14078	0.569298	-0.812743
LPC(27:0)	1.07929	1.04383	1.29784	1.13885	1.16529	0.997724	0.700534	1	1	0.736103	0.240235	0.965187	-0.05112
LPC(27:1)	3.5664	3.32578	3.42598	2.79716	2.44279	2.51185	0.0046109	1	1	0.0103776	1.1059	0.751278	-0.412582
LPC(27:2)	0.0403098	0.045515	0.0234545	0.0167205	0.027495	0.0246507	0.16966	1	1	0.217128	0.778247	0.630185	-0.666153
LPC(28:0)	1.14629	1.09967	1.18599	1.51989	1.47872	1.34382	0.0160812	1	1	0.0280182	1.07721	1.26529	0.339473
LPC(28:1)	19.1815	19.3356	19.8625	24.3842	24.6001	23.8191	0.000112585	0.170679	0.191057	0.00104356	1.14551	1.24707	0.31854
LPC(28:2)	0.50779	0.420985	0.588268	0.407293	0.395051	0.325083	0.096814	1	1	0.132495	0.884628	0.743174	-0.428228
LPC(29:0)	0.183332	0.191257	0.171396	0.222317	0.231824	0.180182	0.196688	1	1	0.247244	0.759329	1.1618	0.21636
LPC(29:1)	1.14907	0.994895	1.1328	1.18532	0.978772	1.17202	0.823834	1	1	0.844884	0.141679	1.01811	0.0258909
LPC(30:0)	0.137999	0.0989566	0.11133	0.214766	0.218427	0.184569	0.0047348	1	1	0.0106282	1.09012	1.77372	0.826781
LPC(30:1)	3.36417	3.32153	3.32729	3.87029	3.64373	3.71696	0.0224372	1	1	0.0370106	1.09513	1.12164	0.165611
LPC(30:2)	1.01473	0.921564	0.918862	0.866208	0.839419	0.734184	0.0570874	1	1	0.0834116	0.929042	0.854527	-0.226803
LPC(30:3)	0.0377173	0.0441442	0.0695922	0.0597551	0.0714824	0.106603	0.176539	1	1	0.225085	0.743814	1.57039	0.651119
LPC(31:1)	0.181823	0.158473	0.209411	0.197667	0.144537	0.135652	0.384203	1	1	0.434083	0.510888	0.869292	-0.202088
LPC(32:0)	0.0173575	0.0143047	9.3e-05	0.0143472	0.069659	0.0238264	0.272864	1	1	0.325862	0.667999	3.39574	1.76373
LPC(32:1)	0.682628	0.543139	0.546017	0.928438	0.759314	0.802048	0.0254557	1	1	0.0412591	1.00235	1.40525	0.490829
LPC(32:2)	0.121861	0.0984436	0.131177	0.196554	0.206616	0.254854	0.0145067	1	1	0.0257779	1.07238	1.87214	0.904691
LPC(32:3)	0.0753393	0.102749	0.0806593	0.121479	0.133966	0.1378	0.0163045	1	1	0.0283538	1.05988	1.5198	0.603882
LPC(32:4)	0.0440613	0.0473445	0.0790021	0.113062	0.120949	0.105464	0.0244073	1	1	0.0398645	1.06272	1.99213	0.994313
LPC(34:1)	0.135132	0.183772	0.125697	0.183935	0.186206	0.154009	0.286535	1	1	0.338614	0.624817	1.17893	0.237474
LPC(34:4)	0.23366	0.192407	0.177364	0.330985	0.392615	0.325573	0.00649965	1	1	0.0135669	1.08417	1.73868	0.797992
LPC(34:5)	0.079662	0.108306	0.03616	0.194782	0.2245	0.232039	0.0087101	1	1	0.0172474	1.09536	2.90602	1.53905
LPC(O-12:0)	9e-05	9.1e-05	9.3e-05	0.0248547	0.0282661	0.0158457	0.0251946	1	1	0.0409142	1.09895	251.702	7.97558
LPC(O-14:0)	0.121928	0.0603881	0.10875	0.765776	0.760028	0.656662	0.000524851	0.693853	0.890673	0.00236578	1.14583	7.49818	2.90654
LPC(O-14:2)	0.662024	0.699243	0.795223	0.39274	0.353575	0.487891	0.00545374	1	1	0.011835	1.08471	0.572321	-0.805103
LPC(O-15:0)	9e-05	9.1e-05	9.3e-05	0.419894	0.396768	0.275769	0.0147363	1	1	0.0260972	1.12175	3986.97	11.9611
LPC(O-16:0)	17.0446	17.2917	17.6053	82.5493	82.13	79.6773	0.000125897	0.188971	0.213647	0.0010845	1.15459	4.70445	2.23403
LPC(O-16:1)	8.6232	8.46203	8.2166	19.0459	18.631	18.3207	1.87861e-05	0.0302645	0.0318801	0.000360615	1.15378	2.21318	1.14612
LPC(O-16:2)	0.410297	0.971515	0.843687	0.977974	0.941649	0.967579	0.323447	1	1	0.376209	0.630295	1.29733	0.375543
LPC(O-17:0)	9e-05	9.1e-05	9.3e-05	0.53657	1.1286	1.0736	0.0402331	1	1	0.0607434	1.06732	9995.48	13.2871
LPC(O-17:1)	0.74957	0.745762	0.694705	1.77357	1.73501	1.77664	2.73763e-06	0.00453625	0.00464576	0.000113311	1.15399	2.4133	1.27101
LPC(O-17:2)	0.0323928	0.0919249	0.0331843	0.155704	0.088442	0.0697102	0.191637	1	1	0.242511	0.721646	1.99271	0.994734
LPC(O-18:0)	3.27437	3.22784	3.20882	37.543	37.4425	37.0681	1.28971e-05	0.0209707	0.0218864	0.00030288	1.15501	11.5388	3.52842
LPC(O-18:1)	19.4725	18.7147	19.2676	94.145	93.8394	93.7234	5.0144e-08	8.48437e-05	8.50944e-05	1.41824e-05	1.15503	4.90312	2.2937
LPC(O-18:2)	10.0309	9.70047	9.67998	19.8219	19.6819	19.2781	3.42421e-06	0.00564652	0.00581088	0.000118589	1.1541	1.99861	0.998999
LPC(O-19:0)	9e-05	9.1e-05	9.3e-05	0.430552	0.259406	0.239046	0.0363917	1	1	0.0557875	1.0753	3390.52	11.7273
LPC(O-20:0)	0.146426	0.0589998	0.0539664	2.06518	2.06828	1.95647	3.19276e-06	0.00528402	0.00541812	0.000118261	1.15368	23.4776	4.55321
LPC(O-21:0)	0.0302221	9.1e-05	0.00639985	21.2259	20.8116	20.4186	0.000122687	0.184399	0.208201	0.0010677	1.15477	1701.2	10.7323
LPC(O-22:0)	0.742518	0.590237	0.715478	48.589	48.627	46.8179	0.00014592	0.217858	0.247625	0.00119639	1.15469	70.3211	6.13588
LPC(O-23:0)	1.91752	1.73014	1.71893	214.393	215.029	204.855	0.000245053	0.348955	0.415854	0.00151772	1.15449	118.19	6.88497
LPC(O-23:1)	0.0952554	0.0452876	0.101496	30.0993	35.0641	33.7979	0.00203994	1	1	0.00577927	1.15035	408.864	8.67548
LPC(O-24:0)	3.98411	3.70772	4.02729	41.8882	41.5569	39.1597	0.00046316	0.619245	0.785982	0.00217724	1.15379	10.4619	3.38708
LPC(O-24:1)	2.04529	1.99048	1.92489	10.6082	10.3463	10.3294	1.49711e-05	0.0242532	0.0254059	0.000321453	1.15475	5.24839	2.39188
LPC(O-24:4)	9e-05	9.1e-05	9.3e-05	0.0702071	0.0943854	0.0665649	0.0126241	1	1	0.0229616	1.12643	843.64	9.72048
LPC(O-25:0)	0.417345	0.382655	0.438038	6.10021	5.9805	5.75976	0.000234673	0.336287	0.39824	0.00150065	1.15429	14.4103	3.84903
LPC(O-25:1)	0.450613	0.427543	0.481625	19.6541	20.0738	19.0788	0.000218102	0.314285	0.370119	0.00144015	1.15453	43.2472	5.43454
LPC(O-26:0)	0.0188244	0.0109249	9.3e-05	0.1119	0.122727	0.0824373	0.00694714	1	1	0.0142383	1.11346	10.6247	3.40934
LPC(O-26:1)	0.468531	0.506804	0.509043	1.0352	1.00685	0.95932	0.000171099	0.251515	0.290355	0.0012683	1.14912	2.02198	1.01577
LPE(12:0)	0.935179	0.79303	0.795917	0.83182	0.630645	0.715246	0.200947	1	1	0.251851	0.705579	0.862759	-0.212971
LPE(16:0)	54.5112	57.5964	59.783	37.573	37.8623	38.2033	0.00560012	1	1	0.0120997	1.14079	0.66111	-0.597038
LPE(16:1)	4.90818	5.96657	5.53764	6.76676	6.46342	5.55156	0.175397	1	1	0.223797	0.737455	1.14436	0.194545
LPE(18:0)	122.285	125.456	127.247	61.8229	63.7906	56.5747	4.62715e-05	0.0728313	0.0785227	0.000633248	1.1513	0.48585	-1.04142
LPE(18:1)	290.275	310.004	303.438	144.189	144.323	142.477	0.00122325	1	1	0.00403079	1.1519	0.476908	-1.06822
LPE(18:2)	4.34796	4.90223	5.74407	1.89407	1.52428	1.01813	0.0035118	1	1	0.00846553	1.11454	0.295879	-1.75692
LPE(19:1)	2.39857	3.0351	1.98444	0.424907	0.550965	0.593572	0.0212973	1	1	0.0356777	1.10101	0.211569	-2.2408
LPE(20:0)	0.403605	0.575476	0.0724191	0.163104	0.201607	0.359267	0.548492	1	1	0.587874	0.378165	0.688518	-0.538433
LPE(20:1)	70.5335	71.9008	74.4126	27.3573	26.5578	25.16	3.31013e-05	0.0525648	0.0561728	0.000510662	1.15319	0.364659	-1.45538
LPE(20:2)	16.2808	16.1846	17.4166	6.34591	6.4749	6.40227	0.00137553	1	1	0.00442016	1.15159	0.38537	-1.37568
LPE(20:3)	29.5393	30.0662	32.1432	13.1063	14.278	13.7244	0.000547781	0.718689	0.929585	0.0024071	1.14906	0.448057	-1.15825
LPE(20:4)	263.872	279.276	275.697	101.477	105.316	111.205	3.61564e-05	0.0572717	0.0613574	0.000538223	1.1526	0.38835	-1.36457
LPE(21:1)	2.2329	2.04632	2.12089	0.298625	0.475676	0.575381	0.00016482	0.243275	0.2797	0.00125991	1.14742	0.210884	-2.24548
LPE(21:2)	0.100529	0.464504	0.558132	0.0822375	0.0001	0.380905	0.293858	1	1	0.346304	0.599388	0.412444	-1.27773
LPE(21:3)	0.707326	0.400394	0.844719	0.736989	0.669035	0.616322	0.877888	1	1	0.895298	0.123907	1.03581	0.0507526
LPE(22:1)	8.55427	8.60632	9.34303	3.64644	3.36324	3.86307	0.000277915	0.391582	0.471621	0.00163191	1.14783	0.410236	-1.28547
LPE(22:2)	9.31771	10.2027	10.2955	4.37099	3.75266	4.23607	0.000315473	0.438508	0.535358	0.00173347	1.14613	0.414535	-1.27044
LPE(22:3)	34.3442	33.3579	34.0697	16.8892	17.4272	17.5551	4.31794e-06	0.00709438	0.00732755	0.000133228	1.154	0.509684	-0.972325
LPE(22:4)	340.322	347.512	355.33	165.71	165.677	166.07	0.00056175	0.733646	0.95329	0.00242594	1.15374	0.476873	-1.06832
LPE(22:5)	68.2512	72.0523	71.4368	55.0011	52.5191	56.8694	0.000808509	1	1	0.00307632	1.12844	0.776373	-0.365177
LPE(22:6)	981.874	1000.93	1016.37	536.763	533.399	541.016	0.000264821	0.374987	0.449402	0.00159362	1.15393	0.537208	-0.896447
LPE(23:0)	9e-05	9.1e-05	9.3e-05	0.209476	0.733093	0.540885	0.0838238	1	1	0.116597	0.982328	5414.06	12.4025
LPE(23:1)	0.657426	0.725982	0.454727	0.277944	0.626281	0.412217	0.25529	1	1	0.310335	0.64209	0.716183	-0.481599
LPE(24:1)	1.1946	1.48749	1.20499	0.528053	0.463873	0.253068	0.00243944	1	1	0.00656897	1.11002	0.32029	-1.64255
LPE(24:2)	1.26209	1.23815	1.20943	0.336661	0.138909	0.369264	0.00419519	1	1	0.00962936	1.14158	0.227738	-2.13455
LPE(24:3)	4.2935	5.48497	4.96396	2.19396	1.93626	2.05149	0.0114396	1	1	0.0214036	1.12139	0.419315	-1.2539
LPE(24:4)	45.9767	44.9517	45.3134	13.4287	13.1372	12.8437	1.55028e-06	0.00258431	0.00263082	8.24848e-05	1.15479	0.289262	-1.78955
LPE(24:5)	7.54731	7.47625	7.12436	4.09239	4.70864	5.06689	0.00396315	1	1	0.00920036	1.12641	0.62615	-0.67542
LPE(24:6)	1.7006	1.515	1.8246	1.38382	0.863981	0.999121	0.0408258	1	1	0.0615834	0.98978	0.644204	-0.634411
LPE(O-16:0)	4.17214	4.65469	4.34211	21.8172	21.6586	21.5987	3.26889e-06	0.00540021	0.00554731	0.000118261	1.15487	4.94151	2.30495
LPE(O-16:1)	39.51	42.2292	40.6798	36.9263	35.3765	33.5832	0.0125635	1	1	0.0228759	1.05266	0.864948	-0.209315
LPE(O-17:1)	6.14752	4.26267	4.09951	2.91697	2.30613	2.22982	0.0580556	1	1	0.0844943	0.995592	0.513651	-0.96114
LPE(O-18:0)	2.71989	3.00902	1.72077	22.0604	23.7453	21.6854	5.22009e-05	0.081851	0.0885849	0.00067876	1.15188	9.0596	3.17945
LPE(O-18:1)	93.3669	103.484	100.475	79.0243	76.2483	77.3202	0.0139045	1	1	0.0248902	1.11008	0.782282	-0.354239
LPE(O-18:2)	125.346	133.554	129.897	83.5428	88.8005	88.7934	0.000226227	0.325315	0.383907	0.00146874	1.14411	0.671652	-0.574214
LPE(O-19:2)	0.483769	0.913285	0.528285	0.237563	0.184346	0.314983	0.0915816	1	1	0.125768	0.940967	0.382733	-1.38559
LPE(O-20:1)	1.18541	0.947154	1.08876	1.77036	2.12549	1.94139	0.00344245	1	1	0.00839164	1.11129	1.81206	0.857631
LPE(O-21:1)	9e-05	0.0757929	9.3e-05	4.6487	4.55872	4.21593	0.000601191	0.779143	1	0.00253532	1.15296	176.679	7.46499
LPE(O-22:0)	9e-05	9.1e-05	9.3e-05	1.51648	2.06661	2.37617	0.0156423	1	1	0.0274793	1.11974	21749.1	14.4087
LPE(O-22:1)	9e-05	9.1e-05	0.0780315	5.62248	4.73199	5.70627	0.00322811	1	1	0.00803611	1.14718	205.347	7.68192
LPE(O-22:2)	0.241297	9.1e-05	0.328052	1.57918	1.20722	1.6744	0.00269039	1	1	0.00704565	1.11604	7.83366	2.96969
LPE(O-23:1)	9e-05	9.1e-05	9.3e-05	12.8964	13.7195	13.0755	0.000356657	0.489334	0.605247	0.00185659	1.15423	144859	17.1443
LPE(O-24:0)	9e-05	9.1e-05	9.3e-05	1.08371	1.3344	1.15908	0.00385659	1	1	0.00906049	1.14619	13055.4	13.6724
LPE(O-24:1)	9e-05	9.1e-05	0.0964868	1.40727	1.7144	2.15368	0.0138615	1	1	0.0248657	1.11959	54.5719	5.77009
LPE(O-24:2)	0.389059	0.556356	0.337118	3.11135	3.05148	2.80101	6.00013e-05	0.0935421	0.101822	0.000730311	1.15038	6.98916	2.80512
LPE(O-25:1)	0.110287	0.158493	0.127857	2.35537	2.26483	2.22584	6.52277e-05	0.101299	0.110691	0.000762237	1.15423	17.2602	4.10938
LPG(12:0)	0.0780239	0.0608158	0.0676394	0.0723349	0.110337	0.0813384	0.231324	1	1	0.285288	0.703559	1.27863	0.354599
LPG(14:1)	9e-05	0.0128879	9.3e-05	0.00784164	0.0449196	0.0354214	0.141078	1	1	0.18402	0.836892	6.74649	2.75414
LPG(15:0)	0.0524432	0.141052	0.0911535	0.0484754	0.0590887	0.0711386	0.300677	1	1	0.352869	0.643686	0.6278	-0.671622
LPG(16:0)	10.6788	10.5545	10.7563	9.46	10.3153	10.0854	0.102187	1	1	0.138951	0.929246	0.93345	-0.0993552
LPG(16:1)	2.18861	2.204	2.18455	2.87462	3.2052	3.06507	0.0120532	1	1	0.0221846	1.12706	1.3904	0.475502
LPG(16:2)	0.198282	0.137795	0.106796	0.196755	0.246799	0.239963	0.0761957	1	1	0.10704	0.912909	1.54337	0.626086
LPG(17:0)	0.325158	0.25241	0.261006	0.311478	0.343143	0.291131	0.273515	1	1	0.32641	0.630581	1.12781	0.173524
LPG(17:1)	0.841843	0.767634	0.80036	0.679996	0.793049	0.800731	0.381171	1	1	0.431231	0.526184	0.943539	-0.0838455
LPG(18:0)	3.48829	3.31242	3.35988	5.21059	5.29166	5.64891	0.00168247	1	1	0.00503668	1.14314	1.58959	0.668652
LPG(18:1)	81.7622	77.5963	80.0063	78.2545	82.4631	81.9148	0.575918	1	1	0.615061	0.342507	1.01365	0.0195612
LPG(18:2)	4.50028	3.99395	4.26714	7.1879	7.76216	7.99499	0.000752562	0.948228	1	0.00291575	1.13957	1.79801	0.846401
LPG(18:3)	0.12053	0.128219	0.115462	0.420038	0.444383	0.416329	0.000150283	0.223621	0.25503	0.00121443	1.15281	3.51651	1.81414
LPG(19:1)	1.2504	1.27656	1.31932	1.03782	1.1338	1.05733	0.00637328	1	1	0.0133524	1.09188	0.839502	-0.252394
LPG(19:2)	0.131075	0.0812164	0.0936853	0.107169	0.123934	0.143849	0.285453	1	1	0.338278	0.614949	1.22543	0.293283
LPG(19:3)	0.0310693	0.0361199	0.0864031	0.0431474	0.0467688	0.0371471	0.66788	1	1	0.704934	0.279549	0.827277	-0.273558
LPG(20:0)	0.380074	0.395942	0.388951	0.132659	0.0925983	0.112623	0.000475651	0.634043	0.80718	0.00221145	1.15038	0.290034	-1.7857
LPG(20:1)	3.13571	2.98823	3.16211	2.99485	2.935	3.10973	0.332347	1	1	0.384446	0.56005	0.973458	-0.0388095
LPG(20:2)	1.54838	1.54131	1.58453	2.12773	2.36648	2.18112	0.00966702	1	1	0.0188563	1.12794	1.42811	0.514111
LPG(20:3)	11.8265	11.4162	12.1049	11.9307	12.2166	11.7431	0.502577	1	1	0.545664	0.408476	1.01535	0.0219826
LPG(20:4)	17.384	16.755	17.3543	15.5933	15.6527	15.0886	0.00340427	1	1	0.00831229	1.10145	0.899818	-0.152295
LPG(20:5)	0.0966443	0.0904718	0.0878215	0.189091	0.191188	0.214559	0.00305851	1	1	0.00772366	1.14041	2.16354	1.11339
LPG(21:2)	0.0274649	0.00691806	9.3e-05	0.0279513	0.0376358	0.00789691	0.340252	1	1	0.391585	0.549933	2.13145	1.09184
LPG(21:3)	0.00626398	0.00619883	0.0134054	0.0652429	0.0854914	0.0735545	0.00320397	1	1	0.0079958	1.13438	8.67044	3.1161
LPG(22:1)	0.0348396	0.0372808	0.0308657	0.0160537	0.010607	0.0227075	0.0196348	1	1	0.0332538	1.05579	0.479367	-1.0608
LPG(22:2)	0.0478071	0.0549656	0.028295	0.0669123	0.0527026	0.0504999	0.253098	1	1	0.308333	0.655536	1.29791	0.376196
LPG(22:4)	1.30134	1.34673	1.40177	2.61789	2.44713	2.43832	0.000455495	0.610819	0.772975	0.00216343	1.14771	1.85275	0.88967
LPG(22:5)	1.75652	1.76838	1.82123	3.37439	3.36109	3.1793	0.000716369	0.908355	1	0.00282716	1.15074	1.85457	0.891085
LPG(22:6)	11.4609	10.8979	11.4707	16.238	16.6118	15.5574	0.000525573	0.694282	0.891898	0.00236578	1.14245	1.43092	0.516939
MLCL(52:3)	30.3993	26.8624	37.2629	17.9747	24.5557	16.1483	0.0414577	1	1	0.0624257	0.961902	0.620776	-0.687855
MLCL(54:3)	41.8137	52.5938	51.5443	9.34469	23.3648	20.5661	0.00562768	1	1	0.0121195	1.08838	0.365022	-1.45395
MLCL(54:4)	59.8048	64.3187	57.326	26.0528	26.7435	25.3906	0.00267235	1	1	0.00703035	1.1467	0.430902	-1.21457
MLCL(54:5)	50.7639	39.3466	32.8778	18.836	12.7054	20.3087	0.0299064	1	1	0.0469918	1.0402	0.421586	-1.2461
MLCL(56:5)	13.4439	9.3321	6.89505	8.64487	0.0001	0.0001	0.123177	1	1	0.162671	0.822219	0.291364	-1.7791
MLCL(56:6)	63.0504	54.1505	56.2319	9.11636	25.5282	35.926	0.0367051	1	1	0.0560654	1.04086	0.406905	-1.29724
MLCL(56:7)	76.2912	80.5629	69.8698	44.1433	39.5259	37.9963	0.00164575	1	1	0.00496062	1.13125	0.536624	-0.898017
PA(30:0)	1.29215	0.490752	1.2464	0.0001	0.0001	0.405653	0.0581236	1	1	0.0845208	0.9607	0.133976	-2.89996
PA(32:0)	17.7723	19.619	22.4815	12.7119	12.3432	12.0503	0.0290725	1	1	0.0459368	1.08521	0.619737	-0.690272
PA(32:1)	10.8068	8.33379	12.2501	9.44457	9.42306	8.06494	0.324998	1	1	0.377238	0.6002	0.85798	-0.220984
PA(33:1)	4.20557	1.24477	3.51737	1.36063	1.0837	1.80186	0.216396	1	1	0.269226	0.754037	0.473497	-1.07857
PA(34:0)	10.7822	8.43928	5.85704	5.23325	4.41223	4.83585	0.127379	1	1	0.167568	0.894738	0.57744	-0.792257
PA(34:1)	318.161	334.409	329.525	159.135	147.519	156.127	1.89126e-05	0.0304305	0.0320948	0.000360615	1.15234	0.471218	-1.08553
PA(34:2)	11.2278	16.0416	14.4818	7.1522	3.69226	4.30369	0.00908841	1	1	0.0178921	1.07262	0.362819	-1.46268
PA(35:1)	7.63547	9.65997	5.53823	3.26195	3.13983	3.65126	0.0676227	1	1	0.0961908	1.00696	0.440273	-1.18353
PA(35:2)	1.44332	1.90618	3.64867	0.391346	0.788749	1.78365	0.177661	1	1	0.226175	0.749641	0.423503	-1.23956
PA(36:1)	244.343	238.726	235.682	152.547	132.469	143.158	0.000986085	1	1	0.00350762	1.14531	0.59572	-0.747294
PA(36:2)	89.6001	90.3077	86.371	30.2525	28.0494	31.5847	4.12417e-06	0.00678013	0.00699871	0.000129606	1.15337	0.337566	-1.56676
PA(36:3)	5.11263	10.6076	4.98857	3.53527	2.18802	8.8851	0.502446	1	1	0.545664	0.402973	0.705419	-0.503448
PA(36:4)	11.3411	8.83019	9.56782	2.30624	3.36852	2.96391	0.00491453	1	1	0.0109736	1.12593	0.290481	-1.78348
PA(37:1)	3.90581	1.72103	2.51886	0.7924	0.0001	1.28356	0.0660574	1	1	0.0942804	0.932955	0.254865	-1.97219
PA(37:2)	1.00814	0.780031	1.01056	0.0001	0.0001	0.0001	0.0066486	1	1	0.013793	1.13996	0.000107192	-13.1875
PA(38:1)	28.5133	28.3929	31.438	12.2976	12.4232	11.7796	0.00244682	1	1	0.00656897	1.14719	0.413163	-1.27522
PA(38:2)	20.1601	19.8054	20.199	6.49953	7.29559	7.64217	0.00016859	0.24867	0.286097	0.0012683	1.15326	0.356311	-1.48879
PA(38:3)	13.8932	15.5397	11.238	7.26563	7.45787	10.5681	0.0370367	1	1	0.056521	0.971886	0.621861	-0.685337
PA(38:4)	44.5534	33.5294	41.1192	20.9586	21.3157	22.2383	0.029052	1	1	0.0459368	1.08728	0.541204	-0.885755
PA(38:5)	3.81018	5.35032	5.14891	3.11202	2.97421	3.09176	0.0702847	1	1	0.0996433	1.00492	0.641396	-0.640713
PA(40:1)	3.74099	4.41986	4.60593	1.89295	2.37924	2.24872	0.00542668	1	1	0.0118065	1.10979	0.510772	-0.96925
PA(40:2)	5.16223	4.30105	4.90715	0.606552	0.714157	1.22117	0.000384893	0.5223	0.653164	0.00191544	1.14039	0.176883	-2.49913
PA(40:4)	9.64672	13.2914	12.4232	6.51033	6.18991	7.56382	0.0319856	1	1	0.0499351	1.04681	0.573058	-0.803246
PA(40:5)	2.28071	2.19642	5.41427	2.39315	2.31908	2.75275	0.525543	1	1	0.566251	0.411408	0.754694	-0.406037
PA(40:6)	16.8752	17.7234	16.7475	13.3243	9.75023	9.675	0.0294398	1	1	0.0463939	1.0722	0.637819	-0.648781
PA(41:1)	1.51276	1.2634	0.806216	0.0001	0.0001	0.800632	0.0551272	1	1	0.0808564	0.933663	0.223548	-2.16134
PA(42:0)	0.770131	1.12564	0.454091	0.458351	0.563369	0.818161	0.496743	1	1	0.54106	0.417804	0.782973	-0.352966
PA(42:1)	14.4634	12.3321	12.8798	6.82601	5.60106	8.12035	0.00291632	1	1	0.00743093	1.10527	0.51789	-0.949284
PA(42:2)	3.75047	4.1705	5.34774	2.02313	1.86368	1.44345	0.0210709	1	1	0.0353939	1.07824	0.401717	-1.31575
PA(42:4)	7.10084	6.39507	5.50713	2.3377	1.92101	1.96602	0.00762417	1	1	0.0153661	1.12683	0.327565	-1.61015
PA(43:1)	1.56641	0.791737	1.64217	0.224678	0.505874	1.81279	0.447015	1	1	0.49387	0.461921	0.635785	-0.653389
PA(44:1)	3.07952	3.42328	4.60488	1.64712	2.91297	2.85742	0.11899	1	1	0.157878	0.814067	0.667782	-0.582552
PA(44:2)	19.638	16.9596	18.949	3.85824	8.17058	9.85907	0.0130083	1	1	0.0235593	1.09065	0.394046	-1.34357
PA(45:1)	9e-05	9.1e-05	0.317557	0.0001	0.0001	0.0001	0.422684	1	1	0.470358	0.517999	0.000944174	-10.0487
PA(45:2)	1.78824	0.546952	2.01254	0.586041	0.623989	0.634573	0.208518	1	1	0.260533	0.782362	0.424267	-1.23696
PA(46:1)	9e-05	9.1e-05	0.279394	0.495844	0.319994	0.300747	0.0765022	1	1	0.107381	0.901113	3.99386	1.99778
PA(46:2)	4.13176	6.55065	4.52757	3.6953	3.53903	4.37941	0.246111	1	1	0.301118	0.699709	0.763561	-0.389186
PA(48:2)	0.598306	9.1e-05	0.301786	0.264842	0.187474	0.0001	0.492734	1	1	0.537384	0.427144	0.502581	-0.992571
PC(24:0)	0.425609	0.421302	0.427017	0.457618	0.424885	0.531607	0.27675	1	1	0.329807	0.686508	1.11004	0.15061
PC(26:0)	13.1714	13.3278	13.7793	13.2463	13.1172	13.5645	0.634314	1	1	0.67277	0.289987	0.9913	-0.0126061
PC(27:0)	0.392597	0.336839	0.297948	0.206223	0.337239	0.196908	0.160402	1	1	0.20684	0.774214	0.720636	-0.472657
PC(28:1)	0.480094	0.512789	0.400747	0.602076	0.664074	0.527911	0.0623536	1	1	0.0896729	0.914511	1.28733	0.36438
PC(29:0)	14.9035	15.3059	15.3439	9.77326	9.68148	10.4765	0.000276414	0.389877	0.469075	0.00162873	1.14805	0.65706	-0.605903
PC(30:0)	1247.61	1285.72	1258.8	982.455	982.668	997.586	0.000338607	0.467954	0.574615	0.0018184	1.15046	0.781279	-0.356091
PC(30:1)	29.5708	29.4695	29.039	28.6131	27.5101	29.1869	0.193907	1	1	0.245019	0.768219	0.96856	-0.0460866
PC(30:2)	0.496794	0.463048	0.415479	0.4097	0.37444	0.211052	0.163576	1	1	0.210294	0.802548	0.723606	-0.466723
PC(31:0)	148.772	157.7	152.544	137.339	134.168	140.121	0.0101714	1	1	0.0195259	1.07514	0.896762	-0.157203
PC(31:1)	11.1418	12.2831	10.7878	8.34348	9.13411	5.99953	0.0444165	1	1	0.0661183	0.997832	0.686212	-0.543275
PC(32:0)	4095.61	4331.61	4099.27	4669.15	4669.09	4763.98	0.012012	1	1	0.0221694	1.10019	1.12579	0.17094
PC(32:1)	671.591	722.564	666.211	694.872	689.821	651.882	0.743587	1	1	0.773203	0.212483	0.988453	-0.0167551
PC(32:2)	11.3929	12.783	10.8877	11.0716	11.9826	4.21121	0.40127	1	1	0.451562	0.530142	0.777601	-0.362898
PC(33:0)	68.6728	73.7158	63.2935	74.948	67.7956	73.3655	0.406724	1	1	0.455584	0.494369	1.05069	0.071343
PC(33:1)	102.743	109.741	90.7384	54.249	72.9867	60.4696	0.00790658	1	1	0.0158412	1.0702	0.619034	-0.691909
PC(33:2)	1.24047	3.13568	2.65068	2.45396	2.6802	2.49811	0.75732	1	1	0.78412	0.208502	1.08616	0.119239
PC(34:1)	5429.22	5843.13	5354.11	4663.27	4724.87	4767.88	0.0284902	1	1	0.0452695	1.08128	0.851415	-0.232066
PC(34:2)	202.112	216.575	198.225	175.849	180.577	180.769	0.0332095	1	1	0.0517033	1.05866	0.870781	-0.199618
PC(34:3)	7.11701	7.25588	7.10787	7.08511	7.52334	0.704425	0.449318	1	1	0.495447	0.488232	0.712864	-0.488301
PC(34:4)	2.97057	3.67211	2.41502	2.34738	2.19654	2.47057	0.19773	1	1	0.248369	0.781625	0.774423	-0.368807
PC(35:1)	103.746	106.907	99.629	59.1828	80.6733	80.2071	0.0419534	1	1	0.0630601	1.03652	0.709235	-0.495664
PC(35:2)	24.896	27.4784	24.3263	12.81	11.2645	11.9899	0.00144673	1	1	0.00457188	1.14102	0.470198	-1.08866
PC(35:4)	1.13139	1.36203	1.00031	0.735673	0.715245	0.862884	0.0484585	1	1	0.0716949	0.996864	0.662275	-0.594497
PC(36:1)	1949.56	2089.77	1938.37	1912.27	1936.32	353.932	0.375603	1	1	0.425783	0.566521	0.703033	-0.508335
PC(36:2)	905.447	960.029	899.162	529.559	537.199	533.329	0.00221506	1	1	0.00613206	1.14931	0.578769	-0.78894
PC(36:3)	133.709	141.681	133.134	93.5347	95.4409	94.8005	0.00326151	1	1	0.00806821	1.14465	0.694637	-0.52567
PC(36:4)	610.726	653.59	619.692	487.93	509.366	256.929	0.118213	1	1	0.157093	0.910852	0.665722	-0.587008
PC(36:5)	15.4415	15.956	14.6163	10.7121	11.3905	10.4344	0.00112668	1	1	0.00380871	1.12931	0.707113	-0.499987
PC(36:6)	2.65928	3.00614	2.80669	2.06161	2.01533	1.81633	0.00313186	1	1	0.00786209	1.10884	0.69561	-0.52365
PC(37:1)	14.8274	14.65	15.3226	8.30688	9.06466	2.53376	0.0553073	1	1	0.0810505	1.03336	0.444316	-1.17034
PC(37:2)	19.7585	20.2578	19.239	7.31899	6.98283	2.09444	0.0117828	1	1	0.021829	1.12318	0.276705	-1.85358
PC(37:3)	4.36457	4.10325	3.22644	2.29965	2.18009	1.3771	0.0131962	1	1	0.0238487	1.04843	0.50083	-0.997608
PC(37:4)	17.6498	17.8084	16.2831	11.1946	11.3373	11.974	0.00198817	1	1	0.00568001	1.13517	0.666892	-0.584475
PC(38:1)	60.7783	64.3224	60.3343	48.0492	48.5396	20.846	0.129018	1	1	0.169199	0.89537	0.633294	-0.659053
PC(38:2)	137.548	146.84	137.131	77.3719	78.6301	77.1162	0.00211884	1	1	0.005951	1.1491	0.553042	-0.85454
PC(38:3)	111.534	120.828	111.57	90.6419	92.6511	60.8293	0.0732736	1	1	0.103449	0.970378	0.709797	-0.494522
PC(38:4)	1168.14	1251	1173.66	905.823	950.953	830.192	0.00309146	1	1	0.00778368	1.10851	0.747876	-0.419129
PC(38:5)	407.278	430.243	398.8	230.447	238.323	236.625	0.00168331	1	1	0.00503668	1.1482	0.57056	-0.80955
PC(38:6)	780.183	835.984	801.676	681.46	717.928	684.207	0.00674412	1	1	0.0139296	1.087	0.861757	-0.214646
PC(38:7)	14.2655	14.8873	14.6324	12.6694	12.4464	12.2607	0.00118669	1	1	0.00393796	1.13225	0.853633	-0.228312
PC(39:1)	2.85819	2.92726	3.0051	1.0553	1.3624	1.57355	0.0056042	1	1	0.0120997	1.13362	0.454038	-1.13912
PC(39:2)	4.40036	5.24852	4.63792	0.945255	1.31834	0.977133	0.00121568	1	1	0.00402146	1.142	0.226834	-2.14029
PC(39:3)	2.36629	1.96766	2.50732	1.43225	1.49026	1.09355	0.0114813	1	1	0.0214344	1.06064	0.587035	-0.768482
PC(39:4)	6.63853	8.08401	7.06965	3.5724	4.42152	3.8052	0.00528896	1	1	0.0115961	1.1068	0.541438	-0.885132
PC(39:5)	8.93853	10.0793	9.17699	2.66061	3.03121	2.26994	0.000242902	0.346378	0.412205	0.00151429	1.14658	0.282384	-1.82427
PC(39:6)	16.9763	18.0935	16.5685	12.7819	13.6131	10.3882	0.0212256	1	1	0.0355927	1.06053	0.712324	-0.489395
PC(39:7)	2.24971	2.12763	2.35021	0.956588	0.787606	0.907214	0.000113151	0.17131	0.192017	0.00104356	1.14684	0.394112	-1.34332
PC(40:0)	1.39135	1.44453	1.44036	1.06776	0.892949	0.831225	0.0156811	1	1	0.0275189	1.10801	0.652894	-0.615078
PC(40:1)	13.0965	13.9581	12.6148	7.1135	7.91304	4.7769	0.010409	1	1	0.0198161	1.10391	0.499212	-1.00228
PC(40:2)	26.4196	29.5874	27.7694	12.4971	12.1656	10.5871	0.000323632	0.448554	0.549204	0.00176027	1.14471	0.420761	-1.24893
PC(40:3)	17.6467	17.8885	17.3175	10.9812	11.7964	10.8162	0.000280022	0.39427	0.475197	0.00163861	1.14843	0.635614	-0.653778
PC(40:4)	226.019	245.054	232.428	163.998	172.964	164.617	0.00175387	1	1	0.00518522	1.1354	0.712977	-0.488073
PC(40:5)	152.418	164.901	154.178	117.352	123.611	115.272	0.00224567	1	1	0.00617108	1.12289	0.75554	-0.40442
PC(40:6)	808.746	860.607	824.065	696.564	736.204	707.178	0.00455906	1	1	0.0103019	1.0971	0.858238	-0.22055
PC(40:7)	297.053	316.306	300.761	196.959	208.606	197.209	0.000314072	0.436874	0.53298	0.00173347	1.14459	0.659403	-0.600769
PC(40:8)	25.4325	27.9876	26.0847	13.6325	14.2558	13.9743	0.00247058	1	1	0.00661288	1.14609	0.526541	-0.925382
PC(40:9)	0.99224	1.61295	1.4206	1.60832	1.37362	0.668622	0.732075	1	1	0.763103	0.214866	0.906797	-0.141149
PC(41:0)	1.73811	1.8466	1.56928	1.44044	1.66065	0.959654	0.213405	1	1	0.26609	0.732683	0.787885	-0.343944
PC(41:1)	8.31969	8.33384	8.39034	4.80501	5.38022	3.79904	0.0151885	1	1	0.026793	1.12032	0.558391	-0.840653
PC(41:2)	8.59608	8.72309	9.18846	3.28523	3.6148	3.61339	6.75526e-05	0.104707	0.114637	0.000774573	1.15147	0.396618	-1.33418
PC(41:3)	0.924621	0.972861	0.966058	0.270653	0.548012	0.275559	0.0209627	1	1	0.0352914	1.10171	0.382123	-1.38789
PC(41:4)	2.01394	1.87597	1.72696	0.555842	0.491495	0.59281	0.00160901	1	1	0.00488461	1.14501	0.292004	-1.77594
PC(41:5)	2.79573	2.94188	2.60745	0.690909	0.75277	0.475423	8.60519e-05	0.131918	0.14603	0.000885031	1.14687	0.229969	-2.12049
PC(41:6)	4.90503	5.36196	4.54889	1.77696	1.92467	1.64802	0.00266921	1	1	0.00703035	1.14102	0.361076	-1.46963
PC(41:7)	3.19652	3.2117	3.16749	0.821856	1.55744	0.946136	0.0114961	1	1	0.0214383	1.12842	0.347277	-1.52584
PC(42:0)	3.6473	3.71916	3.24159	2.89531	3.14395	2.73438	0.034826	1	1	0.0539723	0.980443	0.827074	-0.273912
PC(42:1)	51.3127	54.5797	51.0523	33.0359	35.3751	34.8149	0.000506178	0.670686	0.858985	0.00230291	1.14242	0.657722	-0.604451
PC(42:10)	70.3396	72.1033	68.0588	33.4027	33.6148	34.1635	0.000708841	0.901324	1	0.00280673	1.15259	0.480666	-1.05689
PC(42:11)	0.353598	0.294326	0.416795	0.0368378	0.158936	0.0435465	0.00683862	1	1	0.0140498	1.07782	0.224773	-2.15346
PC(42:2)	118.791	126.676	116.29	51.0537	55.0681	51.8597	0.000625229	0.802794	1	0.00256284	1.14945	0.436708	-1.19526
PC(42:3)	10.96	11.8965	11.7642	5.12214	5.89088	5.40734	0.000124277	0.186665	0.210899	0.00107601	1.14661	0.474293	-1.07615
PC(42:4)	30.4896	33.1763	30.74	11.8815	13.2019	12.219	0.00039288	0.532352	0.666717	0.00194378	1.14942	0.395127	-1.33961
PC(42:5)	28.4143	32.6535	29.8085	12.8845	13.8337	13.3078	0.00389062	1	1	0.0090942	1.14219	0.440446	-1.18296
PC(42:6)	13.7911	14.4948	13.3755	10.7205	11.3266	10.6831	0.00291551	1	1	0.00743093	1.11786	0.785624	-0.348088
PC(42:7)	54.9704	58.7374	57.6372	32.1237	32.3024	33.8192	0.0003721	0.506428	0.631454	0.00187375	1.14911	0.573377	-0.802444
PC(42:8)	21.078	23.4176	22.3049	10.9476	12.0081	11.7647	0.000954595	1	1	0.00342484	1.14393	0.519762	-0.944076
PC(42:9)	18.0313	18.9148	18.8437	10.0523	10.7468	10.0455	3.02468e-05	0.0481529	0.0513288	0.000482997	1.15059	0.552872	-0.854982
PC(43:1)	26.9881	28.8085	26.7663	13.5835	14.1862	14.2265	0.000990099	1	1	0.00350772	1.14927	0.508656	-0.975239
PC(43:2)	44.3346	47.6117	44.6833	18.1659	19.2473	19.4829	0.000412647	0.557074	0.700263	0.00200759	1.15101	0.416426	-1.26387
PC(43:3)	2.52298	2.46497	2.30753	0.883097	1.02123	0.867927	8.07959e-05	0.124345	0.137111	0.000855194	1.14848	0.379996	-1.39594
PC(43:4)	1.10032	1.09487	1.06446	0.136941	0.324089	0.174341	0.00323124	1	1	0.00803611	1.14495	0.19492	-2.35905
PC(43:5)	2.46272	2.55809	2.28972	0.928724	1.04071	0.711738	0.000307498	0.428339	0.521824	0.00170531	1.14032	0.366754	-1.44712
PC(43:7)	0.915777	0.71537	0.91361	0.221026	0.267423	0.192855	0.00661541	1	1	0.0137409	1.12705	0.267728	-1.90116
PC(44:1)	51.9598	56.2608	53.8636	37.4577	37.8282	38.5929	0.0037578	1	1	0.0088816	1.14052	0.702591	-0.509244
PC(44:10)	13.0348	13.8078	12.9097	6.17973	6.52099	6.32288	0.000566776	0.739075	0.961818	0.00244116	1.15079	0.478553	-1.06325
PC(44:11)	8.09656	8.4285	8.11755	6.10962	6.43884	6.8511	0.00569466	1	1	0.0122172	1.11387	0.787236	-0.345131
PC(44:12)	81.6516	86.5648	80.4964	41.2107	41.63	43.2242	0.000842603	1	1	0.00317051	1.1498	0.506869	-0.980314
PC(44:2)	380.177	400.957	379.658	204.576	218.06	206.435	0.00011838	0.178754	0.200892	0.00106397	1.15016	0.541932	-0.883817
PC(44:3)	29.3328	31.5357	31.216	13.0836	14.1996	13.6263	0.000276173	0.389877	0.468666	0.00162873	1.15051	0.44426	-1.17052
PC(44:4)	10.2486	10.1237	9.88431	3.15873	3.65092	3.81545	7.25658e-05	0.112213	0.123144	0.000810159	1.15235	0.351166	-1.50977
PC(44:5)	27.9917	29.5928	28.556	6.91678	7.9976	7.69328	1.00825e-05	0.0164546	0.0171099	0.000259242	1.15339	0.262451	-1.92988
PC(44:6)	2.59266	2.37089	2.38796	0.604073	0.899625	0.942152	0.000466835	0.623224	0.792218	0.00218242	1.14119	0.3327	-1.5877
PC(44:7)	5.0362	5.25782	4.80654	1.89424	2.16229	2.06923	0.000160314	0.237425	0.272053	0.00124703	1.14913	0.405664	-1.30164
PC(44:8)	5.04885	5.09861	4.74744	2.37547	2.34369	2.2442	0.000570342	0.742585	0.96787	0.00244412	1.15059	0.4675	-1.09696
PC(44:9)	2.53	2.91148	2.66495	1.67502	1.76579	1.73224	0.009691	1	1	0.0188813	1.12457	0.638142	-0.648051
PC(45:1)	9.08842	8.76196	8.79256	5.43141	5.73593	5.85677	5.29144e-05	0.082864	0.0897958	0.000680271	1.14909	0.638972	-0.646175
PC(45:2)	47.746	48.5929	47.2403	25.8483	26.5715	25.2621	2.3368e-06	0.00387676	0.00396555	0.000101681	1.15362	0.541038	-0.886198
PC(45:3)	4.27544	4.47958	4.048	1.95355	1.97756	2.4283	0.00051931	0.687047	0.881269	0.00235005	1.13584	0.496711	-1.00952
PC(45:4)	6.01716	5.61169	5.90669	1.73788	2.07404	1.92051	2.11748e-05	0.0340067	0.0359336	0.000388034	1.15151	0.326904	-1.61306
PC(45:5)	9.66343	9.13454	8.85077	2.95381	2.43943	2.39533	4.35064e-05	0.0685661	0.0738303	0.000605167	1.1504	0.281697	-1.82778
PC(45:6)	0.501104	0.282315	0.311671	0.124709	0.0516362	0.22817	0.0593649	1	1	0.086031	0.927244	0.36939	-1.43678
PC(45:7)	1.03775	0.883842	0.745983	0.438138	0.355307	0.277478	0.0105715	1	1	0.0200446	1.08626	0.401458	-1.31668
PC(46:1)	5.69317	5.81587	5.62977	3.35764	4.6246	4.76817	0.0803289	1	1	0.112012	0.982901	0.743949	-0.426724
PC(46:10)	1.29115	1.06896	1.16084	0.853925	0.707894	0.604752	0.00988154	1	1	0.0191865	1.06159	0.615337	-0.700552
PC(46:11)	0.289996	0.39908	0.226038	0.518374	0.465711	0.589345	0.0284101	1	1	0.0452105	1.00653	1.71938	0.781889
PC(46:12)	0.325701	0.442218	0.273879	0.167125	0.22761	0.171396	0.0708246	1	1	0.100241	0.958401	0.543417	-0.879867
PC(46:2)	169.247	177.63	169.05	125.844	131.055	126.388	0.000602189	0.779835	1	0.00253532	1.1426	0.74291	-0.42874
PC(46:3)	19.0589	19.613	19.6017	11.2811	11.947	11.8507	1.12749e-05	0.0183555	0.0191334	0.000273335	1.1521	0.601967	-0.732243
PC(46:4)	21.6806	22.614	21.7267	9.83906	10.6123	9.9722	1.10398e-05	0.0179839	0.0187346	0.000271516	1.15261	0.460815	-1.11774
PC(46:5)	105.484	106.171	102.299	34.4944	33.8605	34.9485	0.000121465	0.182805	0.206126	0.001065	1.15434	0.32904	-1.60367
PC(46:6)	5.55267	6.5634	6.26027	2.77744	2.59076	2.3572	0.00281005	1	1	0.00725823	1.13641	0.420399	-1.25017
PC(46:7)	4.27981	4.59667	4.80054	2.09887	1.92673	2.19908	0.00067837	0.866956	1	0.00274094	1.14425	0.455119	-1.13568
PC(46:8)	0.888981	0.818202	0.885216	0.460425	0.394913	0.7216	0.0702576	1	1	0.0996433	0.988311	0.608293	-0.717162
PC(46:9)	0.188935	0.3115	0.251314	0.295999	0.286304	0.135577	0.867262	1	1	0.885526	0.112895	0.954946	-0.0665088
PC(47:1)	1.16068	1.24481	0.912485	0.707876	0.658315	0.364692	0.0226561	1	1	0.0372553	1.01086	0.521669	-0.938794
PC(47:2)	10.5184	11.1229	10.2296	5.97645	6.08649	6.01982	0.00290801	1	1	0.00743093	1.14746	0.567374	-0.817629
PC(47:3)	1.54358	1.73704	1.92517	0.742618	0.81407	0.829926	0.0101075	1	1	0.0194693	1.12283	0.458453	-1.12516
PC(47:4)	3.76851	3.76917	3.64884	1.50098	1.60791	1.64011	3.2764e-06	0.00540934	0.00556006	0.000118261	1.15337	0.424528	-1.23607
PC(47:5)	11.8578	12.059	11.2351	4.52281	4.62579	4.38189	0.000546746	0.71789	0.927829	0.0024071	1.15211	0.384914	-1.37739
PC(47:6)	0.88474	1.05804	1.17272	0.358432	0.462442	0.396072	0.00996849	1	1	0.0192452	1.11186	0.390611	-1.35619
PC(47:7)	0.884358	0.971891	0.854215	0.293985	0.329782	0.296125	0.00159476	1	1	0.00487624	1.14623	0.339385	-1.559
PC(48:1)	0.897822	0.819387	1.25825	1.01687	0.79099	0.456274	0.327196	1	1	0.379529	0.565049	0.760936	-0.394152
PC(48:2)	27.7505	29.5557	28.8536	17.4926	17.6741	17.1629	0.00110399	1	1	0.00376198	1.14968	0.607354	-0.719391
PC(48:3)	12.4671	13.1382	12.4325	7.49128	7.19763	7.46623	0.000484012	0.64422	0.821368	0.00223492	1.15002	0.582452	-0.779789
PC(48:4)	10.5399	9.94096	9.47316	5.89982	6.05218	6.01281	0.00512037	1	1	0.0112994	1.14123	0.599747	-0.737574
PC(48:5)	50.9265	53.5471	49.6454	24.7031	25.1702	25.1319	0.00162592	1	1	0.0049271	1.15063	0.486671	-1.03898
PC(48:6)	6.92687	7.0709	6.56116	4.26271	4.175	4.19023	0.00256459	1	1	0.00680016	1.14729	0.614232	-0.703145
PC(48:7)	8.62909	9.41219	8.54745	5.23623	4.98529	4.98692	0.00288813	1	1	0.0073924	1.14202	0.571988	-0.805943
PC(48:8)	1.06367	1.0974	1.03646	0.564953	0.544417	0.403041	0.00418043	1	1	0.00962577	1.13439	0.472995	-1.0801
PC(49:4)	0.93161	0.872186	0.974454	0.34685	0.398264	0.312702	0.000146398	0.218426	0.248437	0.00119639	1.14473	0.380749	-1.39309
PC(49:5)	3.8931	3.90888	3.34757	1.4063	1.65981	1.53196	0.00292594	1	1	0.00744427	1.13643	0.412399	-1.27789
PC(49:6)	0.629154	0.568163	0.57481	0.430982	0.312563	0.360482	0.00964935	1	1	0.0188434	1.08876	0.622995	-0.682706
PC(49:7)	0.9365	0.943242	0.889584	0.633316	0.546365	0.455293	0.0115899	1	1	0.0215423	1.1105	0.590387	-0.760267
PC(50:1)	1.54634	1.31265	1.19609	0.430619	0.353826	0.405572	0.00889757	1	1	0.0175368	1.1279	0.293463	-1.76875
PC(50:2)	12.8229	12.8807	12.6961	5.64714	5.36554	5.43346	1.46812e-06	0.0024503	0.00249141	8.24848e-05	1.15461	0.428288	-1.22335
PC(50:3)	2.59296	2.81459	2.93744	1.81528	1.5053	2.00075	0.00646986	1	1	0.0135214	1.09033	0.637668	-0.649122
PC(50:4)	4.16234	4.68789	4.19344	2.87153	3.06306	2.37597	0.00450362	1	1	0.0102174	1.0945	0.637134	-0.650331
PC(50:5)	15.4352	16.264	15.1253	8.78214	8.45453	8.48332	0.00107986	1	1	0.0037171	1.14921	0.549285	-0.864373
PC(50:6)	7.18808	7.09402	6.35454	5.14415	5.14364	5.22095	0.0221029	1	1	0.0366653	1.10333	0.751514	-0.412128
PC(50:7)	4.54687	4.96066	4.58786	4.55863	4.97656	5.07028	0.455035	1	1	0.50045	0.443964	1.03619	0.051286
PC(50:8)	0.687546	0.769193	0.647985	0.420867	0.416033	0.45033	0.011362	1	1	0.0212818	1.11429	0.611591	-0.709361
PC(51:4)	0.153347	0.0674833	0.253715	0.0001	0.0001	0.151386	0.218436	1	1	0.271564	0.682489	0.319434	-1.64641
PC(51:5)	0.829755	0.766545	0.96416	0.33945	0.415253	0.363301	0.00760438	1	1	0.0153444	1.11815	0.436642	-1.19548
PC(51:6)	0.200055	0.216476	0.175022	0.0878525	0.0726914	0.0937175	0.00366127	1	1	0.00872637	1.12282	0.42982	-1.2182
PC(51:7)	0.161152	0.192817	0.124137	0.0972887	0.12941	0.06182	0.0857223	1	1	0.118752	0.867187	0.60346	-0.72867
PC(52:10)	0.185982	0.273732	0.168885	0.120699	0.197622	0.161241	0.283606	1	1	0.336795	0.618422	0.762906	-0.390423
PC(52:8)	0.795729	0.654114	0.76368	0.781086	0.756999	0.732531	0.707652	1	1	0.742719	0.249573	1.02579	0.0367391
PC(52:9)	0.479223	0.503671	0.462748	0.260358	0.236069	0.260088	0.000207175	0.300404	0.351576	0.00141235	1.14615	0.523307	-0.934271
PC(54:10)	0.467373	0.522929	0.430284	0.893393	0.890321	0.969656	0.000289553	0.406243	0.491372	0.00166567	1.13909	1.93819	0.954712
PC(54:8)	2.15393	2.49525	1.99771	2.13671	2.5347	2.47419	0.437013	1	1	0.484397	0.460893	1.07503	0.104375
PC(54:9)	0.709203	0.7249	0.852345	1.01072	1.16637	1.10475	0.00660525	1	1	0.0137367	1.0776	1.43534	0.521396
PC(56:10)	4.1644	4.86417	4.19516	6.40028	6.54043	6.62499	0.00757114	1	1	0.0152955	1.12712	1.47959	0.565197
PC(56:11)	0.299045	0.343018	0.284386	1.37686	1.33156	1.33991	2.27553e-06	0.00377966	0.00386158	0.000101681	1.15399	4.36974	2.12755
PC(56:12)	0.192665	0.158534	0.166514	0.416878	0.330343	0.437837	0.0145731	1	1	0.0258688	1.10327	2.28903	1.19473
PC(56:8)	7.93855	7.99022	7.78197	5.78577	5.90682	5.53555	0.000302708	0.422883	0.513696	0.00170271	1.14728	0.726597	-0.460773
PC(56:9)	4.32596	4.88543	4.41687	5.79267	5.82037	5.65691	0.0141005	1	1	0.025188	1.1074	1.26722	0.341662
PC(58:10)	6.20654	6.19845	6.08846	6.92193	7.12246	6.80015	0.0069709	1	1	0.0142697	1.11823	1.12713	0.172655
PC(58:11)	1.7892	1.90754	1.8303	3.58764	3.8468	3.92503	0.00112947	1	1	0.00381056	1.14803	2.05525	1.03932
PC(58:12)	1.90408	2.19431	1.77191	3.39916	3.35461	3.53982	0.00241389	1	1	0.00652288	1.13581	1.7535	0.810239
PC(58:8)	3.11633	3.29158	2.91713	1.82365	1.7171	2.03858	0.00104472	1	1	0.00365543	1.12568	0.598318	-0.741015
PC(58:9)	1.95832	2.05352	1.58715	2.00609	2.2548	2.22538	0.162888	1	1	0.209569	0.778085	1.15847	0.212224
PC(60:10)	1.90358	2.06397	2.03773	2.3248	2.09492	2.16395	0.0903024	1	1	0.124184	0.870212	1.09631	0.132661
PC(60:11)	0.628514	0.523236	0.40925	0.932005	0.912742	0.440508	0.269338	1	1	0.322787	0.661631	1.46397	0.549885
PC(60:12)	1.31463	1.23804	1.23962	1.94407	1.90709	1.91809	0.000299807	0.41973	0.508772	0.00169946	1.15104	1.52131	0.605315
PC(60:8)	0.304653	0.284168	0.333423	0.235906	0.248643	0.198366	0.0185775	1	1	0.0316526	1.02468	0.740493	-0.433442
PC(60:9)	0.345637	0.43735	0.382262	0.205331	0.338127	0.225041	0.0648657	1	1	0.0928137	0.926691	0.659515	-0.600523
PC(62:10)	0.206781	0.197851	0.197928	0.234443	0.262315	0.285134	0.050212	1	1	0.0739667	1.03301	1.29762	0.375866
PC(62:12)	0.504285	0.43445	0.581241	0.780656	0.632647	0.67604	0.0359717	1	1	0.0553938	0.971552	1.37459	0.459
PC(O-27:0)	0.134195	0.0654962	0.084518	0.478666	0.437445	0.486913	0.000208934	0.302537	0.354562	0.00141235	1.14435	4.93659	2.30351
PC(O-28:0)	2.96412	3.24869	3.07467	19.5976	20.7428	19.476	0.000358891	0.492039	0.609037	0.0018625	1.15368	6.44055	2.68718
PC(O-28:1)	0.451753	0.407628	0.447655	0.721089	0.488256	0.398767	0.406072	1	1	0.455455	0.530353	1.23035	0.299067
PC(O-29:0)_RT_11.593	0.213665	0.233219	0.234851	0.414307	0.409843	0.368997	0.00219148	1	1	0.00611667	1.13538	1.75016	0.80749
PC(O-29:0)_RT_11.932	1.63755	1.59256	1.50001	9.77232	10.0598	9.7976	9.50083e-06	0.0155339	0.0161229	0.000255078	1.15472	6.26406	2.6471
PC(O-29:1)	0.884408	0.907271	0.895545	1.35837	1.41377	1.38727	0.00022227	0.319847	0.377192	0.00145634	1.15219	1.54785	0.630263
PC(O-30:0)	22.348	21.7133	21.6955	125.926	131.983	121.864	0.000744457	0.93876	1	0.00289094	1.15323	5.77542	2.52993
PC(O-30:1)	3.36127	3.27552	3.12001	24.7628	26.1178	26.5428	0.000465459	0.621854	0.789885	0.002182	1.15373	7.93534	2.98829
PC(O-30:2)	0.199256	0.219889	0.231096	1.02414	1.19506	1.14781	0.00242876	1	1	0.00655263	1.14757	5.1781	2.37242
PC(O-31:0)	1.08794	1.54278	1.56098	8.3275	8.48064	8.72775	6.73695e-06	0.0110419	0.0114326	0.000193773	1.15335	6.09203	2.60692
PC(O-31:1)	4.92248	4.64696	4.79905	19.0358	21.9245	19.4861	0.00319463	1	1	0.00798423	1.14719	4.20687	2.07275
PC(O-32:0)	119.314	121.293	119.797	581.166	588.449	585.965	5.42422e-06	0.00890115	0.00920491	0.00016149	1.155	4.87115	2.28426
PC(O-32:1)	57.7161	58.3821	57.9425	276.218	296.312	280.4	0.000722858	0.915862	1	0.00284615	1.15336	4.90075	2.293
PC(O-32:2)	1.08044	0.999553	1.01427	13.6132	14.9691	14.807	0.000977328	1	1	0.00349163	1.15271	14.0225	3.80967
PC(O-32:3)	0.0196279	0.00843358	0.0155139	0.319814	0.316929	0.342235	0.000121036	0.182281	0.205398	0.001065	1.15328	22.4663	4.48969
PC(O-32:4)	0.110143	0.125042	0.121357	0.574553	0.520931	0.690702	0.0104108	1	1	0.0198161	1.13015	5.00974	2.32474
PC(O-33:0)	5.06375	5.30769	4.98491	13.3494	14.2452	14.169	0.000355119	0.487933	0.602637	0.00185659	1.15233	2.71963	1.44341
PC(O-33:1)	20.8594	21.7945	22.0663	50.8273	52.14	51.9913	8.21652e-07	0.00137709	0.00139434	6.14558e-05	1.15427	2.39429	1.25959
PC(O-33:2)	0.496874	0.366129	0.415624	1.47244	1.96518	0.56347	0.156543	1	1	0.202017	0.854862	3.12921	1.6458
PC(O-34:0)	118.819	122.456	123.915	470.868	519.308	496.304	0.00125061	1	1	0.00411294	1.15179	4.07043	2.02518
PC(O-34:1)	1255.65	1254.81	1258.47	2096.12	2287.13	2214.97	0.00345799	1	1	0.00839514	1.14708	1.75069	0.807922
PC(O-34:2)	20.8487	18.9591	18.952	84.1345	89.7436	86.6473	0.000119125	0.17964	0.202155	0.00106397	1.15351	4.43374	2.14852
PC(O-35:0)	2.43933	2.31171	2.47487	11.9217	12.7573	12.4166	0.000373948	0.508569	0.634589	0.00187748	1.15363	5.1337	2.36
PC(O-35:1)	27.0231	26.4492	26.6064	36.2314	38.7752	36.5118	0.0043612	1	1	0.00996092	1.14106	1.39261	0.47779
PC(O-35:2)	10.6127	10.3353	11.1574	18.912	19.2999	18.5639	1.59537e-05	0.0257972	0.0270735	0.00033424	1.15154	1.76841	0.822457
PC(O-36:0)	6.62503	7.16424	6.91569	57.8609	61.4094	60.352	0.000303016	0.423011	0.514219	0.00170271	1.15412	8.67533	3.11692
PC(O-36:1)	306.509	316.054	321.633	554.891	509.475	546.859	0.00195589	1	1	0.00561616	1.14513	1.70645	0.770999
PC(O-36:2)	194.121	187.522	187.32	388.258	435.184	412.774	0.00301103	1	1	0.007628	1.14634	2.17276	1.11953
PC(O-37:0)	1.11235	0.921863	0.836027	205.716	219.194	224.086	0.000648142	0.829622	1	0.00263133	1.15355	226.112	7.82089
PC(O-37:1)_RT_13.573	7.23793	7.75808	7.72094	28.7893	30.6607	30.6624	0.00036464	0.498463	0.618795	0.00186774	1.15315	3.96674	1.98795
PC(O-37:1)_RT_13.911	0.218044	0.230204	0.205564	11.5832	11.9426	11.4315	0.000170385	0.250807	0.289144	0.0012683	1.15465	53.467	5.74058
PC(O-37:2)_RT_13.252	5.54988	5.64458	5.75704	7.44598	14.5099	7.40367	0.221937	1	1	0.27491	0.760867	1.73197	0.792417
PC(O-37:2)_RT_13.538	4.38128	4.28797	4.50626	6.06525	6.80226	6.63368	0.00728167	1	1	0.0148102	1.12814	1.48011	0.565704
PC(O-38:0)	4.35173	4.03581	3.84179	427.53	437.482	430.096	4.67379e-05	0.0735186	0.0793141	0.000634513	1.15494	105.902	6.72658
PC(O-38:1)	38.1566	40	38.2703	93.0182	98.1524	96.6841	0.000153485	0.228079	0.260465	0.00122861	1.15316	2.47241	1.30592
PC(O-38:2)	12.4692	11.6787	10.9886	25.2653	24.3236	26.2106	6.04617e-05	0.0941993	0.102603	0.000730311	1.14907	2.15728	1.10921
PC(O-38:3)	50.6417	53.8092	49.8957	70.9261	75.1264	72.049	0.000259056	0.367859	0.439618	0.00158136	1.13997	1.41306	0.498826
PC(O-38:4)	36.1311	34.4333	34.7091	155.236	173.844	161.931	0.00164189	1	1	0.00495781	1.1509	4.66415	2.22161
PC(O-38:5)	39.6504	45.4077	40.1486	172.409	174.473	195.773	0.00178018	1	1	0.00522834	1.14806	4.33408	2.11572
PC(O-39:0)	5.93712	4.2549	4.7741	1220.23	1295.67	1233.33	0.000347424	0.47875	0.589578	0.00184243	1.15425	250.514	7.96874
PC(O-39:1)	5.0347	5.07613	4.3246	462.117	481.297	486.516	0.000243608	0.347141	0.413402	0.00151429	1.15448	99.057	6.63019
PC(O-40:0)	3.4779	3.49706	3.41228	175.9	190.748	182.337	0.000572621	0.74498	0.971738	0.0024477	1.15373	52.8518	5.72388
PC(O-40:1)	32.4746	33.2511	26.5392	267.864	273.223	266.543	1.41761e-07	0.000239151	0.000240569	2.18699e-05	1.1547	8.75339	3.12984
PC(O-40:2)	13.6933	15.0327	13.8769	46.0383	46.7246	46.8863	2.59638e-06	0.0043048	0.00440606	0.000110152	1.15452	3.27794	1.71279
PC(O-40:3)	20.6195	18.3632	29.2315	27.2276	28.9703	27.1227	0.265865	1	1	0.320208	0.693446	1.22146	0.288601
PC(O-41:0)	1.58068	0.745498	0.782378	32.2325	33.2615	33.0113	2.09574e-07	0.000352713	0.000355647	2.37098e-05	1.15466	31.6884	4.98588
PC(O-41:1)	4.74785	4.02843	4.11345	543.108	593.173	556.886	0.000708163	0.901324	1	0.00280673	1.15341	131.358	7.03736
PC(O-41:2)	3.38056	3.45057	3.2281	72.9624	106.82	71.6355	0.019868	1	1	0.0335483	1.11047	24.9937	4.64349
PC(O-41:3)	2.18361	2.52846	2.43222	70.0396	70.0906	70.5873	1.85811e-08	3.14579e-05	3.15322e-05	6.30644e-06	1.15503	29.4945	4.88237
PC(O-42:0)	0.802683	0.790444	0.672068	2.93624	2.75999	2.77181	1.75063e-05	0.0282377	0.0297083	0.000349509	1.15239	3.73833	1.90239
PC(O-42:1)	10.1526	11.1257	10.4714	73.2975	79.3229	72.4131	0.000954302	1	1	0.00342484	1.15239	7.08773	2.82532
PC(O-42:2)	13.7402	14.6694	13.7428	28.1396	22.6378	19.8954	0.0571311	1	1	0.0834116	1.02737	1.6766	0.745541
PC(O-42:3)	18.0517	18.7149	17.4577	26.1866	26.0924	26.093	0.00190081	1	1	0.00550456	1.15038	1.44533	0.5314
PC(O-43:0)	0.19564	0.175191	0.184003	1.80177	1.84029	1.82241	8.3293e-07	0.00139516	0.00141348	6.14558e-05	1.15492	9.84884	3.29995
PC(O-43:1)	1.5579	1.31813	1.41158	28.9172	29.7726	30.0996	9.14363e-05	0.139532	0.155167	0.000902136	1.15468	20.7084	4.37214
PC(O-43:2)_RT_14.397	0.519414	0.689446	0.534423	44.3551	48.7658	45.8976	0.000781763	0.981112	1	0.0029947	1.15321	79.7453	6.31733
PC(O-43:2)_RT_14.643	3.23007	3.07688	3.08872	13.5691	13.2896	12.7442	0.000365404	0.499141	0.62009	0.00186774	1.15367	4.21501	2.07554
PC(O-43:3)	3.15878	3.36471	3.28385	24.9625	26.463	25.9582	0.000306424	0.427155	0.520002	0.00170531	1.15415	7.89039	2.9801
PC(O-43:4)	4.18908	2.4436	2.21801	214.419	240.217	217.708	0.00126711	1	1	0.00414572	1.15194	75.9652	6.24727
PC(O-44:0)	0.198027	0.177835	0.201306	0.697252	0.668501	0.696241	3.69173e-06	0.00608027	0.00626486	0.00012284	1.15371	3.57261	1.83698
PC(O-44:1)	2.50044	2.49471	2.49317	9.98993	9.34653	9.23552	0.00111679	1	1	0.00378282	1.15248	3.81554	1.93189
PC(O-44:2)	6.16472	6.19139	6.49859	11.7894	11.8545	13.3063	0.00498107	1	1	0.011093	1.13909	1.95973	0.970655
PC(O-44:3)	16.575	17.2526	17.1354	18.0857	19.5295	18.8935	0.0298493	1	1	0.0469455	1.03086	1.10881	0.149017
PC(O-44:4)	8.15303	7.86545	8.19291	55.0512	57.8394	55.5044	0.000270551	0.382289	0.459125	0.00161097	1.1543	6.9552	2.79809
PC(O-44:5)	2.25541	1.57804	2.54848	28.9945	29.6623	29.5908	5.06273e-07	0.000850539	0.000859146	4.77303e-05	1.15466	13.8277	3.78949
PC(O-44:6)	0.266984	0.344019	0.286241	37.285	40.6032	38.979	0.000609542	0.787529	1	0.00253532	1.15364	130.251	7.02515
PC(O-45:0)	0.0161182	0.0132374	0.0291695	0.391314	0.373313	0.438266	0.00153246	1	1	0.00474287	1.14877	20.5535	4.36131
PC(O-45:1)	0.399973	0.314237	0.382813	6.49028	6.79913	6.27279	0.000444283	0.597561	0.753948	0.00213583	1.15359	17.8321	4.1564
PC(O-45:3)	2.07017	1.85364	1.91172	10.7417	10.9327	10.9609	7.90746e-08	0.000133715	0.00013419	1.83021e-05	1.15479	5.59253	2.4835
PC(O-45:4)	1.03535	0.140011	0.0884682	86.2561	91.896	86.1502	0.000345267	0.476123	0.585918	0.00183673	1.15394	209.129	7.70825
PC(O-46:1)	0.499647	0.453879	0.482181	3.01723	3.18819	3.32616	0.00087721	1	1	0.00323907	1.15247	6.63895	2.73095
PC(O-46:2)	1.39396	1.84641	1.43679	4.3983	3.9718	3.85131	0.000370438	0.505055	0.628633	0.00187298	1.13788	2.613	1.38571
PC(O-46:3)	3.33908	3.5184	3.39559	6.63863	6.38878	6.39123	2.71294e-05	0.0432714	0.0460386	0.000446977	1.15268	1.89394	0.921387
PC(O-46:4)	0.62662	0.5361	0.406848	10.2462	10.5513	10.0964	1.20513e-05	0.0196075	0.0204511	0.000288043	1.15452	19.6831	4.29889
PC(O-46:5)	0.541113	0.801989	0.773981	11.8967	13.8463	11.8714	0.0026804	1	1	0.00703035	1.14795	17.7671	4.15114
PC(O-46:6)	0.0572008	0.0452731	9.3e-05	2.73559	2.67115	2.56114	9.8139e-05	0.149564	0.166542	0.000957137	1.15408	77.6847	6.27956
PC(O-46:7)	0.453296	0.41502	0.466458	18.7383	19.5663	19.2981	0.000160011	0.237137	0.271539	0.00124703	1.15466	43.1554	5.43147
PC(O-46:8)	0.0185054	0.0485187	0.0296551	1.63417	1.96099	1.79814	0.00265177	1	1	0.00699854	1.14846	55.7855	5.80182
PC(O-47:2)	0.0850916	0.115723	0.109077	1.13899	1.17254	1.17772	5.80648e-07	0.000974907	0.000985359	5.1861e-05	1.15458	11.2596	3.49308
PC(O-47:3)	0.227641	0.241723	0.182401	2.14599	2.01885	2.17372	0.000146537	0.218487	0.248673	0.00119639	1.1534	9.72521	3.28173
PC(O-47:4)	0.0234141	0.0171113	0.00896034	5.35504	5.33599	5.72029	0.000518561	0.686575	0.879998	0.00235005	1.15384	331.638	8.37346
PC(O-47:5)	0.0264099	0.0224834	0.0224954	14.6668	15.9495	14.589	0.00085851	1	1	0.00320404	1.15307	633.229	9.30658
PC(O-47:6)	0.119543	0.0967576	0.126512	10.122	10.2177	9.93726	5.65355e-05	0.088252	0.0959408	0.000700298	1.1549	88.3192	6.46465
PC(O-47:7)	0.0437844	0.0150447	0.0333085	28.6641	29.1417	29.4396	5.91315e-05	0.0922452	0.100346	0.000727146	1.15491	946.903	9.88707
PC(O-48:2)	0.0540122	0.100073	0.0809354	0.721377	0.904382	0.85083	0.00350674	1	1	0.00846553	1.14232	10.5378	3.3975
PC(O-48:3)	0.3409	0.334479	0.317006	1.04863	1.07003	1.08329	1.60401e-06	0.00267067	0.002722	8.24848e-05	1.1544	3.22652	1.68998
PC(O-48:4)	0.0420109	0.0201235	0.0184909	0.596403	0.637034	0.543061	0.00122279	1	1	0.00403079	1.14933	22.034	4.46166
PC(O-48:5)	0.0229419	0.0301581	0.0658208	1.01288	1.01875	0.964786	2.92446e-06	0.00484291	0.00496281	0.000118162	1.15388	25.1967	4.65516
PC(O-48:6)	0.221857	0.175612	0.190698	0.711377	0.367364	0.599926	0.0672256	1	1	0.0957063	1.00671	2.85407	1.51302
PC(O-48:7)	0.00684579	0.0461138	0.0593428	0.94102	0.959659	0.894191	5.58229e-06	0.00915495	0.00947314	0.00016333	1.15325	24.887	4.63732
PC(O-49:3)	0.00386485	0.0112765	0.00581036	1.31571	1.52933	1.35239	0.00221486	1	1	0.00613206	1.1499	200.339	7.6463
PC(O-49:4)	9e-05	9.1e-05	9.3e-05	0.387195	0.36776	0.390784	0.000350661	0.48286	0.595071	0.00185162	1.15425	4181.53	12.0298
PC(O-49:5)	9e-05	9.1e-05	9.3e-05	0.450512	0.468293	0.470216	0.000183534	0.268693	0.311457	0.00132643	1.15463	5069.42	12.3076
PC(O-50:3)	9e-05	9.1e-05	0.0201851	0.416278	0.327646	0.471098	0.00943543	1	1	0.0184895	1.12981	59.659	5.89867
PC(O-50:4)	9e-05	9.1e-05	9.3e-05	0.474263	0.461112	0.481558	0.000160464	0.237486	0.272307	0.00124703	1.15468	5171.29	12.3363
PC(O-50:5)	9e-05	9.1e-05	9.3e-05	0.328618	0.295432	0.336071	0.00152066	1	1	0.0047292	1.15155	3504.09	11.7748
PC(O-51:3)	9e-05	0.0113333	9.3e-05	0.397222	0.384156	0.455353	0.00226124	1	1	0.00619922	1.14829	107.389	6.7467
PC(O-51:4)	9e-05	9.1e-05	0.00461907	0.0521613	0.061527	0.0542781	0.000408213	0.551904	0.692737	0.00200136	1.14708	34.9925	5.12897
PC(O-52:5)	0.0092639	9.1e-05	9.3e-05	0.564623	0.441836	0.582247	0.00675551	1	1	0.0139296	1.13906	168.154	7.39364
PC(O-54:5)	0.00522075	9.1e-05	9.3e-05	0.0795917	0.124752	0.0735783	0.0290226	1	1	0.0459368	1.08763	51.4219	5.68431
PE(26:0)	4.32586	3.51967	4.03042	3.8776	4.23296	3.97297	0.807427	1	1	0.830931	0.173302	1.01748	0.0249988
PE(30:0)	2.42805	1.93381	1.91975	2.52053	1.91179	2.11938	0.731594	1	1	0.76307	0.209359	1.043	0.0607379
PE(30:1)	1.55858	0.978781	1.59842	0.460582	0.371713	0.711406	0.0316013	1	1	0.0494718	1.02551	0.373255	-1.42177
PE(32:0)	28.1237	28.0062	28.0445	34.0087	35.6216	36.5761	0.0101266	1	1	0.0194839	1.13169	1.26174	0.335416
PE(32:1)	35.9967	33.9732	33.9831	17.738	17.5609	16.6217	0.000185917	0.271625	0.315501	0.00133123	1.15069	0.499462	-1.00155
PE(32:2)	1.04643	1.04299	1.47684	0.753446	0.736508	0.867874	0.0979778	1	1	0.133979	0.927105	0.661148	-0.596955
PE(33:0)	1.39868	1.73526	2.14802	1.57129	2.10419	1.57363	0.970747	1	1	0.973669	0.0267732	0.993781	-0.00899957
PE(33:1)	6.93021	6.82467	6.05805	2.33043	2.28458	2.34543	0.00395797	1	1	0.00920036	1.14562	0.351308	-1.50919
PE(34:0)	42.0308	39.9126	40.4825	57.1889	56.394	59.9628	0.000587557	0.762649	0.997084	0.00249271	1.14276	1.41756	0.503407
PE(34:1)	492.402	465.896	471.683	215.862	207.729	218.161	0.000214747	0.310095	0.364426	0.00143429	1.15257	0.448783	-1.15591
PE(34:2)	44.1022	42.1781	41.4903	17.4762	17.0261	16.8764	0.000550357	0.720967	0.933955	0.0024071	1.15277	0.402117	-1.31431
PE(34:3)	1.78495	1.52587	1.24552	0.531415	0.568863	0.194646	0.00627899	1	1	0.0132038	1.08657	0.284202	-1.81501
PE(35:1)	16.2434	16.0952	16.1467	7.59436	6.74821	6.79406	0.000701125	0.893935	1	0.00280673	1.15291	0.435939	-1.1978
PE(35:2)	5.77183	7.96644	6.50864	1.16479	1.40473	1.55628	0.0121116	1	1	0.022268	1.12232	0.203774	-2.29496
PE(36:1)	368.771	363.393	362.953	229.033	224.554	227.159	1.67139e-06	0.00278119	0.00283635	8.3422e-05	1.15443	0.621619	-0.685897
PE(36:2)	460.533	444.407	449.589	130.265	129.66	124.294	3.01684e-05	0.0480583	0.0511958	0.000482997	1.15448	0.283654	-1.81779
PE(36:3)	31.5266	31.4643	31.446	10.1052	10.828	10.0713	0.000118563	0.178912	0.201202	0.00106397	1.15474	0.328309	-1.60688
PE(36:4)	49.1077	50.5062	48.6998	20.036	21.6122	19.6302	4.1049e-06	0.00675256	0.00696602	0.000129606	1.15323	0.413167	-1.2752
PE(36:5)	3.33151	3.83717	3.45464	0.497978	0.438318	0.762298	0.00021773	0.313966	0.369488	0.00144015	1.14653	0.159893	-2.64482
PE(37:1)	3.93717	3.82363	4.50369	1.73393	1.76557	1.54331	0.00404996	1	1	0.00938904	1.13604	0.411172	-1.28219
PE(37:2)	7.59718	6.80837	7.18629	1.39589	1.56965	1.41075	0.000917161	1	1	0.00334714	1.15125	0.202683	-2.30271
PE(37:4)	1.84351	3.50659	3.68124	2.14956	1.97778	2.1144	0.252657	1	1	0.308237	0.717008	0.691119	-0.532995
PE(38:1)	36.2337	32.7521	37.3357	16.8758	18.4642	18.1587	0.00287715	1	1	0.00737863	1.13951	0.503178	-0.990858
PE(38:2)	75.2776	72.1242	74.3528	21.8375	23.0369	22.4723	6.67788e-05	0.103574	0.113324	0.000770908	1.1542	0.303699	-1.71928
PE(38:3)	64.5417	62.2919	63.4725	41.9436	39.7859	41.7804	2.03858e-05	0.0327599	0.0345946	0.000380161	1.15088	0.649007	-0.623694
PE(38:4)	537.618	523.166	537.824	425.404	412.662	408.275	7.85716e-05	0.121	0.133336	0.000843899	1.1468	0.779641	-0.359117
PE(38:5)	166.378	157.306	163.718	40.5167	37.4305	39.2023	0.000139426	0.208721	0.236606	0.00117715	1.15385	0.240355	-2.05676
PE(38:6)	236.841	229.269	242.665	128.466	123.145	123.013	0.000189891	0.277241	0.322245	0.00135194	1.15169	0.52855	-0.919889
PE(38:7)	2.12833	2.00498	1.44947	1.13617	1.44418	0.838831	0.0588823	1	1	0.0854776	0.921839	0.612452	-0.707331
PE(39:2)	2.24251	2.2254	2.16362	0.0973711	0.272042	0.379475	0.000837582	1	1	0.00317051	1.15068	0.112928	-3.14652
PE(39:3)	0.873694	0.886925	0.658177	0.304667	0.673304	0.304832	0.0706585	1	1	0.10009	0.920557	0.530348	-0.914989
PE(39:4)	3.66464	4.13489	3.91288	2.08764	2.01762	1.88441	0.00156572	1	1	0.00480474	1.14137	0.511395	-0.96749
PE(39:6)	10.0492	8.05601	8.11941	5.25242	4.23844	4.41401	0.0122771	1	1	0.0224749	1.08922	0.530222	-0.915333
PE(40:2)	6.1419	6.57043	6.23094	3.03093	2.5168	2.53542	0.000106559	0.16165	0.18083	0.000999063	1.14715	0.426703	-1.2287
PE(40:3)	9.10635	8.67594	8.6274	5.93226	5.72138	5.1953	0.000529399	0.698806	0.898389	0.0023689	1.1392	0.637983	-0.64841
PE(40:4)	242.949	237.933	238.161	133.991	138.762	130.277	1.36448e-05	0.0221456	0.0231553	0.000307535	1.15325	0.560509	-0.835192
PE(40:5)	138.139	133.625	138.128	95.702	94.1072	89.8491	5.50489e-05	0.0860415	0.093418	0.000691985	1.14862	0.682275	-0.551575
PE(40:6)	1319.04	1297.51	1313.74	802.238	815.236	798.406	8.08187e-07	0.00135533	0.00137149	6.14558e-05	1.15445	0.614682	-0.702087
PE(40:7)	106.093	105.34	105.971	43.7497	43.7591	43.1591	5.35111e-09	9.07013e-06	9.08083e-06	3.02694e-06	1.155	0.411677	-1.28042
PE(40:8)	4.52036	4.35461	4.40783	1.12779	0.733136	1.07665	0.000323276	0.448384	0.548599	0.00176027	1.15162	0.221156	-2.17686
PE(41:5)	1.43518	1.02506	1.34313	0.0001	0.364424	0.367767	0.00418742	1	1	0.00962879	1.09382	0.192537	-2.37679
PE(41:7)	2.18806	1.93537	1.56077	0.298674	0.292528	0.191742	0.0101502	1	1	0.0195073	1.12638	0.13774	-2.85998
PE(42:10)	16.1018	14.7073	15.9005	5.25526	5.49035	5.04726	0.000841239	1	1	0.00317051	1.15064	0.338108	-1.56445
PE(42:3)	0.512595	0.960708	0.758525	0.44462	0.596508	0.414177	0.173345	1	1	0.221384	0.781334	0.652069	-0.616905
PE(42:4)	11.6214	9.49026	10.1223	3.6643	3.54474	3.4042	0.00767423	1	1	0.0154486	1.13582	0.339798	-1.55725
PE(42:5)	14.7411	12.6756	13.8978	3.21666	3.63142	3.21881	0.00220565	1	1	0.00612602	1.14714	0.243664	-2.03703
PE(42:6)	6.77827	6.93494	7.43097	2.45301	2.21441	2.3308	0.000611711	0.789719	1	0.00253532	1.15057	0.330976	-1.5952
PE(42:7)	16.8997	17.8166	17.7038	3.76575	4.24514	4.1331	3.56583e-05	0.056554	0.0605121	0.000536253	1.15372	0.231667	-2.10988
PE(42:8)	9.09567	10.0036	9.44239	1.99019	3.38649	2.73516	0.000355937	0.488701	0.604024	0.00185659	1.14363	0.284211	-1.81497
PE(42:9)	6.60302	5.54929	7.3894	0.535698	1.05166	1.31586	0.00362773	1	1	0.0086662	1.13072	0.148565	-2.75083
PE(44:10)	130.144	136.396	129.735	46.8705	45.305	42.1792	1.9558e-05	0.0314493	0.03319	0.000368778	1.15308	0.339044	-1.56046
PE(44:11)	26.3286	27.1453	26.471	16.3894	14.8075	14.5464	0.000620658	0.797546	1	0.00255026	1.1481	0.572185	-0.805446
PE(44:12)	110.571	111.534	105.885	30.3524	29.883	28.7638	0.00020973	0.303269	0.355911	0.00141235	1.15387	0.271347	-1.88179
PE(44:5)	1.35435	1.00641	1.34422	0.118771	0.108239	0.0001	0.005379	1	1	0.0117329	1.13104	0.0612983	-4.02801
PE(44:7)	2.67122	2.31099	2.8506	0.505644	0.412689	0.48382	0.00440461	1	1	0.010033	1.1423	0.17901	-2.48188
PE(44:8)	3.98754	3.87484	3.95855	0.493699	0.407288	0.2766	1.51352e-05	0.0245038	0.0256844	0.000321453	1.15412	0.0996187	-3.32744
PE(44:9)	12.1465	12.3501	12.1516	6.26704	6.68432	5.6106	0.00184837	1	1	0.0053895	1.14861	0.506491	-0.981392
PE(46:10)	7.17739	7.03256	7.18905	2.5162	2.09905	2.43217	0.000147346	0.219398	0.250045	0.00119639	1.15317	0.329334	-1.60238
PE(46:11)	2.50647	2.0981	2.62702	1.06297	1.19683	1.45106	0.00542596	1	1	0.0118065	1.09564	0.513147	-0.962556
PE(46:12)	2.54621	2.83406	2.27733	1.67311	1.60628	1.5647	0.0245672	1	1	0.0400346	1.09067	0.632586	-0.660666
PE(46:5)	3.58663	2.72256	2.6121	0.567839	1.25171	0.52658	0.00588423	1	1	0.0125921	1.08906	0.262981	-1.92697
PE(46:7)	1.97494	1.61501	1.98995	0.122252	0.255002	0.129317	0.0023717	1	1	0.00641911	1.14176	0.0907848	-3.4614
PE(48:5)	1.77377	1.70778	1.8306	0.320491	0.318057	0.495465	0.000143557	0.214761	0.243616	0.00119639	1.1495	0.213476	-2.22786
PE(O-28:1)	0.291829	0.203258	0.413982	0.299141	0.185442	0.398277	0.92456	1	1	0.937263	0.0725033	0.971168	-0.0422074
PE(O-30:1)	5.68929	5.85487	5.59661	6.98134	6.82475	6.60655	0.00191032	1	1	0.00552268	1.12257	1.19088	0.252031
PE(O-30:2)	3.10598	2.48708	2.5263	1.75262	2.11094	2.09427	0.0480701	1	1	0.0712445	0.971981	0.733781	-0.446578
PE(O-31:1)	1.18429	1.11926	1.05777	1.43361	0.925558	1.80632	0.404034	1	1	0.454371	0.532791	1.23924	0.309457
PE(O-31:2)	0.305527	0.281286	0.0755101	0.388867	0.392449	0.609612	0.0782457	1	1	0.109557	0.88026	2.10007	1.07044
PE(O-32:0)	1.85492	2.05473	1.48506	9.91284	8.53889	9.59214	0.000936455	1	1	0.00337402	1.14705	5.1984	2.37807
PE(O-32:1)	42.9418	43.7713	45.2462	84.6848	81.4815	87.6973	0.000613793	0.790565	1	0.00253532	1.14995	1.9238	0.943959
PE(O-32:2)	111.747	108.433	105.743	117.076	111.805	115.759	0.0572134	1	1	0.0834116	0.922538	1.05742	0.0805524
PE(O-32:3)	0.970959	0.834029	0.868693	1.54331	1.61346	1.44059	0.000709538	0.901324	1	0.00280673	1.13212	1.71949	0.78198
PE(O-33:1)	5.17616	4.3696	5.21435	8.49042	8.16927	8.45676	0.00280264	1	1	0.00725823	1.13873	1.70164	0.766929
PE(O-33:2)	22.939	22.987	21.6791	19.093	18.0257	20.5772	0.0272215	1	1	0.0436212	1.02585	0.853425	-0.228664
PE(O-33:3)	0.985167	0.953761	0.945122	0.828688	0.875349	1.21477	0.932996	1	1	0.944686	0.0553168	1.01205	0.0172834
PE(O-34:0)	2.85278	2.92601	2.56239	16.3312	16.2398	16.6021	1.02561e-07	0.000173226	0.000174047	1.93385e-05	1.15476	5.89522	2.55955
PE(O-34:1)	110.804	110.404	236.704	232.426	222.193	234.129	0.207852	1	1	0.259982	0.778732	1.5041	0.588903
PE(O-34:2)	2632.02	2557.23	2605.88	2105.07	2073.15	2118.32	0.000157048	0.232903	0.266511	0.00123959	1.14902	0.807754	-0.308013
PE(O-34:3)	92.1785	88.5566	89.2391	100.916	101.77	104.525	0.00133987	1	1	0.00434752	1.12042	1.13793	0.186414
PE(O-34:4)	2.09402	2.04329	2.0889	2.56108	2.73263	2.51134	0.0121901	1	1	0.0223881	1.11736	1.25358	0.326052
PE(O-34:8)	1.49399	1.52263	1.36422	3.14366	2.31182	0.439307	0.59273	1	1	0.631823	0.347219	1.34558	0.428232
PE(O-35:1)	2.6192	3.24728	3.68737	6.3983	6.02184	6.56765	0.0028604	1	1	0.00736364	1.12756	1.98745	0.990917
PE(O-35:2)	141.908	141.154	138.351	82.8138	77.8824	83.7647	5.54991e-05	0.0866896	0.094182	0.000692515	1.15208	0.580098	-0.785631
PE(O-35:3)	45.1963	44.4982	43.8756	31.5296	31.5586	32.7493	2.28014e-05	0.0364823	0.0386941	0.000394837	1.1506	0.717507	-0.478935
PE(O-36:0)	9e-05	9.1e-05	0.151942	1.31581	1.79116	1.50183	0.00417535	1	1	0.00962577	1.13301	30.2965	4.92108
PE(O-36:1)	47.0774	48.4951	47.6962	64.1896	62.4977	63.2407	2.17226e-05	0.0348213	0.0368633	0.000388034	1.1512	1.32568	0.406728
PE(O-36:2)	1098.51	1021.96	1078.78	914.372	887.948	887.682	0.00993153	1	1	0.0192154	1.10963	0.840823	-0.250126
PE(O-36:3)	3553.28	3514.47	3521.55	2364.11	2294.16	2354.23	1.51539e-05	0.0245191	0.0257162	0.000321453	1.15405	0.662226	-0.594605
PE(O-36:4)	116.035	115.966	114.513	113.205	110.857	113.7	0.0588781	1	1	0.0854776	0.950485	0.974743	-0.0369056
PE(O-36:5)	124.451	128.9	130.74	107.473	103.707	104.718	0.00125392	1	1	0.00411588	1.13438	0.822455	-0.281991
PE(O-36:6)	1.17248	1.01377	0.822936	1.89201	1.9441	1.93746	0.0103014	1	1	0.0197086	1.12756	1.91865	0.940091
PE(O-37:0)	9e-05	9.1e-05	9.3e-05	4.32413	4.10155	4.66909	0.00142765	1	1	0.00452	1.15176	47791.1	15.5445
PE(O-37:1)	2.02624	2.11249	2.3421	16.0857	15.2794	17.0171	0.000921169	1	1	0.00334738	1.15198	7.46543	2.90022
PE(O-37:2)	40.5193	38.0344	38.3136	26.2987	25.825	27.3978	0.000559256	0.731218	0.949057	0.00242594	1.14284	0.680442	-0.555457
PE(O-37:3)	50.453	50.0953	48.882	23.3135	23.0977	22.1585	3.21356e-06	0.00531523	0.00545342	0.000118261	1.15394	0.458874	-1.12383
PE(O-37:4)	13.2215	12.3984	12.4859	13.034	11.4241	11.8075	0.345324	1	1	0.396224	0.561632	0.951709	-0.0714081
PE(O-37:5)	25.7379	25.7293	25.5792	16.5186	16.837	14.8314	0.0039541	1	1	0.00920036	1.14544	0.625428	-0.677085
PE(O-37:6)	2.23452	2.08886	2.40403	3.08844	3.10225	3.36833	0.00184528	1	1	0.0053895	1.11437	1.42091	0.506814
PE(O-38:0)	0.080106	9.1e-05	9.3e-05	7.15547	6.17148	6.71469	0.00168582	1	1	0.00503668	1.15082	249.616	7.96356
PE(O-38:1)	11.9103	12.1042	12.3728	24.3452	22.4982	25.6778	0.0050476	1	1	0.0111971	1.14148	1.99303	0.994965
PE(O-38:2)	192.039	189.174	191.539	155.976	151.269	152.838	7.6611e-05	0.118134	0.130009	0.00083339	1.15067	0.803286	-0.316015
PE(O-38:3)	629.644	612.501	612.223	332.317	316.071	321.794	3.53565e-06	0.00582675	0.006	0.00012	1.15358	0.523188	-0.9346
PE(O-38:4)	282.649	277.391	284.694	362.681	373.816	363.72	0.000132437	0.198523	0.224745	0.00112937	1.14957	1.30244	0.381218
PE(O-38:5)	1272.53	1258.22	1278.65	1173.93	1169.64	1138.24	0.00308688	1	1	0.00778368	1.12473	0.914003	-0.129729
PE(O-38:6)	860.9	828.876	854.471	622.455	633.597	622.218	0.000582394	0.757064	0.988322	0.002477	1.14999	0.738241	-0.437835
PE(O-38:7)	219.166	211.079	223.302	327.508	340.523	334.329	2.40481e-05	0.0384289	0.0408097	0.000406036	1.15047	1.53372	0.617036
PE(O-38:8)	0.193537	0.363811	0.205611	1.35899	1.57155	1.63966	0.000541699	0.712875	0.919263	0.00240645	1.14078	5.9901	2.58258
PE(O-39:0)	9e-05	9.1e-05	9.3e-05	9.60991	9.44952	10.0183	0.000305051	0.425546	0.517672	0.00170531	1.15435	106123	16.6954
PE(O-39:1)	0.469576	0.585865	0.446179	20.8914	19.9552	20.6766	0.000146889	0.218864	0.24927	0.00119639	1.15458	40.9712	5.35654
PE(O-39:2)	7.96432	7.54381	7.62655	43.7987	41.0805	42.6836	0.000378827	0.514825	0.642869	0.00189637	1.15384	5.51392	2.46308
PE(O-39:3)	25.2856	25.8151	25.6601	19.8907	19.3354	18.7942	0.000453783	0.609884	0.770069	0.00216343	1.14773	0.75586	-0.403809
PE(O-39:4)	15.0382	14.4226	13.5683	10.7514	12.8905	11.6728	0.0323253	1	1	0.0504192	0.997112	0.820715	-0.285047
PE(O-39:5)	58.3208	56.0563	55.6156	39.4182	41.0218	38.4424	0.000119976	0.180804	0.203599	0.001065	1.14511	0.699338	-0.515937
PE(O-39:6)	19.2269	19.7109	18.8174	20.7105	20.7163	21.119	0.0117541	1	1	0.0217996	1.08529	1.08294	0.114959
PE(O-39:7)	33.9724	33.6832	33.1709	31.5684	31.1077	31.911	0.00325036	1	1	0.00805236	1.10087	0.938119	-0.0921577
PE(O-39:8)	0.69796	0.442961	0.595114	1.11935	1.32228	1.29535	0.00260656	1	1	0.00690068	1.10867	2.15259	1.10607
PE(O-40:1)	1.02412	0.793386	0.839368	4.70181	4.94161	4.48088	0.00012175	0.183112	0.206609	0.001065	1.15148	5.31613	2.41038
PE(O-40:2)	16.0736	15.1626	16.7381	25.934	25.9695	25.6947	0.00157141	1	1	0.0048135	1.14998	1.6175	0.693762
PE(O-40:3)	74.3791	71.0858	78.4953	48.5746	46.8938	46.6775	0.00374728	1	1	0.00886909	1.14004	0.634693	-0.65587
PE(O-40:4)	179.268	171.693	178.66	200.983	204.542	199.932	0.00224733	1	1	0.00617108	1.12778	1.14319	0.193063
PE(O-40:5)	1033.44	990.034	1009.66	781.62	788.368	775.538	0.00153437	1	1	0.00474287	1.14764	0.773302	-0.370895
PE(O-40:6)	1395.33	1340.42	1386.47	1141.76	1164.23	1155.29	0.00244594	1	1	0.00656897	1.13967	0.839664	-0.252116
PE(O-40:7)	1939.49	1900.73	1911.8	1498.94	1534.31	1505.85	1.43722e-05	0.0232974	0.0243897	0.000316749	1.15156	0.789133	-0.34166
PE(O-40:8)	388.594	383.627	384.353	353.533	357.16	348.521	0.000975394	1	1	0.00349163	1.13652	0.915821	-0.126862
PE(O-40:9)	2.91925	2.66812	2.55638	3.73365	3.75197	3.77202	0.00991789	1	1	0.0192131	1.13089	1.38237	0.46714
PE(O-41:1)	9e-05	9.1e-05	9.3e-05	4.40888	4.78351	4.70774	0.00060864	0.786971	1	0.00253532	1.15365	50730.4	15.6306
PE(O-41:2)	1.83718	0.833413	1.25541	19.6732	20.5148	18.7811	4.0283e-05	0.0636472	0.0683603	0.000575593	1.15276	15.0202	3.90883
PE(O-41:3)	5.15607	5.33614	5.99904	34.0393	36.6603	35.0473	0.000201925	0.2938	0.342666	0.00140701	1.15336	6.4123	2.68084
PE(O-41:4)	3.68593	3.94896	3.74597	9.21903	9.77789	10.247	0.00139001	1	1	0.00443224	1.14894	2.56957	1.36153
PE(O-41:5)	16.6372	17.1639	18.0924	32.8454	31.7684	32.8387	1.37729e-05	0.0223397	0.0233727	0.000307535	1.15197	1.87794	0.909148
PE(O-41:6)	18.7478	19.1958	17.7896	14.5419	16.3182	14.7654	0.0102401	1	1	0.0196356	1.06761	0.818642	-0.288696
PE(O-41:7)	13.9767	14.4152	14.395	15.5897	14.9944	15.101	0.0159735	1	1	0.0278879	1.04108	1.06773	0.0945501
PE(O-41:8)	5.8856	6.12091	5.92122	5.20854	5.14927	4.74276	0.0109815	1	1	0.0207063	1.09117	0.842302	-0.247591
PE(O-42:1)	9e-05	9.1e-05	9.3e-05	0.285991	0.266176	0.335781	0.00486075	1	1	0.0108678	1.14391	3240.69	11.6621
PE(O-42:10)	2.02661	2.10903	2.287	5.6142	5.46577	5.13284	0.000227625	0.326815	0.386279	0.00146874	1.14942	2.52432	1.33589
PE(O-42:11)	1.95983	2.34389	1.84017	4.18233	3.64717	3.75719	0.0012679	1	1	0.00414572	1.12184	1.88589	0.915244
PE(O-42:2)	1.19197	1.01743	1.57449	3.23193	3.00464	3.51317	0.000888833	1	1	0.00326483	1.12764	2.57665	1.3655
PE(O-42:3)	9.96786	8.79266	9.09841	8.9936	9.61785	9.19141	0.965422	1	1	0.971721	0.0691218	0.997988	-0.00290625
PE(O-42:4)	19.6637	19.2059	19.4815	21.5477	21.6558	21.5317	0.00211029	1	1	0.0059389	1.1454	1.10941	0.149789
PE(O-42:5)	112.908	111.692	111.678	81.241	84.5694	83.237	0.000220963	0.318187	0.374974	0.00145339	1.15206	0.7406	-0.433233
PE(O-42:6)	289.876	280.301	287.076	123.015	124.03	122.324	0.000209259	0.302798	0.355113	0.00141235	1.15434	0.430876	-1.21466
PE(O-42:7)	104.096	106.314	102.026	89.5502	92.3715	85.6759	0.00501912	1	1	0.0111631	1.10389	0.856489	-0.223493
PE(O-42:8)	33.824	34.6378	34.6696	43.5079	43.1147	42.6694	2.16621e-05	0.0347461	0.0367607	0.000388034	1.15098	1.25366	0.326149
PE(O-42:9)	3.83855	3.61623	4.01643	7.59722	7.68309	7.21756	5.11319e-05	0.080226	0.0867708	0.000672642	1.14931	1.96125	0.971771
PE(O-43:2)	9e-05	9.1e-05	9.3e-05	2.17486	1.47695	1.61523	0.0144502	1	1	0.0257043	1.1224	19222.8	14.2305
PE(O-43:3)	0.234223	0.290721	0.104896	5.17049	4.88503	5.91796	0.00283704	1	1	0.0073168	1.14651	25.3611	4.66455
PE(O-43:4)	0.0850186	0.235478	0.149924	27.5061	26.4136	25.0037	0.000737112	0.932447	1	0.00288272	1.15328	167.772	7.39036
PE(O-43:5)	1.68161	1.88936	1.8165	77.8687	79.9019	77.7807	7.25359e-05	0.112213	0.123093	0.000810159	1.15486	43.722	5.45029
PE(O-43:6)	5.00437	4.65715	4.71387	143.185	142.244	140.435	2.56372e-05	0.0409169	0.0435063	0.000426532	1.15497	29.6245	4.88872
PE(O-43:7)	1.04115	1.11368	1.04134	69.1602	69.4197	67.9791	4.07278e-05	0.0642685	0.0691151	0.000575959	1.15496	64.6272	6.01407
PE(O-43:8)	0.417216	0.27026	0.369724	4.44301	4.91409	4.2836	0.00129672	1	1	0.00422367	1.15013	12.9027	3.6896
PE(O-44:4)	0.153462	0.230967	0.0546526	11.351	11.7937	11.4969	1.67647e-05	0.0270917	0.0284497	0.000345751	1.15471	78.8957	6.30188
PE(O-44:5)	2.1211	2.42014	1.93322	25.789	24.9624	24.3343	8.9319e-05	0.136544	0.151574	0.000891614	1.15419	11.5972	3.53571
PE(O-44:6)	12.672	12.7978	12.5789	87.2959	86.0032	83.8174	0.000183298	0.268531	0.311056	0.00132643	1.15461	6.75756	2.7565
PE(O-44:7)	4.91371	4.85887	4.82714	85.7798	86.6283	82.7384	0.000215524	0.311002	0.365745	0.00143429	1.15455	17.4761	4.12731
PE(O-44:8)	4.23201	5.03174	4.27594	16.2795	16.2028	16.0629	0.000251367	0.357695	0.42657	0.00155116	1.15386	3.58539	1.84213
PE(O-44:9)	0.976004	0.800414	0.937339	3.79918	3.1513	3.70261	0.00368391	1	1	0.00876801	1.14095	3.92559	1.97291
PE(O-45:3)	9e-05	9.1e-05	9.3e-05	1.30454	1.07468	0.730215	0.024964	1	1	0.0405785	1.09946	11348.3	13.4702
PE(O-45:4)	0.0579195	9.1e-05	9.3e-05	19.105	18.2536	18.3196	0.000203674	0.295938	0.345635	0.0014085	1.15455	958.26	9.90427
PE(O-45:5)	2.13725	2.12987	1.71695	52.4968	51.9135	51.6395	2.69196e-07	0.000452519	0.000456826	2.68721e-05	1.15498	26.0776	4.70474
PE(O-45:6)	16.3371	12.0005	11.0371	182.721	179.151	177.435	2.06099e-07	0.00034707	0.00034975	2.37098e-05	1.15463	13.6968	3.77576
PE(O-45:7)	0.696851	0.617207	0.688752	247.538	240.355	233.51	0.000284995	0.400703	0.483637	0.00165629	1.1544	360.195	8.49264
PE(O-45:8)	0.94405	1.09436	0.776422	271.804	264.291	256.473	0.00028103	0.395409	0.476908	0.00163886	1.1544	281.569	8.13734
PE(O-46:4)	9e-05	9.1e-05	9.3e-05	1.82294	1.63165	1.40743	0.00544493	1	1	0.011831	1.14258	17744.6	14.1151
PE(O-46:5)	0.217383	0.21015	0.291358	6.22401	6.54019	5.78953	0.00116687	1	1	0.00389801	1.15193	25.8088	4.68979
PE(O-46:6)	1.81994	2.32544	2.37081	16.3839	16.3737	16.5514	3.68123e-05	0.0582739	0.0624705	0.000539714	1.15467	7.56715	2.91975
PE(O-46:7)	1.55591	1.50333	1.24439	35.4149	34.1737	34.002	9.65734e-05	0.147274	0.163885	0.000947313	1.15462	24.0705	4.5892
PE(O-46:8)	4.27125	4.3248	3.95534	63.8017	62.8858	60.8998	0.000169627	0.25003	0.287857	0.0012683	1.15455	14.9455	3.90164
PE(O-46:9)	0.381633	0.381931	0.510314	2.03919	1.40099	2.1357	0.021844	1	1	0.036378	1.09786	4.37708	2.12997
PE(O-47:4)	9e-05	9.1e-05	9.3e-05	0.965625	1.13082	0.671876	0.0205082	1	1	0.0345605	1.10908	10103.4	13.3025
PE(O-47:5)	9e-05	9.1e-05	0.0575792	6.6237	6.40589	5.90012	0.00107075	1	1	0.00370828	1.15236	327.729	8.35636
PE(O-47:6)	1.58735	1.74183	1.64433	12.1015	13.093	11.8544	0.00108964	1	1	0.00374314	1.15213	7.44927	2.8971
PE(O-47:7)	0.150549	0.0561751	0.0648745	32.6595	30.1874	30.5144	0.000613289	0.79053	1	0.00253532	1.15362	343.747	8.4252
PE(O-47:8)	0.397939	0.449712	0.456543	49.8625	49.5718	50.1661	9.6624e-06	0.0157884	0.0163971	0.000255078	1.15503	114.707	6.84181
PE(O-48:5)	9e-05	9.1e-05	9.3e-05	0.192107	0.273282	0.169747	0.0213866	1	1	0.035792	1.10717	2318.02	11.1787
PE(O-48:6)	0.0608121	9.1e-05	9.3e-05	0.671419	0.524246	0.521128	0.00328284	1	1	0.00810913	1.1339	28.146	4.81486
PE(O-48:7)	9e-05	9.1e-05	9.3e-05	0.544447	0.730778	0.59067	0.00801709	1	1	0.0160059	1.13675	6809.84	12.7334
PG(26:0)	3.98027	2.75629	3.86414	2.94686	2.43453	3.72793	0.41086	1	1	0.459308	0.48462	0.859313	-0.218745
PG(32:0)	6.70211	6.53735	8.11066	10.9998	11.3796	11.2861	0.011301	1	1	0.021191	1.12074	1.57683	0.657028
PG(32:1)	0.91469	1.42904	0.98388	2.07249	1.7143	1.24384	0.131078	1	1	0.171635	0.81044	1.51179	0.596254
PG(34:0)	4.38876	3.6095	3.61487	8.08237	6.83233	5.73752	0.0339872	1	1	0.0528171	1.04076	1.77835	0.830541
PG(34:1)	78.4707	68.6675	80.2325	94.3378	109.041	95.8232	0.0174214	1	1	0.0299232	1.03652	1.31592	0.396071
PG(34:2)	4.46797	4.01485	4.40655	4.8566	4.80988	4.70098	0.062205	1	1	0.0895351	0.988707	1.11468	0.156624
PG(35:1)	0.855382	0.895849	1.08481	1.46177	1.57031	1.54471	0.00617239	1	1	0.0130119	1.11554	1.61379	0.690455
PG(36:1)	10.4702	9.76013	11.3645	12.098	12.6197	12.9947	0.0288271	1	1	0.0456785	1.02447	1.19362	0.255349
PG(36:2)	13.819	14.574	14.5579	13.4346	12.1275	12.8249	0.0351567	1	1	0.0543855	0.992973	0.893742	-0.16207
PG(36:3)	2.98925	3.62819	4.42129	4.31854	3.6103	4.41856	0.429758	1	1	0.47729	0.472891	1.11855	0.161632
PG(36:4)	6.44817	4.65965	5.35369	5.37526	4.61771	5.73267	0.714214	1	1	0.748161	0.231429	0.955298	-0.0659777
PG(38:3)	0.667491	1.06347	0.893665	1.03072	0.994344	0.879837	0.511291	1	1	0.553356	0.414239	1.10679	0.14638
PG(38:4)	16.5862	15.8886	17.4158	18.3907	18.4156	19.1923	0.0245822	1	1	0.0400346	1.03147	1.12243	0.166625
PG(38:5)	6.96793	7.05699	8.256	7.69234	6.76304	7.93999	0.94795	1	1	0.957542	0.044618	1.00514	0.00739222
PG(38:6)	4.08174	4.51298	5.15561	4.41179	4.14764	4.43359	0.508314	1	1	0.550835	0.417907	0.944924	-0.0817301
PG(40:6)	2.75141	3.24948	3.16024	3.25409	2.70803	3.49089	0.746478	1	1	0.775082	0.203258	1.03186	0.0452486
PG(40:7)	4.14976	4.6125	4.2422	3.77975	3.42302	3.76583	0.0221324	1	1	0.0366785	1.01684	0.843449	-0.245627
PG(40:8)	0.941957	1.36485	1.77127	1.63669	1.5976	1.59262	0.406631	1	1	0.455584	0.533225	1.18362	0.24321
PG(42:10)	1.13348	1.02426	1.06431	1.99498	1.60118	1.77508	0.0183382	1	1	0.0313393	1.09677	1.66702	0.737274
PI(17:0)	0.220116	0.187654	0.210447	0.188971	0.158509	0.208622	0.310765	1	1	0.363451	0.589826	0.899524	-0.152766
PI(18:0)	0.182819	0.212577	0.149639	0.227177	0.181866	0.190745	0.472285	1	1	0.517076	0.433435	1.10046	0.138107
PI(30:0)	0.238857	0.195618	0.238225	0.347774	0.268147	0.316423	0.0433185	1	1	0.0647678	0.977767	1.38597	0.470898
PI(30:1)	0.0811938	0.0587284	0.138908	0.104761	0.0768604	0.0695638	0.749833	1	1	0.777316	0.205903	0.900851	-0.15064
PI(32:0)	19.1499	22.5948	20.5118	15.5377	15.6166	16.8125	0.0278867	1	1	0.044561	1.05176	0.770472	-0.376186
PI(32:1)	6.08596	7.1724	5.73167	5.6605	7.34145	7.4796	0.535033	1	1	0.576111	0.374752	1.07854	0.109083
PI(32:2)	0.147042	0.176001	0.0870597	0.199451	0.129127	0.126895	0.691438	1	1	0.728349	0.248714	1.11063	0.151378
PI(33:0)	0.73915	0.793346	0.729622	0.799246	0.599581	0.681155	0.408837	1	1	0.457613	0.51459	0.919484	-0.121103
PI(33:1)	1.99412	2.84191	2.05002	1.957	2.06415	2.13628	0.469946	1	1	0.51518	0.467342	0.894187	-0.161352
PI(34:2)	16.7474	19.0738	18.8796	12.3196	12.9348	12.749	0.0134773	1	1	0.0242791	1.11355	0.694752	-0.525429
PI(34:3)	0.228045	0.526636	0.169133	0.2939	0.3252	0.356372	0.891408	1	1	0.907995	0.120427	1.05592	0.0784977
PI(35:1)	7.40862	7.58677	6.42456	4.33379	4.08427	4.96547	0.00518431	1	1	0.0114109	1.09583	0.624816	-0.678496
PI(35:2)	2.52571	2.59649	2.44245	0.994214	1.09689	0.944041	1.83222e-05	0.0295354	0.0310928	0.000360615	1.15102	0.401227	-1.31751
PI(36:1)	99.4786	106.341	111.171	75.3377	77.5463	79.5192	0.00807547	1	1	0.0161035	1.11913	0.733154	-0.447812
PI(36:2)	50.9686	58.5009	58.3148	27.1323	29.2787	27.458	0.00509266	1	1	0.0112711	1.13606	0.499862	-1.0004
PI(36:3)	16.2509	16.3401	15.7169	10.0706	10.6032	11.0103	0.000151665	0.225525	0.257375	0.00121979	1.14673	0.655878	-0.6085
PI(36:4)	94.8166	100.355	102.073	67.4204	68.7683	70.8444	0.00155212	1	1	0.00478031	1.14055	0.696507	-0.521789
PI(36:5)	1.51758	0.964448	0.550091	0.289289	1.13315	0.281025	0.328222	1	1	0.379941	0.561774	0.561805	-0.831859
PI(37:1)	1.09744	1.15504	0.964893	0.292657	0.248172	0.481918	0.00163895	1	1	0.00495775	1.12082	0.317882	-1.65343
PI(37:2)	1.39758	1.45374	2.05056	0.40899	0.355723	0.405953	0.0263993	1	1	0.0425447	1.09461	0.23882	-2.06601
PI(37:3)	1.87144	2.03016	1.68138	0.965123	0.912892	0.901005	0.00936746	1	1	0.0183988	1.1282	0.497766	-1.00646
PI(37:4)	9.40122	10.2662	11.0927	5.15671	5.38851	5.72258	0.00562494	1	1	0.0121195	1.12964	0.528859	-0.919044
PI(38:1)	2.86933	3.63731	3.37186	2.33733	2.1325	3.37995	0.221542	1	1	0.274622	0.697183	0.794633	-0.331639
PI(38:2)	13.9898	15.2316	15.1193	7.55357	7.53317	8.20137	0.000469966	0.626935	0.797533	0.00219102	1.14554	0.525209	-0.929036
PI(38:3)	73.5769	80.0272	82.2665	41.6199	41.3708	43.6768	0.00301614	1	1	0.007628	1.1425	0.537021	-0.896949
PI(38:4)	876.315	960.676	954.282	709.89	729.826	752.236	0.00851691	1	1	0.0169241	1.10704	0.785287	-0.348707
PI(38:5)	104.377	115.312	111.477	43.6178	44.3277	46.3357	0.00139828	1	1	0.00444359	1.14925	0.40548	-1.3023
PI(38:6)	17.9176	17.4622	15.9663	11.9096	12.8386	13.2021	0.00517661	1	1	0.0114087	1.1016	0.739109	-0.436141
PI(39:3)	0.596424	0.69636	0.505691	0.262101	0.42886	0.12911	0.0425005	1	1	0.0637696	0.977441	0.455982	-1.13295
PI(39:4)	2.76999	3.05232	3.08908	1.03107	1.31135	1.13396	0.000197646	0.287772	0.335405	0.00138597	1.14337	0.390105	-1.35806
PI(39:5)	1.64061	1.68892	1.59908	0.278983	0.205032	0.350688	4.73853e-05	0.0744896	0.0804128	0.000638197	1.15204	0.169359	-2.56184
PI(39:6)	0.92245	1.23787	1.12434	0.671545	0.509493	0.524965	0.0139517	1	1	0.0249484	1.07205	0.519385	-0.945124
PI(40:2)	1.63533	2.59974	2.34446	0.926834	0.792169	0.704162	0.0353557	1	1	0.0546436	1.06258	0.368289	-1.44109
PI(40:3)	1.78945	2.25291	1.35805	1.22863	1.24775	1.12359	0.143019	1	1	0.186407	0.872437	0.666612	-0.585082
PI(40:4)	36.4212	40.6643	38.2974	20.9519	23.9783	23.8052	0.000739169	0.93357	1	0.00288361	1.13218	0.595714	-0.747307
PI(40:5)	17.3916	19.7276	20.06	10.9668	12.0775	11.7432	0.00616634	1	1	0.0130119	1.12275	0.608396	-0.716917
PI(40:6)	73.752	83.8552	79.5953	53.4774	58.1503	59.4528	0.00555838	1	1	0.0120313	1.10252	0.721243	-0.471443
PI(40:7)	4.93299	5.2394	4.78713	2.56259	2.4799	2.57436	0.00199923	1	1	0.00569527	1.14795	0.509164	-0.973797
PI(40:8)	1.49561	1.75804	1.51578	1.51882	1.17469	1.28397	0.118443	1	1	0.157276	0.818304	0.83395	-0.261967
PI(42:4)	2.00337	2.39811	2.48199	0.803728	0.870564	0.853506	0.00918329	1	1	0.018058	1.1315	0.367227	-1.44525
PI(42:5)	1.55537	1.72496	1.54776	0.462869	0.491859	0.626467	0.000164647	0.243184	0.279406	0.00125991	1.14363	0.3275	-1.61044
PI(42:6)	0.292431	0.164204	0.357584	0.217058	0.204351	0.132023	0.264599	1	1	0.319591	0.660912	0.679708	-0.557013
PI(42:7)	0.183224	0.0731768	0.0883261	0.0295351	0.0330068	0.095987	0.214558	1	1	0.267331	0.701991	0.459867	-1.12071
PS(24:0)	0.278032	0.322004	0.236155	0.252694	0.123923	0.315519	0.497284	1	1	0.541303	0.421133	0.827725	-0.272776
PS(26:0)	15.7951	15.6004	15.1387	13.767	14.3358	13.8896	0.0045409	1	1	0.0102745	1.09228	0.902395	-0.148169
PS(29:0)	0.653251	0.633569	0.384965	0.600774	0.717877	0.626644	0.409074	1	1	0.457613	0.507455	1.1636	0.218599
PS(32:0)	1.19034	1.06309	0.860169	0.657769	1.23026	0.913956	0.622855	1	1	0.661856	0.302697	0.899917	-0.152136
PS(32:1)	3.68818	3.40324	3.53876	5.80861	5.10354	5.70435	0.00616022	1	1	0.0130119	1.12438	1.56314	0.644449
PS(33:1)	1.0287	2.4633	1.60856	1.20138	1.12714	1.03314	0.298102	1	1	0.350575	0.659729	0.659075	-0.601484
PS(34:0)	15.7378	25.8657	19.3204	17.3903	9.93281	15.9613	0.195904	1	1	0.246807	0.715788	0.710468	-0.493159
PS(34:1)	642.316	642.648	715.409	706.636	712.679	719.103	0.196665	1	1	0.247244	0.790014	1.06901	0.0962753
PS(34:2)	23.655	24.9016	23.6428	19.4632	21.6202	19.876	0.0131256	1	1	0.0237465	1.06598	0.84432	-0.244138
PS(35:1)	205.176	189.903	177.864	125.728	122.869	126.812	0.0126533	1	1	0.02299	1.12248	0.655228	-0.60993
PS(35:2)	24.2407	22.7054	22.066	8.17943	9.78853	8.91005	0.000117404	0.177456	0.199234	0.00106397	1.14773	0.389468	-1.36042
PS(36:1)	13921.9	13408.1	13545.8	11974.9	11985.9	12286.4	0.00200926	1	1	0.00571141	1.12351	0.886765	-0.173377
PS(36:2)	8886.95	8724.94	8851.51	3839.12	3997.86	3703.36	9.28696e-06	0.0152027	0.01576	0.000255078	1.15416	0.436087	-1.19731
PS(36:3)	89.122	87.1477	80.9805	35.4838	37.8099	34.5511	0.000728851	0.922726	1	0.0028631	1.14863	0.419221	-1.25422
PS(36:4)	20.3453	20.2647	22.4676	8.92924	9.4867	10.0738	0.00100496	1	1	0.00354956	1.1443	0.451661	-1.14669
PS(37:1)	192.699	194.232	181.808	99.901	91.9693	99.921	0.000103328	0.157059	0.175348	0.000982927	1.14906	0.513049	-0.962831
PS(37:2)	193.486	186.45	175.34	68.7338	73.973	72.0731	0.00107604	1	1	0.00371147	1.14967	0.386798	-1.37035
PS(37:4)	5.89914	6.44505	6.48899	2.26187	2.43944	2.83072	0.000131057	0.196586	0.222404	0.00112325	1.14474	0.399935	-1.32216
PS(38:0)	3.38871	3.87738	1.40658	1.52843	2.4469	1.69537	0.316698	1	1	0.369372	0.610046	0.65386	-0.612947
PS(38:1)	2699.92	2573.82	2565.57	1448.15	1553.94	1517.3	6.85332e-05	0.106089	0.116301	0.000775339	1.14973	0.576503	-0.7946
PS(38:2)	1431.28	1421.1	1411.64	882.262	863.047	888.473	1.43812e-06	0.00240166	0.00244049	8.24848e-05	1.15435	0.617676	-0.695078
PS(38:3)	733.819	743.749	695.728	590.714	609.316	594.942	0.00681396	1	1	0.0140331	1.12094	0.825921	-0.275924
PS(38:4)	1322.94	1239.43	1190.72	837.226	846.832	810.321	0.00531572	1	1	0.0116247	1.1345	0.664619	-0.589401
PS(38:5)	334.773	340.033	302.398	114.595	124.159	120.052	0.00212518	1	1	0.00595119	1.14719	0.367175	-1.44546
PS(38:6)	60.1064	59.2952	54.9126	36.5613	39.5956	39.5997	0.00118705	1	1	0.00393796	1.13367	0.664068	-0.590596
PS(39:1)	38.7983	45.1889	41.1824	21.7898	25.2287	19.7603	0.00150867	1	1	0.00472365	1.12004	0.533507	-0.90642
PS(39:2)	62.5285	65.9204	60.4127	29.0648	31.5393	28.9034	0.000327683	0.453513	0.556078	0.00177095	1.14817	0.473931	-1.07725
PS(39:3)	21.6632	17.6503	16.2997	15.8212	17.0284	18.5474	0.492085	1	1	0.537022	0.422214	0.924188	-0.113742
PS(39:4)	18.5916	21.5597	21.3599	12.4924	14.4104	10.848	0.00496328	1	1	0.0110679	1.0885	0.613721	-0.704345
PS(39:6)	11.0866	12.758	13.2075	10.8254	12.3196	12.6758	0.658066	1	1	0.696221	0.268545	0.966768	-0.0487577
PS(40:0)	61.2729	61.3436	54.7218	74.0575	66.9763	68.2441	0.0262729	1	1	0.0424215	0.998936	1.18011	0.238916
PS(40:1)	92.1041	87.891	88.6548	100.47	97.8216	105.365	0.0168672	1	1	0.029178	1.05764	1.13031	0.176717
PS(40:2)	211.462	204.666	195.103	160.504	163.625	161.45	0.0103998	1	1	0.0198161	1.12546	0.794429	-0.332009
PS(40:3)	645.242	626.459	623.506	621.886	636.959	635.87	0.985357	1	1	0.985938	0.0415192	0.99974	-0.00037521
PS(40:4)_RT_12.61	1401.67	1370.91	1334.26	1634.07	1590.81	1716.89	0.00669255	1	1	0.0138503	1.10622	1.2033	0.266997
PS(40:4)_RT_13.252	7.31106	7.97029	7.35618	10.0925	4.62321	8.20368	0.958809	1	1	0.967359	0.0463753	1.01245	0.0178533
PS(40:5)	649.578	653.66	566.48	1120.05	1121.52	1132.41	0.0027561	1	1	0.00716248	1.1476	1.80454	0.851632
PS(40:6)	16311	14891.2	14802.8	15014.1	14962.8	14474.7	0.404615	1	1	0.454723	0.517433	0.966234	-0.0495557
PS(40:7)	270.312	273.06	254.11	209.871	217.806	217.227	0.00595324	1	1	0.0126918	1.11973	0.808674	-0.306369
PS(40:8)	3.56805	3.30515	3.06512	2.47963	2.44439	2.55483	0.0253176	1	1	0.0410746	1.0857	0.752528	-0.410182
PS(41:0)	26.844	32.6172	29.8142	20.0304	18.5503	19.472	0.0193404	1	1	0.0327879	1.09681	0.650266	-0.620898
PS(41:1)	14.1923	14.6653	13.2309	16.2714	16.921	19.0156	0.0365329	1	1	0.0559534	1.01172	1.24043	0.310843
PS(41:2)	24.295	24.9675	21.5051	17.3551	17.169	18.8793	0.016899	1	1	0.0292033	1.06834	0.754632	-0.406155
PS(41:3)	9.81727	8.50608	12.0034	9.88423	9.36354	10.9445	0.9708	1	1	0.973669	0.0641245	0.995568	-0.00640862
PS(41:4)	13.7031	14.8874	14.7528	8.73877	9.47539	6.44445	0.0114562	1	1	0.021411	1.10113	0.568914	-0.813718
PS(41:5)	5.71152	2.41645	4.33479	0.0001	1.64644	0.0001	0.0427468	1	1	0.0640259	0.986426	0.132125	-2.92003
PS(41:6)	30.6284	28.0559	27.5982	17.691	24.672	17.2696	0.0510042	1	1	0.0750035	0.999007	0.691132	-0.532968
PS(41:7)	9.55943	8.79012	7.69946	6.1828	6.16588	3.97495	0.0271227	1	1	0.0435452	1.0071	0.626651	-0.674266
PS(42:0)	40.4137	35.6225	34.5413	34.8996	30.903	30.0005	0.106382	1	1	0.143164	0.83566	0.866389	-0.206913
PS(42:1)	33.5934	29.7609	26.2941	28.5435	32.0686	30.9861	0.800644	1	1	0.825452	0.158574	1.02175	0.0310425
PS(42:10)	19.6845	19.3301	16.0366	14.0303	13.7942	15.7184	0.0607438	1	1	0.0876549	0.953953	0.790954	-0.338333
PS(42:2)	46.2092	46.5194	43.7622	42.1104	42.6903	42.2162	0.0631385	1	1	0.0907249	1.00641	0.930589	-0.103783
PS(42:3)	132.282	133.418	136.826	102.37	107.746	104.433	0.000164087	0.242521	0.278456	0.00125991	1.14365	0.78144	-0.355793
PS(42:4)	1268	1194.47	1149.29	555.061	611.987	604.358	0.000561812	0.733646	0.953394	0.00242594	1.14587	0.490455	-1.02781
PS(42:5)	344.13	327.951	331.111	293.817	279.628	282.955	0.00185728	1	1	0.00539691	1.11583	0.853676	-0.22824
PS(42:6)	37.3486	43.9209	43.9754	22.3746	38.0906	26.9095	0.0966849	1	1	0.132425	0.89409	0.69763	-0.519465
PS(42:7)	74.8933	78.4991	71.1532	65.3674	65.3163	61.3267	0.0178555	1	1	0.0305811	1.04867	0.855107	-0.225824
PS(42:8)	14.7907	14.5101	15.2732	7.43294	7.18964	9.53096	0.00749865	1	1	0.0151852	1.12618	0.541874	-0.883969
PS(42:9)	7.89327	9.29293	7.38976	5.21934	5.54207	5.52494	0.0361845	1	1	0.0555702	1.06568	0.662695	-0.593584
PS(43:1)	8.99396	8.72336	9.02944	2.28463	3.10759	4.06025	0.00633042	1	1	0.013279	1.13658	0.353406	-1.5006
PS(43:2)	8.24521	9.52159	7.72377	6.28074	5.38551	6.99772	0.0334474	1	1	0.0520258	0.980898	0.732191	-0.449708
PS(43:4)	9.09622	11.3558	8.85231	2.77325	2.84092	2.97017	0.0127087	1	1	0.023066	1.12545	0.292938	-1.77133
PS(43:5)	9.62219	11.4945	10.7751	1.87924	1.28337	1.15476	0.00110381	1	1	0.00376198	1.1457	0.135376	-2.88496
PS(44:1)	12.0654	8.93457	10.293	6.01025	5.37885	5.23274	0.0263046	1	1	0.0424324	1.07882	0.531169	-0.912758
PS(44:2)	23.9013	24.3103	27.9965	26.6164	27.2003	29.6513	0.212263	1	1	0.26486	0.697142	1.09527	0.131281
PS(44:4)	3.84066	3.9253	4.19973	1.67072	2.25927	2.32581	0.00387087	1	1	0.00906049	1.12149	0.522811	-0.93564
PS(44:5)	23.6703	21.1168	20.3895	5.25009	8.02242	7.92306	0.000422564	0.569194	0.717092	0.002043	1.13607	0.325202	-1.62059
PS(44:6)	6.0848	7.4267	5.08319	4.14185	5.36445	2.96064	0.103218	1	1	0.139905	0.837783	0.670457	-0.576783
PS(45:2)	1.79606	1.05753	0.648766	6.04394	4.86932	5.0438	0.001156	1	1	0.00387693	1.12336	4.5561	2.1878
PS(46:1)	0.44872	0.934865	0.582246	0.521573	0.336937	0.130545	0.155471	1	1	0.200941	0.767733	0.503123	-0.991017
PS(46:2)	13.4574	12.1725	10.1099	6.60589	7.47305	7.91731	0.0293861	1	1	0.0463891	1.05029	0.615457	-0.700271
PS(48:4)	2.43085	3.20493	2.99381	1.72771	1.26567	0.630726	0.0160195	1	1	0.0279395	1.04504	0.419963	-1.25167
PS(50:5)	4.15192	4.17131	2.76716	0.521874	0.449068	1.24474	0.010416	1	1	0.0198161	1.08747	0.199784	-2.32349
S1P(16:0)	0.887916	0.691291	0.754781	0.784894	0.936612	1.04368	0.208641	1	1	0.260533	0.698793	1.18475	0.244579
S1P(17:1)	81.6878	85.0141	86.6999	83.5409	88.2028	88.7238	0.347251	1	1	0.397897	0.543234	1.02788	0.0396767
S1P(18:0)	0.175724	0.108145	0.135546	1.58825	1.48316	0.640216	0.0666901	1	1	0.0950235	1.01294	8.84954	3.1456
S1P(18:1)	2.88101	1.79	2.27642	1.85611	1.76608	1.60362	0.20608	1	1	0.258095	0.767442	0.752194	-0.410823
SM(d28:1)	3.23903	3.37604	3.18018	2.94541	2.66875	2.92387	0.02241	1	1	0.0370106	1.03076	0.871649	-0.19818
SM(d29:1)	1.16882	1.32145	1.16993	1.31999	1.23727	1.34035	0.268178	1	1	0.321852	0.64186	1.06487	0.0906706
SM(d31:1)	2.13932	2.29151	2.33873	0.856898	1.28398	1.4388	0.0172213	1	1	0.0296094	1.09147	0.52879	-0.919234
SM(d32:0)	1.35279	1.62305	1.27046	1.50507	1.03276	1.64651	0.928843	1	1	0.941042	0.0771995	0.985408	-0.0212073
SM(d32:1)	106.566	104.328	106.389	64.1407	64.8025	62.4398	1.98009e-06	0.0032929	0.00336022	9.60063e-05	1.15374	0.603194	-0.729306
SM(d32:2)	3.52082	3.5532	3.80386	2.77558	2.43869	2.15346	0.0107203	1	1	0.0202588	1.09249	0.677313	-0.562105
SM(d33:1)	27.5396	28.6678	28.8207	15.415	15.7143	15.8311	0.000405183	0.548212	0.687595	0.00199303	1.1525	0.552293	-0.856494
SM(d34:0)	25.7814	24.5758	23.7706	27.6833	28.0269	28.0425	0.0276709	1	1	0.0442578	1.08276	1.12984	0.176121
SM(d34:1)	1754.01	1733.73	1737.95	1399.88	1436.35	1373.82	0.00118735	1	1	0.00393796	1.14774	0.805646	-0.311782
SM(d34:2)	33.8516	33.5003	34.1761	35.1593	36.4411	34.519	0.101067	1	1	0.137759	0.910431	1.04522	0.0638103
SM(d35:0)	1.18053	1.45661	1.00222	1.35749	1.58543	1.44665	0.191064	1	1	0.241967	0.747313	1.20613	0.270391
SM(d35:1)	123.524	125.8	119.919	90.1547	91.4258	89.7355	0.00137788	1	1	0.00442016	1.14821	0.73479	-0.444596
SM(d35:2)	2.62506	1.5992	2.46006	2.60444	2.73731	2.4277	0.374351	1	1	0.424648	0.559264	1.16234	0.21703
SM(d36:0)	177.435	178.679	161.674	245.629	263.316	253.417	0.000414804	0.559156	0.703923	0.00201121	1.13603	1.47234	0.558113
SM(d36:1)	8830.09	9265	8667.97	8006.1	8457.3	8181.78	0.0374413	1	1	0.0570399	0.978886	0.920866	-0.118937
SM(d36:2)	598.872	628.068	586.867	691.57	719.79	713.581	0.00336843	1	1	0.00828438	1.11009	1.17154	0.228401
SM(d36:3)	0.906162	1.05696	1.24335	0.716205	0.713588	1.26011	0.463897	1	1	0.509536	0.444982	0.838897	-0.253434
SM(d37:0)	2.29276	3.09484	3.11208	3.22776	3.36652	3.65116	0.151583	1	1	0.196514	0.807861	1.20539	0.269502
SM(d37:1)	92.4879	96.5882	89.4405	69.8795	71.7816	72.0035	0.00511861	1	1	0.0112994	1.13235	0.767152	-0.382416
SM(d37:2)	6.68227	6.31465	7.18204	5.44853	5.86594	5.68559	0.0344215	1	1	0.053415	1.02271	0.842465	-0.247312
SM(d37:3)	0.639331	0.444695	0.752526	0.702537	0.902395	0.679467	0.265532	1	1	0.320208	0.633923	1.24385	0.314815
SM(d38:0)	80.9218	79.6504	72.9425	89.6636	90.487	92.6962	0.0231972	1	1	0.0379977	1.07174	1.16844	0.224578
SM(d38:1)	1733.92	1808.24	1702.48	1857.48	1853.62	1807.34	0.0814993	1	1	0.113457	0.915348	1.05221	0.0734161
SM(d38:2)	66.4709	69.1656	62.0348	69.3607	65.7938	68.192	0.476877	1	1	0.521767	0.439523	1.02871	0.0408361
SM(d39:0)	1.32106	0.946962	0.348394	0.980142	0.316219	0.483927	0.470896	1	1	0.515888	0.431551	0.68043	-0.555482
SM(d39:1)	38.6093	37.0677	38.1126	24.1117	23.8546	23.0373	3.22973e-05	0.0513204	0.0548085	0.000502831	1.15155	0.62399	-0.680405
SM(d39:2)	3.84624	3.37994	3.91164	3.90332	3.48737	1.87317	0.42143	1	1	0.469577	0.505902	0.831748	-0.265782
SM(d40:0)	31.4668	32.6248	28.8975	42.6547	41.7038	41.4598	0.00565995	1	1	0.0121581	1.13004	1.35304	0.436209
SM(d40:1)	392.662	408.239	382.865	389.673	387.018	388.538	0.491373	1	1	0.53659	0.449752	0.984341	-0.0227706
SM(d40:2)	171.716	171.022	164.589	243.687	240.533	237.412	2.41659e-05	0.038593	0.0410096	0.000406036	1.15127	1.42242	0.508347
SM(d40:3)	7.10741	7.90835	6.55407	6.8398	6.66075	6.88697	0.422316	1	1	0.470256	0.516198	0.945187	-0.0813287
SM(d41:0)	59.2556	61.6619	55.7589	29.7355	29.0402	30.2318	0.00251338	1	1	0.00670629	1.14689	0.503788	-0.989111
SM(d41:1)	399.254	410.155	374.236	232.341	234.366	234.976	0.00417803	1	1	0.00962577	1.14502	0.592815	-0.754346
SM(d41:2)	239.2	243.595	229.849	212.887	210.349	214.606	0.0183633	1	1	0.0313506	1.09376	0.895036	-0.159983
SM(d41:3)	6.93187	6.8479	6.14726	6.48347	6.89841	6.3104	0.810854	1	1	0.833951	0.14903	0.98822	-0.0170957
SM(d42:0)	142.694	145.607	131.296	179.858	150.491	137.11	0.334314	1	1	0.385663	0.593001	1.11407	0.155836
SM(d42:2)	6963.85	7099.72	6589.81	5536.36	5676.55	5757.64	0.00724147	1	1	0.0147702	1.11523	0.821684	-0.283345
SM(d42:3)	193.579	194.647	183.908	185.194	185.08	188.536	0.322896	1	1	0.375826	0.607746	0.976711	-0.0339957
SM(d42:4)	3.63048	3.58025	3.25049	4.37525	4.66369	4.24955	0.00529829	1	1	0.0116015	1.08581	1.27026	0.345126
SM(d43:0)	44.1175	42.8025	41.1631	29.3205	30.5168	31.072	0.000709499	0.901324	1	0.00280673	1.14034	0.709769	-0.494579
SM(d43:1)	407.086	415.997	381.392	279.858	282.662	291.248	0.00419901	1	1	0.00962936	1.13542	0.70883	-0.496488
SM(d43:2)	1311.56	1337.97	1223.68	972.715	992.408	1006.53	0.00879861	1	1	0.0173821	1.12345	0.767232	-0.382265
SM(d43:3)	38.599	38.4974	34.8483	36.2857	36.3131	38.1256	0.787239	1	1	0.812619	0.172372	0.989098	-0.015814
SM(d44:0)	8.00566	7.5381	6.88619	12.3393	12.2329	12.5904	0.00210296	1	1	0.00592811	1.14405	1.65683	0.728425
SM(d44:1)	162.968	163.706	152.91	215.53	214.212	220.982	0.000497068	0.659609	0.843524	0.00227365	1.1436	1.35685	0.440261
SM(d44:2)	1014.16	1039.14	947.687	1177.11	1192.29	1211.78	0.0115347	1	1	0.0214868	1.10626	1.19333	0.254998
SM(d44:3)	63.0346	66.7127	61.7535	83.1065	81.9998	85.93	0.000614035	0.790565	1	0.00253532	1.13472	1.31089	0.390545
SM(d44:4)	11.8205	11.1041	11.0298	13.064	12.6729	12.5252	0.012869	1	1	0.0233319	1.0663	1.12686	0.172315
SM(d45:0)	0.2599	0.226303	0.187528	0.16479	0.212431	0.141864	0.155288	1	1	0.200857	0.760266	0.770463	-0.376202
SM(d45:1)	6.09642	6.69672	6.15675	4.5833	5.44535	5.46281	0.0365991	1	1	0.0559537	0.989353	0.817496	-0.290716
SM(d45:2)	30.8356	32.7283	28.5732	26.9301	27.3733	27.4231	0.0994219	1	1	0.135735	0.947853	0.887009	-0.172979
SM(d45:3)	2.76342	2.99007	2.88696	3.26838	3.02596	2.95203	0.165431	1	1	0.212357	0.760268	1.07013	0.0977824
SM(d45:4)	3.28066	2.72614	2.28429	2.52181	2.48763	2.00531	0.286097	1	1	0.338332	0.62182	0.846059	-0.24117
SM(d46:2)	14.4559	15.0463	13.3216	16.7165	16.9111	16.0716	0.0280915	1	1	0.044846	1.03594	1.16055	0.21481
SM(d46:3)	1.89193	1.70027	1.77034	2.28936	2.08864	2.32317	0.00989602	1	1	0.0191926	1.06761	1.24963	0.3215
SM(d46:4)	1.09884	1.40736	1.0983	2.24208	2.39644	2.56954	0.00104001	1	1	0.00364647	1.12508	1.99974	0.99981
SM(t30:0)	0.308673	0.326587	0.298045	0.378794	0.32789	0.266417	0.726693	1	1	0.758891	0.226396	1.04264	0.060241
SM(t32:1)	0.232089	0.172134	0.191012	0.102904	0.132758	0.0857446	0.0171057	1	1	0.0294704	1.03722	0.539966	-0.889059
SM(t34:0)	4.69325	4.58187	4.78213	3.45909	3.29488	2.94943	0.00509425	1	1	0.0112711	1.12765	0.690277	-0.534752
SM(t34:1)	2.20197	2.19175	1.96579	1.50089	1.47997	1.17888	0.00610105	1	1	0.0129288	1.08916	0.654098	-0.612422
SM(t36:0)	6.60121	6.0117	6.90817	5.03632	5.59705	5.3596	0.0265121	1	1	0.0426861	1.0231	0.819267	-0.287595
SM(t36:1)	10.3897	10.4135	10.2063	7.32306	7.97416	7.60749	0.00219911	1	1	0.00612602	1.14266	0.738636	-0.437065
SM(t36:2)	1.00971	1.17067	0.861263	1.07068	0.996239	1.01296	0.901386	1	1	0.915959	0.111817	1.01257	0.0180207
SM(t38:0)	4.34878	4.60579	4.76223	3.09047	3.06894	3.111	0.00613371	1	1	0.0129787	1.13992	0.675843	-0.56524
SM(t38:1)	2.58133	2.21237	1.93275	1.74502	1.51384	1.89547	0.0891889	1	1	0.122852	0.887653	0.766277	-0.384062
SM(t40:0)	15.6573	15.5898	15.8811	15.2367	16.0853	14.929	0.489975	1	1	0.535408	0.438698	0.981388	-0.027105
SM(t40:1)	4.59838	4.49426	4.62145	4.58643	4.9175	3.92854	0.778297	1	1	0.804367	0.183185	0.979465	-0.029934
SM(t40:2)	0.53695	0.531218	0.471162	0.568676	0.416603	0.413479	0.466821	1	1	0.512416	0.451044	0.90868	-0.138156
SM(t41:0)	4.36168	3.93755	3.32897	2.54188	2.85272	2.12766	0.024484	1	1	0.0399513	1.01855	0.646897	-0.628391
SM(t41:1)	7.61015	6.97523	6.03112	7.11126	7.89569	7.03207	0.435793	1	1	0.483625	0.467851	1.069	0.0962611
SM(t41:2)	0.841358	0.890894	0.577062	0.564131	0.534698	0.654237	0.188712	1	1	0.239524	0.770124	0.759129	-0.397584
SM4(d26:1)	2.31798	1.5898	2.50349	1.30828	1.55176	1.63667	0.137996	1	1	0.180415	0.849339	0.701376	-0.51174
SM4(d32:1)	3.67141	10.0209	2.88425	2.02974	1.72596	1.71202	0.24269	1	1	0.297361	0.734625	0.329845	-1.60014
SM4(d34:0)	0.104107	1.23408	0.247893	0.263016	0.297353	0.20044	0.519894	1	1	0.561234	0.423378	0.47968	-1.05986
SM4(d34:1)	19.2631	64.4313	18.4145	10.8535	11.1418	11.4052	0.270836	1	1	0.323896	0.698279	0.327107	-1.61217
SM4(d34:2)	0.934108	2.62339	0.928572	1.19663	0.977972	1.25596	0.597784	1	1	0.636811	0.350391	0.764713	-0.38701
SM4(d35:2)	0.479553	9.1e-05	0.569717	0.561285	0.420195	0.693758	0.366094	1	1	0.415977	0.551626	1.59644	0.674855
SM4(d36:1)	740.37	2597.02	733.656	331.05	334.947	341.874	0.241339	1	1	0.296133	0.737098	0.24757	-2.01409
SM4(d36:2)	62.4583	218.107	60.2636	49.7585	47.997	49.5364	0.342341	1	1	0.393332	0.611013	0.432158	-1.21037
SM4(d37:1)	13.5159	43.8285	14.1803	5.79676	5.15109	5.55225	0.207894	1	1	0.259982	0.783296	0.230691	-2.11597
SM4(d37:2)	1.44125	5.44374	1.24337	0.703683	0.767689	0.27322	0.259283	1	1	0.314552	0.709302	0.21463	-2.22007
SM4(d38:1)	89.7904	293.873	89.2911	65.024	64.8812	67.314	0.309649	1	1	0.362449	0.649814	0.416994	-1.2619
SM4(d38:2)	14.094	45.5284	12.5187	10.844	10.2431	10.9956	0.340085	1	1	0.391585	0.613552	0.444721	-1.16903
SM4(d39:1)	14.7135	40.8865	12.8677	4.33498	3.86041	5.30271	0.179856	1	1	0.228626	0.823507	0.197146	-2.34267
SM4(d39:2)	2.01326	4.57918	1.4035	0.894535	0.71197	0.790683	0.194797	1	1	0.245777	0.801158	0.2998	-1.73793
SM4(d40:1)	264.224	806.422	253.571	158.812	157.3	167.338	0.26445	1	1	0.319591	0.706478	0.365084	-1.4537
SM4(d40:2)	90.2984	279.987	87.5299	73.3182	73.977	75.2578	0.343388	1	1	0.394268	0.609775	0.48612	-1.04062
SM4(d40:3)	4.6321	12.3048	3.41804	3.72698	3.28175	3.92813	0.376264	1	1	0.426249	0.571381	0.537307	-0.89618
SM4(d41:1)	437.116	1355.09	426.245	160.044	151.088	165.222	0.199847	1	1	0.250657	0.794885	0.214724	-2.21945
SM4(d41:2)	184.687	576.266	179.095	95.1165	90.0374	94.1212	0.235836	1	1	0.29022	0.744517	0.297086	-1.75105
SM4(d41:3)	7.82489	23.5325	9.12626	5.72895	5.72749	5.47496	0.259134	1	1	0.314552	0.713399	0.418228	-1.25764
SM4(d42:1)	1045.96	2726.04	1190.23	553.425	575.191	691.327	0.190006	1	1	0.240807	0.806887	0.366759	-1.44709
SM4(d42:2)	7281.12	22849.6	7074.36	3918.65	3631.81	3864.66	0.241579	1	1	0.296214	0.736714	0.306816	-1.70455
SM4(d42:3)	379.685	1204.24	371.115	281.637	255.308	270.135	0.300283	1	1	0.35265	0.661138	0.41282	-1.27642
SM4(d42:4)	5.46521	19.0314	4.63685	3.90928	3.23229	4.02532	0.327868	1	1	0.379789	0.627333	0.383302	-1.38345
SM4(d43:2)	1956.83	6318.98	1952.42	1133.44	1041.79	1146.38	0.254318	1	1	0.309596	0.719683	0.324749	-1.6226
SM4(d43:3)	124.562	427.477	126.332	99.3738	94.9942	101.845	0.333213	1	1	0.384668	0.621613	0.436653	-1.19544
SM4(d44:2)	1709.08	5630.09	1714.42	1654.17	1487.87	1691.88	0.394168	1	1	0.444454	0.552292	0.533922	-0.9053
SM4(d44:3)	202.074	654.291	200.222	215.312	195.565	214.309	0.441603	1	1	0.488626	0.502101	0.591703	-0.757056
SM4(d44:4)	6.94778	23.22	7.39286	7.31524	7.27718	6.59156	0.415017	1	1	0.463345	0.529872	0.563994	-0.826249
SM4(d45:2)	49.6545	158.522	49.5652	37.5674	34.0296	39.1989	0.309638	1	1	0.362449	0.649424	0.429872	-1.21802
SM4(d45:3)	6.98235	22.9776	8.05565	7.86131	7.63822	8.41299	0.458652	1	1	0.504101	0.4845	0.629018	-0.668827
SM4(d46:2)	19.9673	68.3021	20.5111	24.764	23.4476	26.2121	0.549035	1	1	0.587874	0.396612	0.684163	-0.547588
SM4(d46:3)	5.04537	17.27	5.719	6.45656	5.85149	6.38817	0.514977	1	1	0.556634	0.428953	0.666904	-0.584448
SM4(t34:1)	3.15676	11.0926	3.30741	1.67337	1.68856	1.65835	0.251833	1	1	0.307454	0.723099	0.285945	-1.80619
SM4(t34:2)	9e-05	9.1e-05	0.0779071	0.121104	0.0520835	0.0737372	0.167183	1	1	0.214444	0.749738	3.16212	1.66089
SM4(t35:1)	1.4336	2.84692	1.23475	0.815092	1.04586	0.750828	0.193677	1	1	0.24491	0.7928	0.473555	-1.0784
SM4(t36:0)	0.535556	1.19621	0.848042	0.671401	0.788346	0.57203	0.444119	1	1	0.490991	0.482352	0.787568	-0.344524
SM4(t36:1)	131.08	429.584	121.587	64.8949	65.4734	66.1329	0.250479	1	1	0.306241	0.724888	0.288019	-1.79577
SM4(t36:2)	4.98935	19.2953	4.85926	5.05501	5.18172	4.58987	0.424121	1	1	0.471647	0.520307	0.508737	-0.975009
SM4(t37:1)	3.08376	10.7798	2.87701	1.05224	1.22063	1.27483	0.232832	1	1	0.28694	0.74838	0.211923	-2.23839
SM4(t38:1)	66.2599	217.14	58.9237	48.1266	44.6056	49.2829	0.324636	1	1	0.377238	0.631668	0.414856	-1.26932
SM4(t38:2)	2.64826	8.45646	2.2193	2.36086	2.32051	2.48332	0.414751	1	1	0.463345	0.530379	0.537727	-0.895053
SM4(t39:1)	49.349	169.802	43.7164	21.544	21.5717	23.7784	0.253071	1	1	0.308333	0.721352	0.254478	-1.97438
SM4(t39:2)	1.90957	4.48214	1.82898	1.27203	1.07981	1.27627	0.220462	1	1	0.273482	0.763848	0.441339	-1.18004
SM4(t40:0)	10.1034	44.7393	12.5225	14.5498	14.1525	14.4842	0.545343	1	1	0.585356	0.400311	0.641082	-0.64142
SM4(t40:1)	596.149	2015.11	577.617	416.363	412.216	447.114	0.312318	1	1	0.365016	0.646468	0.400044	-1.32177
SM4(t40:2)	55.0257	179.716	54.3169	50.7979	48.502	53.9091	0.390802	1	1	0.441245	0.556099	0.530028	-0.915861
SM4(t40:3)	1.07371	1.51302	1.0207	0.915689	1.01938	0.893511	0.234066	1	1	0.28825	0.728129	0.784099	-0.350892
SM4(t41:0)	35.5602	124.427	38.9453	26.0906	28.3378	42.0078	0.360705	1	1	0.410541	0.583266	0.484769	-1.04463
SM4(t41:1)	1099.03	3669.14	1061.49	493.747	484.464	528.194	0.236886	1	1	0.29109	0.743045	0.258403	-1.9523
SM4(t41:2)	114.589	394.077	111.496	72.4388	71.0113	76.3938	0.290348	1	1	0.342405	0.673532	0.354494	-1.49617
SM4(t41:3)	2.84162	9.96663	2.59046	1.76918	2.26808	2.05111	0.327825	1	1	0.379789	0.626992	0.395382	-1.33868
SM4(t42:0)	48.075	167.922	49.8945	65.6437	62.8923	70.2773	0.629781	1	1	0.66838	0.323741	0.747723	-0.419425
SM4(t42:1)	2368.21	8108.19	2358.4	1657.09	1641.61	1785.08	0.309694	1	1	0.362449	0.64964	0.396094	-1.33609
SM4(t42:2)	2039.27	7008.54	2011.66	1455.65	1442.5	1528.98	0.314642	1	1	0.36748	0.643738	0.400302	-1.32084
SM4(t42:3)	68.1935	232.875	69.509	61.1014	59.0502	61.2216	0.36794	1	1	0.417655	0.581735	0.489433	-1.03082
SM4(t43:0)	7.51116	24.0342	7.68589	6.60969	6.85329	9.16634	0.419167	1	1	0.467671	0.521546	0.576819	-0.793809
SM4(t43:1)	452.367	1560	453.749	302.568	302.997	322.229	0.299085	1	1	0.351487	0.662684	0.376217	-1.41036
SM4(t43:2)	470.944	1648.28	469.323	362.669	361.968	378.483	0.334529	1	1	0.385663	0.620095	0.426155	-1.23055
SM4(t43:3)	17.8378	59.6372	17.5581	19.3264	19.4499	18.927	0.467342	1	1	0.512656	0.476025	0.607191	-0.719777
SM4(t44:0)	0.356726	4.45484	1.10992	1.78059	2.39441	2.45735	0.86914	1	1	0.88691	0.133532	1.12005	0.16356
SM4(t44:1)	99.9741	339.333	99.126	119.265	117.515	128.311	0.544933	1	1	0.585285	0.400467	0.678062	-0.56051
SM4(t44:2)	519.135	1800.53	520.589	661.314	655.735	697.029	0.585029	1	1	0.624007	0.363652	0.709119	-0.495901
SM4(t44:3)	44.6352	161.121	48.2928	57.3974	56.8043	55.7845	0.539893	1	1	0.580607	0.405433	0.669109	-0.579686
SM4(t45:1)	4.212	14.6546	4.93586	3.64968	4.24887	3.87142	0.355688	1	1	0.405559	0.594867	0.494485	-1.016
SM4(t45:2)	13.2405	43.2063	12.9656	13.8994	15.1983	15.3398	0.494089	1	1	0.538515	0.448981	0.640194	-0.643419
SM4(t45:3)	1.27116	4.96411	1.04688	1.94808	2.62293	1.69588	0.817053	1	1	0.839309	0.169427	0.860582	-0.216616
SM4(t46:2)	7.73958	22.6363	9.03493	13.2695	13.919	14.4055	0.892757	1	1	0.908824	0.121976	1.05539	0.0777813
SM4(t46:3)	1.74798	3.82541	1.41975	2.10146	2.43996	2.53887	0.972967	1	1	0.97469	0.0839776	1.01246	0.0178692
SPH(17:1)	59.5746	60.8452	59.6842	61.8979	64.7191	64.0407	0.036148	1	1	0.0555702	1.01819	1.0586	0.0821555
SPH(18:0)	27.891	30.5852	29.9313	40.2137	43.4648	41.0353	0.000790714	0.990765	1	0.00301538	1.13047	1.41067	0.49638
SPH(18:1)	217.411	222.283	225.639	160.659	162.92	160.491	0.000605383	0.783365	1	0.00253532	1.15108	0.72756	-0.458861
SPH(20:0)	13.068	14.0743	13.5772	14.2155	14.2577	14.2614	0.146553	1	1	0.19043	0.874558	1.04949	0.0696879
SPH(20:1)	37.8374	37.7693	37.8785	23.53	24.4704	24.7784	0.000708031	0.901324	1	0.00280673	1.15328	0.641307	-0.640914
TG(37:0)	0.189933	0.20359	0.234548	0.223878	0.309112	0.282807	0.114581	1	1	0.153105	0.854815	1.2989	0.377286
TG(37:1)	0.0304724	0.0363938	0.0444071	0.0436695	0.0462374	0.0563852	0.105648	1	1	0.142403	0.833391	1.31471	0.394746
TG(38:0)	0.711313	0.778856	0.74821	0.814412	0.94125	0.818232	0.0981302	1	1	0.13408	0.89204	1.14989	0.201498
TG(38:1)	0.327612	0.242635	0.320281	0.297752	0.289772	0.282232	0.823973	1	1	0.844884	0.165828	0.976675	-0.0340496
TG(39:0)	0.272679	0.278263	0.249945	0.221618	0.378421	0.361576	0.394035	1	1	0.444454	0.54178	1.20069	0.263861
TG(39:1)	0.0795351	0.0719647	0.0923113	0.0630476	0.110173	0.0933672	0.651199	1	1	0.689385	0.286689	1.09342	0.12885
TG(40:0)	1.64318	1.64584	1.7676	1.65036	1.90663	1.88044	0.259379	1	1	0.314552	0.660601	1.07531	0.104751
TG(40:1)	0.3728	0.383614	0.382857	0.321307	0.410723	0.385956	0.81581	1	1	0.83854	0.151935	0.981317	-0.0272087
TG(40:2)	0.103664	0.0901188	0.0872973	0.0930021	0.0996162	0.112051	0.35585	1	1	0.405559	0.535176	1.08392	0.116265
TG(41:0)	2.21882	2.36578	2.45198	2.20596	2.43732	2.50387	0.761926	1	1	0.788408	0.185934	1.01571	0.0224956
TG(41:1)	0.263397	0.293392	0.299217	0.261523	0.279099	0.312675	0.963916	1	1	0.97078	0.0297808	0.996835	-0.00457311
TG(41:2)	0.0257721	0.0472769	0.074337	0.041984	0.0165088	0.0273634	0.286095	1	1	0.338332	0.626877	0.582526	-0.779605
TG(42:1)	1.08763	1.30025	1.34184	1.1698	1.24421	1.30395	0.96728	1	1	0.971861	0.0337743	0.996849	-0.0045528
TG(42:2)	0.249326	0.29285	0.293628	0.268866	0.264438	0.301112	0.981455	1	1	0.982613	0.0356729	0.998339	-0.00239828
TG(43:1)	1.58734	1.85365	1.89744	1.44066	1.62559	1.58732	0.128385	1	1	0.168713	0.824181	0.871711	-0.198079
TG(43:2)	0.381066	0.386868	0.431389	0.395631	0.358682	0.394842	0.453693	1	1	0.499622	0.445256	0.95817	-0.061647
TG(44:0)	4.64164	5.40156	5.72561	4.57867	4.80698	4.92749	0.266675	1	1	0.320728	0.674762	0.907686	-0.139735
TG(44:1)	3.91819	4.90944	4.27547	3.31874	3.78382	3.8166	0.111996	1	1	0.150243	0.85494	0.833326	-0.263047
TG(44:2)	1.47656	1.72272	1.60711	1.34384	1.519	1.57487	0.284378	1	1	0.337475	0.607813	0.923294	-0.115138
TG(44:3)	0.168515	0.207316	0.193871	0.182993	0.168981	0.200131	0.707705	1	1	0.742719	0.235299	0.969109	-0.0452698
TG(45:0)	5.17988	5.86793	6.24071	5.07352	5.52053	5.28915	0.268455	1	1	0.321956	0.659941	0.918713	-0.122314
TG(45:1)	5.33679	6.37681	6.49365	4.56762	4.80281	4.83154	0.0617221	1	1	0.088991	1.00578	0.780017	-0.358422
TG(45:2)	2.10866	2.77763	2.44582	1.88021	1.95494	2.19676	0.140167	1	1	0.182972	0.820225	0.822672	-0.28161
TG(45:3)	0.277064	0.327291	0.326013	0.266777	0.297682	0.320301	0.539362	1	1	0.580405	0.367762	0.950978	-0.0725159
TG(46:0)	8.56445	9.63355	9.35989	8.6875	9.23611	9.44469	0.880631	1	1	0.897556	0.10064	0.99312	-0.0099594
TG(46:1)	8.83053	10.7477	11.1937	8.59491	8.88497	8.76332	0.171138	1	1	0.218856	0.830562	0.85283	-0.22967
TG(46:2)	5.16818	6.1542	5.77787	4.27653	4.74534	4.70119	0.0399832	1	1	0.0604198	1.00145	0.802507	-0.317415
TG(46:3)	1.0778	1.30729	1.1378	0.915799	0.918995	0.991995	0.0639344	1	1	0.0917132	0.978093	0.802409	-0.317591
TG(47:0)	8.11971	8.14248	8.71071	7.33739	7.71245	8.47746	0.296743	1	1	0.349219	0.610801	0.942113	-0.086028
TG(47:1)	9.52955	11.0033	11.5412	8.72358	8.47234	9.25612	0.0745169	1	1	0.104942	0.951886	0.824717	-0.278029
TG(47:2)	5.31088	6.67655	6.80271	5.04996	4.97211	5.18314	0.127201	1	1	0.167464	0.899563	0.809212	-0.30541
TG(47:3)	1.19783	1.44364	1.37272	0.945208	1.01968	0.993281	0.031875	1	1	0.0498542	1.06009	0.736927	-0.440406
TG(48:0)	10.4949	10.9214	10.9218	14.4314	15.791	15.5378	0.00457506	1	1	0.0103243	1.13324	1.41506	0.500861
TG(48:1)	14.4626	15.64	15.4294	13.4762	12.883	14.8415	0.115549	1	1	0.154035	0.838802	0.904873	-0.144213
TG(48:2)	9.85051	10.8593	11.5075	8.96126	8.82341	9.43335	0.0597824	1	1	0.0864882	0.981873	0.844826	-0.243274
TG(48:3)	2.92804	3.51368	3.4985	2.67579	2.69497	2.79622	0.0868687	1	1	0.120046	0.962374	0.82161	-0.283475
TG(49:0)	4.26745	4.4191	4.30664	3.98456	4.58337	4.50748	0.899209	1	1	0.914843	0.0815386	1.00633	0.00910038
TG(49:1)	8.68324	9.19778	10.1116	7.26717	7.50801	8.16426	0.0351163	1	1	0.0543726	0.995174	0.819481	-0.287217
TG(49:2)	7.4565	8.26928	8.38288	6.33764	6.28765	6.97227	0.0170126	1	1	0.0293398	1.03881	0.812885	-0.298877
TG(49:3)	2.26734	2.62125	2.64881	2.0944	2.07553	2.09588	0.0742716	1	1	0.10477	0.999162	0.831297	-0.266565
TG(49:4)	0.264881	0.289397	0.1122	0.199726	0.17162	0.193349	0.604264	1	1	0.642906	0.338327	0.847282	-0.239086
TG(50:0)	4.64475	5.02725	5.43086	6.74716	7.24572	7.18066	0.0028784	1	1	0.00737863	1.11443	1.40196	0.487441
TG(50:1)	18.5027	18.6161	17.8185	18.4859	15.3779	18.4202	0.481974	1	1	0.527004	0.447232	0.951705	-0.0714135
TG(50:2)	15.2871	15.5813	16.5039	13.6761	12.6745	14.4713	0.0313162	1	1	0.0490708	0.998038	0.861726	-0.214699
TG(50:3)	5.55537	6.3419	6.44525	4.90581	4.81725	5.15123	0.0419015	1	1	0.063038	1.02659	0.810918	-0.302372
TG(50:4)	1.05352	1.24787	1.28884	1.03619	0.99918	0.986546	0.11536	1	1	0.153905	0.909976	0.841703	-0.248617
TG(51:0)	1.30116	1.36921	1.45762	1.27221	1.41308	1.30848	0.510151	1	1	0.552474	0.392841	0.967486	-0.0476879
TG(51:1)	3.53134	3.90398	4.01908	2.98406	3.24712	3.43006	0.0388688	1	1	0.058893	0.965852	0.843452	-0.245622
TG(51:2)	5.05095	5.34151	5.59093	4.08669	4.35711	4.59765	0.0103663	1	1	0.0198104	1.05802	0.815937	-0.29347
TG(51:3)	2.63146	2.75298	2.84597	2.15998	2.02595	2.36845	0.0136628	1	1	0.0245611	1.06481	0.796361	-0.328505
TG(51:4)	0.635901	0.693629	0.676036	0.522841	0.502859	0.567463	0.00603152	1	1	0.0128107	1.08238	0.794371	-0.332115
TG(51:5)	0.0554157	0.0811293	0.0695357	0.0612258	0.0557154	0.0455805	0.185951	1	1	0.236197	0.740093	0.788632	-0.342576
TG(52:0)	2.64458	2.72116	2.7918	3.10268	3.81909	3.57994	0.0603714	1	1	0.087266	1.01217	1.28736	0.364418
TG(52:1)	7.54972	8.69993	9.16599	8.46332	8.58637	7.99287	0.826649	1	1	0.846604	0.140215	0.985321	-0.0213343
TG(52:2)	36.674	34.7498	35.1237	26.7274	26.4513	26.145	0.00236731	1	1	0.00641745	1.1447	0.744491	-0.425675
TG(52:3)	25.9479	18.7086	24.5656	16.0013	15.6002	16.6929	0.0851316	1	1	0.118126	0.972808	0.697674	-0.519376
TG(52:4)	8.57303	8.69934	8.73775	6.24448	5.80091	6.28364	0.00173439	1	1	0.00515458	1.14585	0.704688	-0.504942
TG(52:5)	1.16646	1.18697	1.3043	1.06581	0.986716	1.0149	0.026205	1	1	0.0423522	1.03489	0.838611	-0.253926
TG(52:6)	0.164906	0.181672	0.176793	0.215518	0.220075	0.204822	0.00451749	1	1	0.0102352	1.09211	1.22364	0.291174
TG(52:7)	0.00853768	0.00283071	0.00343134	0.024987	0.0287972	0.0201966	0.00412191	1	1	0.00952982	1.10267	4.99879	2.32158
TG(53:0)	1.00891	1.04879	1.10782	1.01351	1.16739	1.09946	0.516327	1	1	0.557738	0.392967	1.03628	0.0514093
TG(53:1)	1.19462	1.28054	1.36263	1.08728	1.1834	1.13995	0.0793113	1	1	0.110775	0.908493	0.888696	-0.170238
TG(53:11)	0.0106357	0.0224442	0.0267967	0.00630136	0.00532909	0.0001	0.0642918	1	1	0.092148	0.969503	0.195911	-2.35173
TG(53:2)	2.43106	2.55616	2.69128	1.84617	1.90772	2.03328	0.00338256	1	1	0.0083071	1.10771	0.753684	-0.407968
TG(53:3)	1.95927	1.95132	2.0267	1.44136	1.45297	1.58085	0.00220263	1	1	0.00612602	1.13088	0.753743	-0.407855
TG(53:4)	0.845292	0.812364	0.861072	0.675876	0.617394	0.658279	0.00127137	1	1	0.00414908	1.12373	0.774815	-0.368076
TG(53:5)	0.164605	0.152177	0.200851	0.160814	0.145498	0.15717	0.342273	1	1	0.393332	0.588165	0.895388	-0.159415
TG(54:0)	1.5232	1.46035	1.51771	1.56682	2.13401	1.83182	0.168974	1	1	0.216578	0.833358	1.22914	0.297643
TG(54:1)	2.39229	2.65561	2.63502	2.69899	3.19193	2.83168	0.128511	1	1	0.168713	0.824973	1.13532	0.183102
TG(54:2)	6.15781	6.83087	7.26827	6.17341	6.28188	6.10567	0.219949	1	1	0.273246	0.75536	0.916276	-0.126145
TG(54:3)	18.3402	18.9969	17.8315	14.1243	14.5979	15.2587	0.00138242	1	1	0.00442637	1.11989	0.797208	-0.326971
TG(54:4)	13.9977	14.2383	14.231	12.1773	12.0538	12.5874	0.0021216	1	1	0.005951	1.13459	0.866988	-0.205916
TG(54:5)	11.1101	10.8815	10.9275	10.8994	9.80552	10.9928	0.3977	1	1	0.448138	0.537166	0.962899	-0.0545432
TG(54:6)	4.97109	4.77912	4.65343	5.09135	4.62128	5.10452	0.504468	1	1	0.547367	0.405606	1.02871	0.0408359
TG(54:7)	0.774759	0.716519	0.819829	0.893755	0.833656	0.816352	0.114839	1	1	0.153329	0.825572	1.10067	0.138381
TG(54:8)	0.132685	0.143422	0.130042	0.144161	0.111999	0.112559	0.364924	1	1	0.415065	0.556519	0.907844	-0.139483
TG(55:0)	1.08326	1.11308	1.11787	0.9723	1.23818	1.19407	0.750389	1	1	0.777418	0.206881	1.02726	0.0388013
TG(55:1)	1.15274	1.34056	1.33381	1.05933	1.26003	1.23125	0.353099	1	1	0.403426	0.536977	0.927749	-0.108193
TG(55:2)	0.809958	0.847945	0.834741	0.692018	0.806624	0.738708	0.11324	1	1	0.151791	0.89115	0.897581	-0.155886
TG(55:3)	0.709113	0.786613	0.772685	0.616362	0.614665	0.653735	0.0171873	1	1	0.0295809	1.06393	0.830873	-0.2673
TG(55:4)	0.539142	0.572161	0.568191	0.516658	0.49485	0.510984	0.0188055	1	1	0.0319768	1.04572	0.906518	-0.141592
TG(55:5)	0.39658	0.349177	0.39125	0.370888	0.383089	0.385412	0.963508	1	1	0.97078	0.0924636	1.0021	0.00302062
TG(55:6)	0.222711	0.191514	0.16778	0.208273	0.164922	0.185258	0.718948	1	1	0.752192	0.219987	0.959534	-0.0595945
TG(55:7)	0.0321107	0.0377101	0.033784	0.0464984	0.0527298	0.0351162	0.177019	1	1	0.225526	0.793856	1.2967	0.374845
TG(56:0)	1.34519	1.39053	1.37767	1.45658	1.75371	1.62077	0.105062	1	1	0.141842	0.934162	1.17447	0.23201
TG(56:1)	1.60324	1.67631	1.67983	1.65481	1.85635	1.71701	0.26954	1	1	0.322801	0.658186	1.0542	0.076146
TG(56:10)	0.0329602	0.0266267	0.0439832	0.0474584	0.0220598	0.0312933	0.924064	1	1	0.937263	0.0621516	0.973366	-0.0389463
TG(56:2)	1.34938	1.61377	1.57749	1.65642	1.81808	1.66835	0.122296	1	1	0.161884	0.827918	1.13263	0.17967
TG(56:3)	1.10699	1.25637	1.22366	1.18041	1.19819	1.17339	0.821967	1	1	0.843847	0.155604	0.990232	-0.0141619
TG(56:4)	1.92158	2.18341	2.21212	2.10325	2.04477	2.05724	0.727949	1	1	0.759736	0.22777	0.982294	-0.0257734
TG(56:5)	3.21825	3.1788	3.00801	4.27121	4.13314	4.31001	0.000235223	0.336839	0.399173	0.00150065	1.14193	1.35186	0.434949
TG(56:6)	3.54156	3.21718	3.60118	4.23043	4.04672	4.16204	0.0159224	1	1	0.0278793	1.08087	1.2007	0.263881
TG(56:7)	4.05517	3.28507	3.58054	4.23362	3.66329	4.18242	0.255124	1	1	0.310335	0.64261	1.10609	0.145464
TG(56:8)	0.910654	0.902995	1.03668	0.95027	0.919084	0.909411	0.642854	1	1	0.680976	0.298111	0.974891	-0.0366866
TG(56:9)	0.0938794	0.0907639	0.0859535	0.107722	0.107604	0.102359	0.00683099	1	1	0.0140498	1.08321	1.17401	0.23145
TG(57:0)	0.970288	1.01069	0.951799	0.915296	1.16212	1.14648	0.347624	1	1	0.398055	0.589966	1.09927	0.13654
TG(57:1)	1.07084	1.13178	1.21638	1.07209	1.17171	1.13447	0.805708	1	1	0.82985	0.152856	0.988088	-0.0172892
TG(57:2)	0.624896	0.702627	0.655839	0.601814	0.668759	0.586108	0.282324	1	1	0.335977	0.610952	0.936129	-0.095221
TG(57:3)	0.29557	0.309704	0.293693	0.309284	0.333452	0.201595	0.69813	1	1	0.734031	0.25153	0.939224	-0.0904591
TG(57:4)	0.207175	0.216733	0.252867	0.217202	0.182803	0.223693	0.401049	1	1	0.451562	0.491235	0.921574	-0.117829
TG(57:5)	0.139023	0.156699	0.128321	0.17207	0.176446	0.180653	0.0420187	1	1	0.0631025	1.03657	1.24791	0.319519
TG(57:6)	0.124253	0.123569	0.139271	0.135162	0.157378	0.166506	0.106035	1	1	0.142811	0.864868	1.18588	0.24596
TG(57:7)	0.130131	0.120484	0.131181	0.147894	0.121455	0.13711	0.405436	1	1	0.455344	0.508021	1.0646	0.0903051
TG(57:8)	0.0398079	0.0435644	0.0433353	0.0327743	0.0392367	0.0288333	0.0893517	1	1	0.122976	0.920528	0.795882	-0.329374
TG(58:0)	0.707365	0.740075	0.737541	0.802552	0.923115	0.974428	0.0723154	1	1	0.102181	0.987894	1.23575	0.305389
TG(58:1)	1.29088	1.39882	1.34415	1.47659	1.52693	1.56769	0.0125223	1	1	0.0228253	1.05132	1.13321	0.180421
TG(58:10)	0.473053	0.442134	0.471815	0.466098	0.43376	0.422139	0.265744	1	1	0.320208	0.632549	0.953132	-0.0692517
TG(58:11)	0.0423009	0.0570763	0.0508639	0.0446335	0.0344854	0.0381593	0.111157	1	1	0.149235	0.839415	0.7806	-0.357345
TG(58:2)	1.07788	1.07552	1.11116	1.11177	1.19503	1.2022	0.0918415	1	1	0.125994	0.917045	1.07488	0.104174
TG(58:3)	0.478402	0.539351	0.538113	0.525309	0.536402	0.621712	0.317885	1	1	0.370248	0.581674	1.08198	0.11368
TG(58:4)	0.427299	0.393174	0.426121	0.500573	0.47729	0.508243	0.00590236	1	1	0.0126136	1.08536	1.19213	0.253545
TG(58:5)	0.475317	0.483097	0.561586	0.894294	0.856267	0.809211	0.000763355	0.961063	1	0.00295083	1.12967	1.68406	0.751943
TG(58:6)	0.679327	0.65764	0.744406	0.986835	0.941772	1.04841	0.00200022	1	1	0.00569527	1.1149	1.43032	0.516334
TG(58:7)	1.15912	1.03305	1.13454	1.4722	1.40334	1.45337	0.00439052	1	1	0.0100144	1.11751	1.30126	0.379907
TG(58:8)	1.69626	1.58552	1.72461	1.92609	1.75128	1.85386	0.0590796	1	1	0.0856907	0.92164	1.10483	0.14383
TG(58:9)	0.8198	0.757455	0.741264	0.647121	0.594478	0.675276	0.0164603	1	1	0.0285907	1.03189	0.826767	-0.274448
TG(59:0)	0.357459	0.37452	0.394579	0.406737	0.53606	0.515884	0.101693	1	1	0.138437	0.923616	1.29481	0.372745
TG(59:1)	0.656249	0.697816	0.670195	0.788297	0.822984	0.83278	0.00160208	1	1	0.00488102	1.11792	1.20739	0.271886
TG(59:2)	0.527818	0.554718	0.543321	0.557319	0.779155	0.617767	0.238986	1	1	0.293459	0.732932	1.20198	0.265408
TG(59:3)	0.141856	0.142117	0.126229	0.110139	0.0647327	0.191497	0.732783	1	1	0.763372	0.221362	0.893145	-0.163034
TG(59:4)	0.103934	0.094728	0.113954	0.0843089	0.104648	0.0471892	0.26552	1	1	0.320208	0.674992	0.755389	-0.404707
TG(59:5)	0.0471114	0.0479775	0.0396472	0.0590659	0.0738162	0.0535096	0.0880292	1	1	0.121452	0.916147	1.38338	0.468201
TG(59:8)	0.0425013	0.0372721	0.0196277	0.057644	0.0347419	0.0382686	0.353288	1	1	0.403426	0.537491	1.31442	0.394424
TG(59:9)	0.0137671	0.00624127	0.00743879	0.0274728	0.0166975	0.0133926	0.127156	1	1	0.167464	0.830652	2.09722	1.06848
TG(60:0)	0.250904	0.285408	0.293176	0.30754	0.363552	0.33562	0.0490208	1	1	0.0723376	0.945279	1.21365	0.279358
TG(60:1)	0.547168	0.605486	0.68583	0.800736	0.811447	0.878488	0.0154554	1	1	0.0272072	1.06024	1.35474	0.438018
TG(60:10)	0.849074	0.807329	0.889942	0.956718	0.826741	0.897098	0.38101	1	1	0.431231	0.519131	1.05271	0.0741052
TG(60:11)	0.33178	0.357614	0.370752	0.327962	0.285255	0.349548	0.230146	1	1	0.284043	0.684064	0.908143	-0.139008
TG(60:12)	0.630511	0.635072	0.663762	0.60068	0.585102	0.521674	0.0753269	1	1	0.105907	0.94122	0.884993	-0.176263
TG(60:13)	0.0325782	0.043931	0.0376423	0.0219379	0.0287431	0.024931	0.0385185	1	1	0.0584145	0.992506	0.662384	-0.594261
TG(60:2)	0.937293	0.977618	0.940374	1.27577	1.3073	1.33642	0.000144201	0.215436	0.244709	0.00119639	1.14646	1.37272	0.457033
TG(60:3)	0.34203	0.355936	0.359096	0.388921	0.404979	0.409602	0.00434669	1	1	0.00994116	1.09532	1.13854	0.187179
TG(60:4)	0.195483	0.202479	0.185125	0.232264	0.248093	0.233659	0.00363092	1	1	0.0086662	1.09783	1.22455	0.292247
TG(60:5)	0.151377	0.147585	0.169819	0.287411	0.258301	0.289039	0.000985602	1	1	0.00350762	1.13291	1.78069	0.832433
TG(60:6)	0.10768	0.110106	0.11104	0.255679	0.225038	0.20585	0.0141519	1	1	0.0252531	1.12216	2.08793	1.06207
TG(60:7)	0.105516	0.101801	0.0858942	0.24775	0.238937	0.241274	0.000362882	0.496422	0.61581	0.00186609	1.15035	2.48272	1.31192
TG(60:8)	0.274518	0.235157	0.240584	0.431759	0.461926	0.443919	0.000370844	0.505089	0.629322	0.00187298	1.14154	1.78286	0.834189
TG(60:9)	0.318316	0.22256	0.284483	0.401615	0.379965	0.400894	0.0440449	1	1	0.0656803	1.03934	1.43268	0.518715
TG(61:0)	0.149761	0.149016	0.151028	0.189384	0.178064	0.172832	0.0238888	1	1	0.0390552	1.09809	1.20115	0.26441
TG(61:1)	0.257478	0.288563	0.326561	0.385678	0.460095	0.407307	0.0133686	1	1	0.0241345	1.04545	1.43603	0.522082
TG(61:12)	0.0282631	0.0293787	0.0302362	0.0258304	0.0222972	0.0162129	0.102386	1	1	0.139111	0.932659	0.732156	-0.449776
TG(61:2)	0.310245	0.327186	0.33379	0.418251	0.423309	0.413373	0.00198295	1	1	0.00567466	1.14052	1.29212	0.369737
TG(61:3)	0.132237	0.148249	0.145962	0.160874	0.153843	0.162878	0.0557091	1	1	0.0815688	0.960635	1.11994	0.163419
TG(61:4)	0.0370312	0.047484	0.0465278	0.0460126	0.0581997	0.0444765	0.346869	1	1	0.397727	0.546837	1.13466	0.182255
TG(61:5)	0.0171664	0.0245414	0.00930692	0.0168616	0.0129753	0.0205413	0.968312	1	1	0.972323	0.0738518	0.987522	-0.0181156
TG(62:0)	0.116831	0.141368	0.133753	0.109803	0.156146	0.173727	0.500961	1	1	0.544955	0.419685	1.12176	0.165766
TG(62:1)	0.23689	0.29271	0.188717	0.296999	0.319189	0.3208	0.128548	1	1	0.168713	0.880891	1.30442	0.383413
TG(62:10)	0.154674	0.160858	0.148693	0.192003	0.209572	0.203604	0.00271152	1	1	0.00706829	1.11637	1.30363	0.382538
TG(62:11)	0.134907	0.0896316	0.123743	0.152223	0.107969	0.156395	0.332567	1	1	0.384446	0.559328	1.19612	0.258361
TG(62:12)	0.312485	0.277736	0.288629	0.306631	0.248431	0.299258	0.721592	1	1	0.754493	0.221497	0.972089	-0.0408404
TG(62:13)	0.182949	0.131457	0.176153	0.157392	0.126933	0.123019	0.236835	1	1	0.29109	0.672138	0.830368	-0.268177
TG(62:14)	0.0414502	0.0372606	0.0385391	0.0348919	0.0360355	0.0323473	0.0486309	1	1	0.0718873	0.94289	0.880808	-0.1831
TG(62:2)	0.403713	0.429969	0.46254	0.67028	0.664713	0.629328	0.00068611	0.875476	1	0.00275907	1.13447	1.51542	0.599718
TG(62:3)	0.288715	0.279787	0.276749	0.358196	0.404777	0.399965	0.014817	1	1	0.0261922	1.11011	1.37585	0.460322
TG(62:4)	0.0876068	0.0777624	0.105224	0.176668	0.114433	0.144441	0.0747752	1	1	0.105219	0.939161	1.60959	0.68669
TG(62:5) _RT_16.667	0.16422	0.190464	0.142696	0.256568	0.206485	0.168198	0.220253	1	1	0.273423	0.704367	1.26915	0.343865
TG(62:5) _RT_16.937	0.0704222	0.0607098	0.0633567	0.0790402	0.0890023	0.0811406	0.0122464	1	1	0.0224429	1.04951	1.28122	0.35752
TG(62:6)	0.0595044	0.0429503	0.0471452	0.119551	0.0873216	0.0718352	0.0788266	1	1	0.110279	0.949478	1.86302	0.897643
TG(62:7)	0.00558613	0.00683284	0.0076307	0.0596652	0.0737407	0.0665074	0.00391873	1	1	0.00914731	1.14436	9.9709	3.31772
TG(62:8)	0.0418271	0.0415472	0.0421035	0.12498	0.122021	0.100044	0.0111264	1	1	0.0208958	1.12971	2.76579	1.46769
TG(62:9)	0.0400003	0.0348238	0.0453551	0.0890277	0.122553	0.112055	0.0143368	1	1	0.0255294	1.10472	2.69294	1.42918
TG(63:0)	0.0734741	0.0917916	0.086534	0.104508	0.110062	0.0978213	0.0441018	1	1	0.0657074	0.971923	1.24063	0.311075
TG(63:1)	0.123684	0.123021	0.150109	0.14779	0.167387	0.149125	0.116414	1	1	0.155066	0.828805	1.17007	0.2266
TG(63:2)	0.206435	0.0727384	0.209053	0.266291	0.258789	0.257536	0.160563	1	1	0.206891	0.852286	1.60298	0.680753
TG(63:3)	0.126727	0.145472	0.135806	0.165418	0.177026	0.165596	0.00962643	1	1	0.0188203	1.07338	1.24518	0.316354
TG(63:4)	0.0596469	0.0699696	0.082499	0.0800419	0.100092	0.0753708	0.22508	1	1	0.278396	0.674371	1.20455	0.268499
TG(63:5)	0.0383546	0.0423353	0.0417916	0.0752821	0.0593665	0.0580837	0.0456195	1	1	0.0678494	1.03969	1.57356	0.654034
TG(63:6)	0.0125608	0.00637071	0.00736463	0.0182244	0.0125805	0.0138014	0.0775033	1	1	0.108607	0.883118	1.69631	0.762396
TG(64:10)	0.00485432	9.1e-05	0.00500661	0.0233962	0.0186384	0.0001	0.267699	1	1	0.321504	0.68474	4.23381	2.08196
TG(64:11)	0.0116471	0.00501945	0.0156041	0.0208814	0.0242281	0.014974	0.087997	1	1	0.121452	0.865634	1.86186	0.896747
TG(64:12)	9e-05	0.00786075	0.00840376	0.0123003	0.0171275	0.00902267	0.109335	1	1	0.147022	0.82941	2.35106	1.23331
TG(64:2)	0.212042	0.252969	0.290429	0.312397	0.270652	0.299474	0.196188	1	1	0.246981	0.733317	1.16822	0.224317
TG(64:3)	0.149632	0.18413	0.191596	0.227735	0.214054	0.21713	0.063448	1	1	0.0910925	0.986405	1.25423	0.3268
TG(64:4)	0.0816985	0.0870373	0.089377	0.0684992	0.104887	0.12039	0.521447	1	1	0.562552	0.4127	1.13817	0.186713
TG(64:5)	0.103161	0.0843073	0.0907598	0.140197	0.156271	0.157302	0.00171195	1	1	0.00510577	1.11589	1.63093	0.705697
TG(64:6)	0.059526	0.0649226	0.0500571	0.0789457	0.0730352	0.0817446	0.0257271	1	1	0.0416195	1.02889	1.33936	0.42154
TG(64:7)	0.130843	0.112844	0.134031	0.183698	0.174636	0.218633	0.0225316	1	1	0.0371225	1.05336	1.52751	0.611178
TG(64:8)	9e-05	0.0079994	0.00960052	0.00722769	0.0381218	0.0143215	0.26973	1	1	0.322801	0.671438	3.37316	1.7541
TG(64:9)	0.00368534	0.00351395	0.00621974	0.0229568	0.0149954	0.0168892	0.0191697	1	1	0.0325309	1.08322	4.08684	2.03098
TG(65:2)	0.0806716	0.106391	0.0967132	0.104187	0.100026	0.103089	0.405846	1	1	0.455455	0.533276	1.0829	0.114904
TG(65:3)	0.078849	0.100582	0.0956627	0.0570331	0.0905144	0.0580597	0.160711	1	1	0.206925	0.77461	0.747409	-0.420031
TG(65:4)	0.070773	0.0427334	0.0779367	0.0557924	0.0635795	0.0951573	0.658537	1	1	0.696285	0.274547	1.12059	0.164257
TG(65:5)	0.0459247	0.0508319	0.0466746	0.0701592	0.0849711	0.0888185	0.021591	1	1	0.0360985	1.08969	1.70081	0.766219
TG(65:6)	0.0196764	0.0155013	0.00998636	0.0246177	0.0357457	0.0577943	0.12072	1	1	0.160049	0.887109	2.61619	1.38747
TG(65:7)	9e-05	9.1e-05	9.3e-05	0.00704085	0.00446469	0.00627088	0.0166968	1	1	0.0289611	1.11744	64.8774	6.01964
TG(66:3)	0.120437	0.12687	0.122018	0.119151	0.135925	0.132956	0.353503	1	1	0.403426	0.568234	1.05065	0.0712825
TG(66:4)	0.0868777	0.103168	0.0941876	0.108989	0.0997232	0.0484836	0.683319	1	1	0.720255	0.262489	0.904875	-0.144209
TG(66:5)	0.059076	0.059846	0.0601793	0.0928588	0.0920048	0.122431	0.0505273	1	1	0.0743667	1.04599	1.71576	0.778847
TG(66:6)	0.0414379	0.0407175	0.0224802	0.0712581	0.0774273	0.0681116	0.0147075	1	1	0.02608	1.08593	2.07192	1.05097
TG(66:7)	0.00198733	9.1e-05	0.00382899	0.0237185	0.0273481	0.0195442	0.00386936	1	1	0.00906049	1.12524	11.9531	3.57932
TG(66:8)	9e-05	0.00118615	9.3e-05	0.0095089	0.0109088	0.00612018	0.0219234	1	1	0.0364032	1.09028	19.3827	4.2767
TG(67:4)	0.0431537	0.0473714	0.0520698	0.0602803	0.0715096	0.0362957	0.502391	1	1	0.545664	0.426263	1.17876	0.237274
TG(67:5)	0.0223341	0.0713744	0.0429509	0.0304735	0.0266435	0.077173	0.972594	1	1	0.97469	0.0544737	0.982662	-0.0252332
TG(68:3)	0.0582762	0.0788659	0.0566318	0.0810413	0.0445074	0.0710983	0.945515	1	1	0.955652	0.0768614	1.01483	0.0212338
TG(68:4)	0.0763265	0.0732229	0.213644	0.238052	0.231706	0.204644	0.148786	1	1	0.193182	0.8529	1.85686	0.892868
TG(68:5)	0.0585548	0.0545401	0.0533548	0.0902701	0.0538811	0.0676573	0.289064	1	1	0.341365	0.665722	1.27251	0.347673
TG(68:6)	0.0367773	0.0358359	0.03076	0.0429603	0.0480154	0.0669772	0.122904	1	1	0.162563	0.889026	1.52799	0.611632
TG(68:7)	0.00463201	0.00782421	0.00165546	0.00693825	0.0208242	0.0210356	0.118051	1	1	0.157	0.874192	3.45799	1.78994
TG(69:4)	0.0148494	0.0236379	0.0129815	0.0236498	0.0201333	0.0151136	0.582073	1	1	0.621244	0.340642	1.14432	0.194491
TG(69:6)	0.00773462	0.0175384	0.0217651	0.02802	0.0183255	0.0209837	0.260374	1	1	0.315385	0.64207	1.43138	0.517404
TG(69:8)	0.116375	0.0973283	0.10094	0.16404	0.153154	0.191325	0.0150103	1	1	0.0265062	1.07426	1.61617	0.692582
TG(70:5)	0.149635	0.168819	0.19721	0.224924	0.135281	0.215264	0.574294	1	1	0.613713	0.347777	1.11598	0.158306
TG(70:6)	0.0323364	0.0261201	0.0176277	0.0532376	0.0456882	0.0669878	0.0210862	1	1	0.0353939	1.03127	2.18066	1.12476
TG(70:7)	0.014801	0.015201	0.0076109	0.0336164	0.0215047	0.030475	0.027183	1	1	0.0436007	1.01291	2.27571	1.18632
TG(O-48:0)	0.0952455	0.0749162	0.0821867	1.22952	1.22467	1.05129	0.00267843	1	1	0.00703035	1.14829	13.8914	3.79612
TG(O-49:0)	0.0483823	0.0414316	0.0619065	0.298659	0.320396	0.348975	0.000828442	1	1	0.00314511	1.14738	6.38035	2.67364
TG(O-50:0)	0.118738	0.14002	0.1333	2.80663	3.04473	2.84997	0.000644368	0.82608	1	0.00262701	1.15343	22.194	4.4721
TG(O-51:0)	0.0469285	0.0405641	0.0337754	0.925923	0.943638	0.894279	0.000113068	0.171298	0.191876	0.00104356	1.15439	22.7912	4.5104
TG(O-51:1)	0.101641	0.137091	0.12868	1.01115	0.945743	0.911599	0.000360472	0.493846	0.611721	0.00186331	1.15186	7.80729	2.96482
TG(O-51:2)	0.116903	0.104302	0.124731	0.474589	0.467111	0.442608	3.4363e-05	0.054534	0.058314	0.000525351	1.15258	4.00163	2.00059
TG(O-51:3)	0.0349033	0.0362388	0.0489873	0.128545	0.112565	0.116156	0.000287919	0.404238	0.488599	0.0016619	1.13927	2.97401	1.57241
TG(O-51:4)	0.00470978	0.00225816	0.00284218	0.0292864	0.0260336	0.0463757	0.0383063	1	1	0.0581968	1.06692	10.3664	3.37384
TG(O-51:5)	0.0063812	0.00564441	0.00738868	0.0001	0.0001	0.00248346	0.00674827	1	1	0.0139296	1.09444	0.138221	-2.85495
TG(O-52:0)	0.0748337	0.0672293	0.066374	1.99925	2.07949	1.98266	0.000211174	0.305146	0.358362	0.00141645	1.15451	29.0803	4.86197
TG(O-52:1)	0.333519	0.261624	0.226082	6.07718	6.56198	6.15417	0.000388771	0.527174	0.659745	0.00192908	1.15354	22.8845	4.5163
TG(O-52:2)	0.561242	0.448438	0.471292	7.16293	6.85943	6.82122	8.11351e-05	0.124705	0.137686	0.000855194	1.15434	14.0743	3.81499
TG(O-52:3)	0.362754	0.34251	0.358361	2.06431	1.92101	1.85799	0.0013314	1	1	0.00432831	1.15165	5.49377	2.4578
TG(O-52:4)	0.100334	0.0812904	0.10275	0.744952	0.718647	0.844794	0.00253503	1	1	0.00674746	1.1474	8.11744	3.02102
TG(O-52:5)	0.0179186	0.0179268	0.0339038	0.431698	0.436297	0.379399	0.00106319	1	1	0.0037048	1.14967	17.884	4.1606
TG(O-52:6)	0.0109257	0.00561561	9.3e-05	0.249996	0.195903	0.23822	0.00423889	1	1	0.00970768	1.14224	41.1269	5.36201
TG(O-52:7)	0.00379481	9.1e-05	9.3e-05	0.05229	0.0574475	0.0629608	0.000935356	1	1	0.00337402	1.14709	43.4045	5.43977
TG(O-53:0)	0.0833755	0.0368534	0.0359527	4.53773	4.6985	4.47836	0.000101024	0.153658	0.171438	0.000968575	1.15454	87.8119	6.45634
TG(O-53:1)	0.0730487	0.0528932	0.0535667	2.50238	2.52016	2.42617	6.82887e-05	0.105779	0.115886	0.000775339	1.15471	41.495	5.37487
TG(O-53:2)	0.120824	0.0754189	0.0888863	1.09177	1.14693	1.04845	0.000100807	0.153428	0.171069	0.000968575	1.15277	11.5287	3.52715
TG(O-53:3)	0.0499219	0.0694428	0.053379	0.409679	0.372861	0.330559	0.00334077	1	1	0.00822827	1.14216	6.44365	2.68788
TG(O-53:4)	0.0181952	0.00970795	0.0156662	0.133887	0.136657	0.120296	0.000292471	0.410044	0.496323	0.00167677	1.14959	8.97054	3.16519
TG(O-53:5)	0.00229923	9.1e-05	9.3e-05	0.0693427	0.0980217	0.0956319	0.0106318	1	1	0.0201364	1.12988	105.909	6.72668
TG(O-53:6)	9e-05	9.1e-05	9.3e-05	0.030239	0.0471482	0.0244507	0.0381547	1	1	0.0580704	1.0716	371.671	8.53788
TG(O-53:7)	9e-05	9.1e-05	9.3e-05	0.0120087	0.0047616	0.00378769	0.120985	1	1	0.160275	0.916569	75.0292	6.22938
TG(O-54:0)	0.0832301	0.0452574	0.0358952	4.2767	4.49938	4.55266	0.000260338	0.36942	0.441793	0.00158146	1.15417	81.0836	6.34134
TG(O-54:1)	0.105648	0.0725474	0.0705639	3.37995	3.38227	3.34859	3.26286e-09	5.53707e-06	5.53707e-06	3.02694e-06	1.155	40.6449	5.345
TG(O-54:2)	0.207024	0.148577	0.148006	2.95259	3.49975	3.11594	0.00255066	1	1	0.00677382	1.14836	18.9995	4.24789
TG(O-54:3)	0.406333	0.400089	0.371645	3.22384	2.97525	3.16928	0.000615957	0.79212	1	0.00253708	1.15326	7.95233	2.99138
TG(O-54:4)	0.453023	0.366204	0.404289	2.53074	2.23946	2.33674	0.000911887	1	1	0.00333507	1.1503	5.80863	2.5382
TG(O-54:5)	0.285708	0.285537	0.33022	2.47562	2.45749	2.41211	1.92559e-07	0.000324654	0.000326772	2.37098e-05	1.15476	8.14809	3.02646
TG(O-54:6)	0.209538	0.189922	0.208706	1.64157	1.61428	1.69934	0.000134142	0.200944	0.227638	0.00113819	1.15432	8.14778	3.02641
TG(O-54:7)	0.0343084	0.021378	0.0263372	0.616934	0.583149	0.622461	0.000154415	0.229306	0.262042	0.00123024	1.15392	22.2197	4.47377
TG(O-54:8)	9e-05	9.1e-05	9.3e-05	0.0807606	0.111664	0.114897	0.0111125	1	1	0.0208958	1.1298	1121.61	10.1314
TG(O-54:9)	9e-05	9.1e-05	9.3e-05	0.0276591	0.0241922	0.0250662	0.0016562	1	1	0.00498329	1.15124	280.721	8.13299
TG(O-55:0)	0.134635	0.0591633	0.0605987	8.55792	8.10323	8.55767	0.000237615	0.340026	0.403232	0.00151006	1.15427	99.1319	6.63128
TG(O-55:1)	0.182175	0.0656647	0.0640144	13.2583	13.6329	13.2581	2.12932e-05	0.0341756	0.0361345	0.000388034	1.15483	128.744	7.00836
TG(O-55:2)	0.0643666	0.0399153	0.0373617	2.84394	2.8813	2.81207	3.21496e-06	0.00531523	0.00545578	0.000118261	1.15491	60.2732	5.91344
TG(O-55:3)	0.0363273	0.0167043	0.0359095	0.755544	0.737995	0.732597	1.9938e-07	0.000335956	0.000338348	2.37098e-05	1.15464	25.0293	4.64555
TG(O-55:4)	0.0149207	0.0227764	0.0253218	0.464368	0.380604	0.364305	0.00610254	1	1	0.0129288	1.14001	19.1891	4.26222
TG(O-55:5)	0.0113071	0.0243572	0.00589833	0.294662	0.298463	0.271785	3.5708e-05	0.0565972	0.0605965	0.000536253	1.15203	20.8098	4.37919
TG(O-55:6)	0.0131497	0.01663	0.0120926	0.201337	0.205079	0.241192	0.00361125	1	1	0.00864358	1.14591	15.4663	3.95105
TG(O-55:7)	0.00963058	0.0103815	0.0038687	0.106321	0.101969	0.0969466	1.88691e-05	0.0303792	0.0320208	0.000360615	1.15204	12.7817	3.67601
TG(O-55:8)	9e-05	9.1e-05	9.3e-05	0.00911158	0.00317131	0.00255905	0.145751	1	1	0.189532	0.875591	54.1677	5.75936
TG(O-56:0)	0.0680858	0.0384936	0.0436992	3.63062	3.61679	3.62746	1.28363e-07	0.000216677	0.000217833	2.17833e-05	1.15504	72.3647	6.17721
TG(O-56:1)	0.136985	0.0625362	0.0656524	9.18522	9.4727	9.82637	0.0003158	0.438646	0.535912	0.00173347	1.15414	107.418	6.74709
TG(O-56:10)	9e-05	9.1e-05	0.00367335	0.0237941	0.00839477	0.0129268	0.0864739	1	1	0.11965	0.952185	11.7051	3.54907
TG(O-56:2)	0.0808322	0.0578584	0.0644983	2.78595	2.71576	2.74319	1.05404e-05	0.0171808	0.017887	0.000263044	1.15491	40.5775	5.34261
TG(O-56:3)	0.0945347	0.076184	0.079231	0.946429	0.826118	0.887107	0.00147171	1	1	0.00461645	1.15065	10.6408	3.41153
TG(O-56:4)	0.207315	0.212741	0.169055	2.04242	2.20391	2.03312	0.000454722	0.610237	0.771663	0.00216343	1.15296	10.6592	3.41403
TG(O-56:5)	0.402247	0.337033	0.340699	4.85633	4.60377	4.51476	0.000351339	0.483442	0.596221	0.00185162	1.15369	12.9399	3.69376
TG(O-56:6)	0.633663	0.571328	0.600923	5.15565	4.7236	4.61831	0.00134705	1	1	0.0043625	1.15154	8.02783	3.00501
TG(O-56:7)	0.650985	0.611925	0.70517	3.81909	3.60606	3.79706	8.57329e-05	0.131514	0.145489	0.000885031	1.15377	5.70211	2.5115
TG(O-56:8)	0.156284	0.119009	0.135067	0.776958	0.780794	0.735055	9.40528e-06	0.015387	0.0159608	0.000255078	1.15311	5.58731	2.48215
TG(O-56:9)	0.0292808	0.0170744	0.0166832	0.129775	0.125373	0.133691	0.000117365	0.177456	0.199168	0.00106397	1.1506	6.16829	2.62487
TG(O-57:0)	0.0717312	0.0566013	0.0532506	5.56135	5.20156	5.35891	0.000370275	0.505055	0.628357	0.00187298	1.15417	88.7848	6.47224
TG(O-57:1)	0.233998	0.0738999	0.0935146	16.5169	15.6033	16.4685	0.000239808	0.342686	0.406955	0.00151284	1.15424	121.044	6.91939
TG(O-57:2)	0.137734	0.0450329	0.0547325	10.8455	11.0627	10.9327	1.17551e-06	0.00196546	0.00199484	7.67248e-05	1.15496	138.278	7.11143
TG(O-57:3)	0.0448977	0.0283191	0.0233719	2.00178	2.02264	1.97611	1.51306e-06	0.00252378	0.00256766	8.24848e-05	1.15492	62.1245	5.95709
TG(O-57:4)	0.0263766	0.0218034	0.0345286	0.814955	0.664079	0.751578	0.00351348	1	1	0.00846553	1.14647	26.9695	4.75326
TG(O-57:5)	0.0136438	0.0135832	0.0250279	0.528651	0.5817	0.522221	0.000865984	1	1	0.00320868	1.15199	31.2424	4.96543
TG(O-57:6)	0.0104017	0.0173241	0.0177887	0.447568	0.484599	0.410749	0.00217905	1	1	0.006092	1.14941	29.5052	4.8829
TG(O-57:7)	0.0161678	0.0254745	0.0199454	0.246517	0.24674	0.278531	0.00116023	1	1	0.00388347	1.15013	12.5315	3.64749
TG(O-57:8)	0.00289896	0.00278689	0.00334874	0.0697804	0.0629666	0.0765746	0.00339376	1	1	0.00830826	1.14713	23.1689	4.53412
TG(O-58:0)	0.0207766	0.0124832	0.0115571	0.586455	0.561421	0.496672	0.00226854	1	1	0.0062092	1.14922	36.6949	5.19751
TG(O-58:1)	0.0724437	0.0410253	0.0322378	3.39991	3.37987	3.4646	2.20762e-06	0.00366907	0.00374633	0.000101681	1.15489	70.3082	6.13562
TG(O-58:10)	0.202645	0.159634	0.161067	0.475118	0.465207	0.466934	0.0015423	1	1	0.00475868	1.14955	2.68897	1.42705
TG(O-58:11)	0.0461915	0.053346	0.0251858	0.0932385	0.0809569	0.141177	0.056334	1	1	0.0824128	0.974574	2.52858	1.33833
TG(O-58:2)	0.0721485	0.0414968	0.0534199	3.7539	3.85371	3.96015	0.000183684	0.26873	0.311712	0.00132643	1.15447	69.241	6.11355
TG(O-58:3)	0.0478597	0.0350102	0.040731	1.2018	1.13789	1.18223	0.000171149	0.251515	0.29044	0.0012683	1.15439	28.4943	4.8326
TG(O-58:4)	0.0626398	0.047533	0.0504747	0.933133	0.975748	0.938371	5.05309e-05	0.0793336	0.085751	0.00066993	1.15447	17.7236	4.1476
TG(O-58:5)	0.174172	0.143041	0.152531	2.01573	2.40892	2.05461	0.0037223	1	1	0.00882227	1.1461	13.7932	3.78588
TG(O-58:6)	0.343614	0.315343	0.331372	3.06124	3.00291	3.12854	8.89422e-05	0.136082	0.150935	0.000891614	1.15463	9.28246	3.21451
TG(O-58:7)	0.405567	0.345173	0.359993	2.98121	2.78406	2.81548	0.000232514	0.333425	0.394576	0.00149461	1.15354	7.7253	2.94959
TG(O-58:8)	0.283715	0.297832	0.306798	1.91773	1.80014	1.86355	0.000300436	0.420281	0.509839	0.00169946	1.15393	6.28294	2.65144
TG(O-58:9)	0.408323	0.404013	0.424374	0.964977	0.973181	0.959994	1.58139e-06	0.00263459	0.00268361	8.24848e-05	1.15465	2.34344	1.22863
TG(O-59:0)	0.00569186	0.0108322	9.3e-05	0.368281	0.294738	0.219175	0.0210815	1	1	0.0353939	1.10662	53.0898	5.73036
TG(O-59:1)	0.0637754	0.0360535	0.0397208	3.61159	3.34035	2.68112	0.00749017	1	1	0.0151852	1.13783	69.0296	6.10914
TG(O-59:10)	9e-05	0.00408976	9.3e-05	0.0130421	0.0263359	0.0001	0.259501	1	1	0.314552	0.700674	9.23948	3.20781
TG(O-59:2)	0.0712815	0.0264398	0.0183211	5.05396	4.86413	5.00851	4.28578e-05	0.0675868	0.0727297	0.000601072	1.15472	128.631	7.00709
TG(O-59:3)	0.0344557	0.0229359	0.0197853	2.69582	2.76672	2.80585	0.000106195	0.161203	0.180212	0.000999063	1.15473	107.135	6.74329
TG(O-59:4)	0.0213868	0.0102047	0.00710682	1.94861	1.97118	1.89025	0.000100619	0.153242	0.17075	0.000968575	1.15468	150.137	7.23013
TG(O-59:5)	0.0369706	0.0261015	0.0200968	1.27005	1.33415	1.2979	8.48498e-05	0.130245	0.14399	0.000883375	1.15453	46.9178	5.55206
TG(O-59:6)	0.0420322	0.0388273	0.0298957	1.31079	1.27681	1.21248	0.00045859	0.614511	0.778228	0.00216343	1.15377	34.3106	5.10058
TG(O-59:7)	0.00774623	0.00865298	0.0124032	0.522672	0.626257	0.466175	0.00772286	1	1	0.0155281	1.1373	56.0754	5.80929
TG(O-59:8)	0.00960919	9.1e-05	0.00822503	0.136102	0.150551	0.134573	0.000113764	0.172126	0.193058	0.00104356	1.15064	23.4991	4.55453
TG(O-59:9)	0.00293189	0.00829325	0.015459	0.0540064	0.0383911	0.0555072	0.005552	1	1	0.0120313	1.0985	5.54281	2.47062
TG(O-60:0)	9e-05	0.0130783	9.3e-05	0.0839465	0.0626828	0.0699415	0.00146064	1	1	0.00459872	1.12722	16.331	4.02954
TG(O-60:1)	0.024993	0.0208982	0.0184428	0.695368	0.600097	0.59733	0.00270568	1	1	0.00706575	1.14863	29.4214	4.87879
TG(O-60:10)	0.272164	0.278448	0.326969	1.01614	0.964203	1.05661	7.52537e-05	0.116192	0.127706	0.000829257	1.15055	3.4606	1.79102
TG(O-60:12)	0.170466	0.218651	0.19911	0.379707	0.360842	0.369099	0.00264888	1	1	0.00699854	1.13827	1.88643	0.915658
TG(O-60:13)	0.0202333	0.0287393	0.0382004	0.0375505	0.0389827	0.0330999	0.283555	1	1	0.336795	0.651269	1.25765	0.330731
TG(O-60:2)	0.0398493	0.028001	0.0386065	0.982781	0.957605	1.03888	0.000479847	0.639156	0.8143	0.00222486	1.15357	27.9856	4.80661
TG(O-60:3)	0.0300925	0.0222722	0.0242306	0.766601	0.855577	0.766645	0.0013921	1	1	0.00443224	1.15163	31.1876	4.9629
TG(O-60:4)	0.0275766	0.0156434	0.019299	0.927324	0.963071	1.00399	0.000412875	0.557074	0.700648	0.00200759	1.15375	46.296	5.53282
TG(O-60:5)	0.0380824	0.0309677	0.0292967	1.16775	1.10483	1.1419	0.000206867	0.300164	0.351054	0.00141235	1.15441	34.7189	5.11765
TG(O-60:6)	0.0565757	0.0404187	0.0536796	1.76292	1.82688	1.79109	4.03628e-05	0.0637328	0.0684956	0.000575593	1.15477	35.7122	5.15834
TG(O-60:7)	0.0487806	0.0618183	0.0791961	1.17584	1.32329	1.20902	0.0010074	1	1	0.00354956	1.15159	19.5376	4.28818
TG(O-60:8)	0.0856138	0.100901	0.0712888	0.83932	0.844425	0.823594	6.92689e-07	0.00116233	0.00117549	5.87747e-05	1.1546	9.72578	3.28181
TG(O-60:9)	0.235993	0.24562	0.24111	0.779529	0.781323	0.74195	0.000353464	0.486012	0.599828	0.00185659	1.15362	3.18628	1.67187
TG(O-61:0)	0.00234452	0.00611288	0.00228456	0.0811777	0.0848681	0.0720191	0.00106959	1	1	0.00370828	1.1486	22.1621	4.47003
TG(O-61:1)	0.0212429	0.00655165	0.00607798	0.730809	0.518841	0.66137	0.00944959	1	1	0.0184959	1.13262	56.418	5.81808
TG(O-61:10)	0.00399351	9.1e-05	9.3e-05	0.0467709	0.0302818	0.0235938	0.0389034	1	1	0.058893	1.05884	24.0925	4.59051
TG(O-61:2)	0.0157805	0.0099389	0.00715645	1.06977	0.931719	0.940845	0.00204708	1	1	0.00578983	1.15019	89.4984	6.48379
TG(O-61:3)	0.0136247	9.1e-05	0.0072113	0.774091	0.779916	0.840158	0.00049287	0.655024	0.8364	0.00226667	1.15335	114.405	6.83801
TG(O-61:4)	0.0208658	0.00920009	0.0135222	1.63293	1.54089	1.63797	0.000342391	0.4725	0.581038	0.00182716	1.15414	110.392	6.7865
TG(O-61:5)	0.0384803	0.0192535	0.0100303	2.66922	2.75944	2.79014	8.72861e-05	0.133722	0.148124	0.000890601	1.15462	121.285	6.92226
TG(O-61:6)	0.0172752	0.0152814	0.0172355	4.30173	4.4058	4.30115	6.44815e-05	0.100204	0.109425	0.000759897	1.1549	261.26	8.02934
TG(O-61:7)	0.0152706	0.0068145	0.00291041	2.81448	2.80327	2.74984	3.01271e-05	0.0480227	0.0511257	0.000482997	1.15493	334.764	8.387
TG(O-61:8)	9e-05	9.1e-05	9.3e-05	0.525532	0.677448	0.609443	0.00524852	1	1	0.0115293	1.14302	6614.68	12.6915
TG(O-61:9)	9e-05	9.1e-05	9.3e-05	0.116433	0.0967827	0.0736893	0.0163072	1	1	0.0283538	1.11829	1047.1	10.0322
TG(O-62:0)	9e-05	9.1e-05	9.3e-05	0.0664125	0.058246	0.0616785	0.00145387	1	1	0.0045859	1.15171	680.062	9.40952
TG(O-62:1)	0.00558658	0.00404676	0.00188056	0.353586	0.391638	0.343164	0.00160012	1	1	0.00488102	1.15116	94.5281	6.56267
TG(O-62:11)	0.0814454	0.0849943	0.0738759	0.428523	0.380071	0.402649	0.00115597	1	1	0.00387693	1.15053	5.04022	2.33349
TG(O-62:12)	0.109051	0.114522	0.121735	0.383843	0.405718	0.39566	2.2015e-05	0.035268	0.0373594	0.00038916	1.15348	3.43236	1.7792
TG(O-62:13)	0.0877361	0.0894288	0.0977427	0.255312	0.236752	0.261449	0.000559035	0.731218	0.948683	0.00242594	1.14923	2.74096	1.45468
TG(O-62:14)	0.0335581	0.044066	0.0411991	0.0433393	0.0397106	0.0435522	0.505609	1	1	0.548255	0.418557	1.06547	0.0914841
TG(O-62:2)	0.00726817	0.00713194	9.3e-05	0.316676	0.273101	0.28144	0.00166677	1	1	0.0050062	1.14989	60.1124	5.90959
TG(O-62:3)	0.00898814	0.0127514	0.0143978	0.20978	0.211869	0.218274	2.28915e-06	0.00379999	0.00388468	0.000101681	1.15454	17.7081	4.14634
TG(O-62:4)	0.0243317	0.0196078	0.0205063	0.604761	0.553125	0.544822	0.00110958	1	1	0.00377345	1.15233	26.4208	4.7236
TG(O-62:5)	0.0207412	0.00922415	0.0104734	1.31504	1.32808	1.36646	6.24538e-05	0.0971782	0.105984	0.000744953	1.15472	99.1521	6.63157
TG(O-62:6)	0.0267052	0.0147554	0.0240965	1.43473	1.45394	1.52562	0.00029523	0.413617	0.501005	0.00168688	1.1542	67.3351	6.07329
TG(O-62:7)	0.0283584	0.0144797	0.0168156	1.60809	1.60652	1.59137	4.5155e-09	7.65829e-06	7.66281e-06	3.02694e-06	1.15501	80.5646	6.33207
TG(O-62:8)	0.0214322	0.0133148	0.0134141	0.561607	0.523509	0.531798	0.000264293	0.374503	0.448505	0.00159362	1.15387	33.573	5.06923
TG(O-62:9)	0.0441856	0.0400771	0.0440204	0.363245	0.400089	0.237757	0.0272814	1	1	0.043676	1.09427	7.80377	2.96417
TG(O-63:0)	9e-05	9.1e-05	9.3e-05	0.0493597	0.0468152	0.0539509	0.00174268	1	1	0.00517015	1.15104	547.904	9.09778
TG(O-63:1)	0.00655804	0.0021089	0.00287113	0.516928	0.491808	0.398299	0.00590916	1	1	0.0126136	1.14138	121.947	6.93011
TG(O-63:10)	9e-05	9.1e-05	9.3e-05	0.158227	0.186616	0.155678	0.00351691	1	1	0.00846553	1.14697	1826.72	10.835
TG(O-63:2)	9e-05	0.00338039	9.3e-05	0.4221	0.360675	0.372891	0.00231336	1	1	0.0062913	1.14956	324.316	8.34126
TG(O-63:3)	0.00393923	0.00616371	0.00137248	0.229879	0.173483	0.21162	0.00645846	1	1	0.0135142	1.13953	53.5912	5.74393
TG(O-63:4)	0.0188347	0.00191204	0.00905038	0.661244	0.65523	0.644048	8.62796e-08	0.000145813	0.000146417	1.83021e-05	1.15478	65.7958	6.03992
TG(O-63:5)	0.0255268	0.0234434	0.0156281	1.88744	1.81446	1.89493	0.000160931	0.238018	0.273101	0.00124703	1.1546	86.6404	6.43697
TG(O-63:6)	0.0272619	0.0245601	0.0277342	2.33771	2.39252	2.3413	5.48908e-05	0.0858492	0.0931496	0.000691985	1.15492	88.8874	6.47391
TG(O-63:7)	0.0281282	0.025012	0.0251386	2.62691	2.61903	2.6204	1.57969e-08	2.676e-05	2.68074e-05	6.30644e-06	1.15505	100.491	6.65093
TG(O-63:8)	0.00542303	9.1e-05	9.3e-05	1.27914	1.31841	1.3391	0.000156663	0.232487	0.265856	0.00123959	1.15463	702.091	9.45552
TG(O-63:9)	9e-05	9.1e-05	9.3e-05	0.322337	0.374182	0.319465	0.00274633	1	1	0.00714805	1.14873	3707.97	11.8564
TG(O-64:0)	9e-05	9.1e-05	9.3e-05	0.0274204	0.0270937	0.0309179	0.00185393	1	1	0.00539642	1.15078	311.796	8.28446
TG(O-64:1)	9e-05	9.1e-05	0.00280218	0.243346	0.249914	0.228701	0.000545401	0.717202	0.925546	0.0024071	1.15344	242.01	7.91892
TG(O-64:10)	9e-05	9.1e-05	9.3e-05	0.214934	0.227611	0.124278	0.0284264	1	1	0.0452105	1.09204	2068.7	11.0145
TG(O-64:12)	0.0336045	0.0272296	0.0371908	0.110203	0.0708883	0.0911983	0.0297219	1	1	0.0467886	1.07115	2.77776	1.47392
TG(O-64:13)	9e-05	9.1e-05	9.3e-05	0.0117433	0.00632871	0.0299886	0.155977	1	1	0.20144	0.859139	175.404	7.45454
TG(O-64:2)	9e-05	9.1e-05	9.3e-05	0.204432	0.175239	0.18152	0.0022437	1	1	0.00617108	1.14989	2048.14	11.0001
TG(O-64:4)	0.011403	0.00143967	0.00389805	0.143031	0.112908	0.142528	0.0034534	1	1	0.00839514	1.13993	23.8023	4.57303
TG(O-64:5)	0.00561235	0.00323803	0.0040959	0.419622	0.396832	0.430695	0.000555492	0.727139	0.94267	0.00242332	1.15369	96.3326	6.58995
TG(O-64:6)	0.039928	0.0547407	0.0658916	0.683433	0.620608	0.654006	0.000180745	0.264972	0.306724	0.00132209	1.15258	12.1951	3.60823
TG(O-64:7)	0.0332579	0.0299139	0.0195796	0.67067	0.642634	0.62933	0.000103679	0.157489	0.175944	0.000982927	1.15406	23.4755	4.55309
TG(O-64:8)	0.00123865	0.00450131	0.0039716	0.380732	0.39387	0.385461	3.68927e-05	0.0583642	0.0626069	0.000539714	1.15481	119.452	6.90029
TG(O-64:9)	0.0131139	0.0128175	0.00716815	0.205573	0.185828	0.183137	0.000780948	0.98087	1	0.0029947	1.15127	17.3579	4.11752
TG(O-65:0)	9e-05	9.1e-05	9.3e-05	0.0273751	0.0241318	0.0254552	0.00135385	1	1	0.00437615	1.15194	280.884	8.13383
TG(O-65:1)	0.00667111	9.1e-05	9.3e-05	0.315307	0.316632	0.333868	7.36404e-05	0.113774	0.124968	0.000816783	1.15414	140.889	7.13841
TG(O-65:2)	0.00344227	9.1e-05	9.3e-05	0.278357	0.27203	0.220116	0.00503937	1	1	0.0111935	1.14316	212.478	7.73117
TG(O-65:3)	9e-05	0.00240344	9.3e-05	0.110984	0.120377	0.0972306	0.00344665	1	1	0.00839164	1.14621	127.044	6.98918
TG(O-65:4)	9e-05	9.1e-05	9.3e-05	0.111247	0.0708782	0.0521454	0.0465225	1	1	0.0690714	1.05448	855.003	9.73979
TG(O-65:5)	9e-05	9.1e-05	9.3e-05	0.419861	0.380491	0.393012	0.00085163	1	1	0.00319738	1.15309	4355.35	12.0886
TG(O-65:6)	0.0656741	0.0651314	0.067817	0.647727	0.650477	0.69664	0.000681312	0.870035	1	0.00274629	1.15343	10.0434	3.32817
TG(O-65:7)	0.0125289	0.0107714	0.00713512	0.625925	0.628411	0.690618	0.00103772	1	1	0.00364597	1.15251	63.9043	5.99784
TG(O-65:8)	0.00389511	9.1e-05	0.00411964	0.556761	0.578966	0.585503	0.000172822	0.253703	0.29328	0.00127513	1.15451	212.347	7.73028
TG(O-65:9)	9e-05	9.1e-05	0.00101646	0.317969	0.339113	0.328136	0.00033555	0.464066	0.569428	0.00180771	1.15425	822.756	9.68432
TG(O-66:0)	9e-05	9.1e-05	9.3e-05	0.00488325	0.00395445	0.0034593	0.0106719	1	1	0.0201898	1.1308	44.8796	5.48799
TG(O-66:1)	9e-05	9.1e-05	9.3e-05	0.0825971	0.0722401	0.0930416	0.00525173	1	1	0.0115293	1.14302	904.667	9.82124
TG(O-66:10)	0.0122435	0.0164203	0.0178486	0.138543	0.156348	0.169716	0.00324707	1	1	0.00805236	1.14515	9.98892	3.32033
TG(O-66:2)	9e-05	0.00446424	0.00191076	0.0868873	0.10028	0.0847921	0.00176435	1	1	0.00520714	1.14771	42.0664	5.3946
TG(O-66:3)	9e-05	9.1e-05	9.3e-05	0.0371918	0.0253861	0.0329389	0.0116179	1	1	0.0215707	1.12869	348.602	8.44544
TG(O-66:5)	9e-05	9.1e-05	9.3e-05	0.072914	0.0836639	0.092939	0.00481506	1	1	0.0107799	1.14401	910.646	9.83075
TG(O-66:6)	0.0119141	0.0177733	0.0168664	0.223805	0.170656	0.145789	0.0184798	1	1	0.0315179	1.11215	11.6048	3.53665
TG(O-66:7)	0.00882277	0.00794037	0.0108771	0.13989	0.289881	0.165354	0.055052	1	1	0.0808159	1.03723	21.5311	4.42835
TG(O-66:8)	0.00300231	9.1e-05	0.00248993	0.155337	0.148168	0.148731	3.738e-05	0.0590978	0.0634338	0.000542169	1.15442	80.9989	6.33983
TG(O-66:9)	0.00286569	9.1e-05	0.00484804	0.103506	0.129285	0.118384	0.00331283	1	1	0.00817133	1.14501	44.9951	5.4917
TG(O-67:10)	9e-05	9.1e-05	9.3e-05	0.284062	0.31904	0.310187	0.00118812	1	1	0.00393796	1.15231	3333.17	11.7027
TG(O-67:4)	0.00183676	9.1e-05	9.3e-05	0.0288258	0.0202654	0.0312073	0.013732	1	1	0.0246594	1.11829	39.7368	5.3124
TG(O-67:7)	0.00296048	9.1e-05	9.3e-05	0.160335	0.129917	0.0850993	0.0294438	1	1	0.0463939	1.08934	119.368	6.89927
TG(O-67:8)	9e-05	0.00425201	9.3e-05	0.161838	0.177571	0.201786	0.00377627	1	1	0.00891285	1.1453	122.028	6.93107
TG(O-67:9)	0.00135181	9.1e-05	9.3e-05	0.175256	0.179867	0.187651	0.000341839	0.47208	0.580102	0.00182716	1.15411	353.412	8.46521
TG(O-68:10)	0.00147105	9.1e-05	0.0016738	0.0604058	0.066739	0.0563071	0.00203744	1	1	0.00577927	1.14905	56.6937	5.82512
TG(O-68:11)	9e-05	0.00470405	0.00140125	0.0692096	0.0574878	0.0703717	0.00193666	1	1	0.00557621	1.14449	31.8095	4.99138
TG(O-68:4)	9e-05	9.1e-05	9.3e-05	0.0101577	0.0103869	0.0106236	0.000170427	0.250807	0.289215	0.0012683	1.15466	113.753	6.82975
TG(O-68:5)	9e-05	9.1e-05	9.3e-05	0.0365181	0.0202662	0.0334734	0.0265571	1	1	0.0427179	1.09605	329.408	8.36373
TG(O-68:6)	0.0214998	0.0164512	0.010044	0.092524	0.0449678	0.047595	0.0916027	1	1	0.125768	0.950431	3.85638	1.94725
TG(O-68:7)	0.00531198	0.0135628	0.0162574	0.0551098	0.0654437	0.0675305	0.000611742	0.789719	1	0.00253532	1.13297	5.35362	2.42051
TG(O-68:9)	9e-05	9.1e-05	9.3e-05	0.0413115	0.0438557	0.0539351	0.00686625	1	1	0.0140895	1.13935	507.673	8.98776
TG(O-69:10)	9e-05	9.1e-05	9.3e-05	0.0884143	0.0805987	0.0457815	0.0319804	1	1	0.0499351	1.08452	783.921	9.61457
TG(O-69:11)	9e-05	9.1e-05	9.3e-05	0.0986347	0.0867825	0.105485	0.00316482	1	1	0.00793206	1.14778	1061.69	10.0521
TG(O-69:7)	0.0584504	0.217484	0.15003	0.279568	0.112772	0.213878	0.420086	1	1	0.468388	0.476843	1.42317	0.509105
TG(O-69:8)	9e-05	9.1e-05	9.3e-05	0.0487185	0.0480889	0.0515295	0.00045892	0.614511	0.778788	0.00216343	1.154	541.375	9.08049
TG(O-69:9)	9e-05	9.1e-05	9.3e-05	0.0773788	0.0423841	0.0564535	0.02876	1	1	0.0456554	1.09136	643.126	9.32896
TG(O-70:10)	9e-05	9.1e-05	9.3e-05	0.00692577	0.00947626	0.00575988	0.0218823	1	1	0.0363989	1.10609	80.8829	6.33776
TG(O-70:7)	0.224758	0.244391	0.254038	0.260674	0.114462	0.225972	0.454901	1	1	0.50045	0.476807	0.831194	-0.266744
TG(O-70:8)	9e-05	9.1e-05	9.3e-05	0.0165767	0.0135686	0.00316809	0.113371	1	1	0.151848	0.929533	121.581	6.92578
TG(O-70:9)	9e-05	9.1e-05	9.3e-05	0.00235073	0.00963311	0.00474138	0.124787	1	1	0.16454	0.910101	61.041	5.93171
TG(O-71:10)	9e-05	9.1e-05	9.3e-05	0.00175604	0.00798806	0.0001	0.315353	1	1	0.368057	0.639149	35.9274	5.16701
TG(O-71:8)	9e-05	9.1e-05	9.3e-05	0.00131601	0.00530757	0.00370934	0.101727	1	1	0.138437	0.949943	37.7114	5.23693
TG(O-71:9)	9e-05	9.1e-05	9.3e-05	0.00434669	0.00228686	0.00198351	0.0644427	1	1	0.0922864	1.019	31.4491	4.97495
