# Supplementary material for: Disturbed brain ether lipid metabolism and histology in Sjögren‐Larsson syndrome
Source: J Inherit Metab Dis. 2020 Jul 9;43(6):1265–78. doi: 10.1002/jimd.12275 (PMC7689726; doi:10.1002/jimd.12275)
Supplement: Supplementary file 2 — Data S2. Supporting Information [file JIMD-43-1265-s002.xlsx]

## Sheet: Statistics
Metabolite	Group1ControlW2C_1	Group1ControlW2C_2	Group1ControlW2C_3	Group3SLSWA2_1	Group3SLSWA2_2	Group3SLSWA2_3	P_Value	HOLM	BONFERRONI	FDR	VIP_score	Fold_change	Log2_fold_change
BMP(26:0)	3.22937	3.33946	3.25234	3.09192	3.50927	3.3106	0.828997	1	1	0.849009	0.135782	1.00923	0.0132506
BMP(32:1)	1.80196	1.37462	1.63033	2.44323	2.21659	2.5806	0.00816106	1	1	0.0149561	1.04943	1.50625	0.590962
BMP(32:2)	0.0599338	0.061862	0.244378	0.646059	0.77154	0.83979	0.00168064	1	1	0.00492581	1.09353	6.16481	2.62406
BMP(33:1)	0.258257	0.406384	0.5684	0.520371	0.359134	0.492556	0.680601	1	1	0.711194	0.249569	1.11275	0.154124
BMP(33:2)	0.0645095	0.0001	0.0847955	0.217378	0.290506	0.314154	0.00466447	1	1	0.00960633	1.06944	5.50207	2.45997
BMP(34:1)	24.349	23.5415	24.3202	30.4995	29.5221	30.2784	0.000118803	0.181769	0.201609	0.00119588	1.1214	1.25051	0.322511
BMP(34:2)	9.24675	8.95436	9.07906	22.2085	21.8239	21.9465	2.4361e-07	0.000411214	0.000413406	4.13406e-05	1.13078	2.41857	1.27415
BMP(34:3)	0.863379	0.946886	0.756287	3.56179	3.6353	3.43485	4.94646e-06	0.00822596	0.00839414	0.000239833	1.12903	4.1425	2.0505
BMP(34:4)	0.108728	0.0539662	0.136799	0.716505	0.688086	0.888333	0.00396693	1	1	0.00857565	1.10871	7.65602	2.93659
BMP(35:1)	1.63656	1.96598	1.56209	1.78683	1.67411	1.65182	0.90505	1	1	0.915298	0.119737	0.989959	-0.0145594
BMP(35:2)	3.96603	3.95893	4.12488	5.11101	4.8212	5.22834	0.00574289	1	1	0.0113454	1.0958	1.25815	0.331308
BMP(35:3)	0.34503	0.145872	0.167853	0.584626	0.626949	0.814716	0.00885429	1	1	0.016122	1.04465	3.07594	1.62103
BMP(36:1)	18.4314	15.3581	13.5373	18.4842	19.7901	20.6792	0.0965796	1	1	0.12473	0.880304	1.24567	0.31692
BMP(36:2)	140.742	133.523	137.741	171.194	175.113	178.967	0.000257908	0.375513	0.437669	0.00180855	1.11648	1.27492	0.350402
BMP(36:3)	12.2176	11.6327	12.3938	39.4387	41.129	40.52	2.67427e-05	0.0434836	0.0453823	0.000630309	1.13022	3.3409	1.74024
BMP(36:4)	2.44357	2.29404	7.97284	8.47296	9.37633	8.54932	0.131507	1	1	0.163134	0.871486	2.07692	1.05445
BMP(36:5)	0.543861	0.474584	0.483693	2.01356	2.11601	1.90519	0.000539647	0.728523	0.915781	0.00263123	1.12694	4.01745	2.00628
BMP(36:6)	0.041669	0.0001	0.0230584	0.116734	0.256117	0.277869	0.0539585	1	1	0.0759897	0.999145	10.0377	3.32736
BMP(37:2)	5.61193	5.24415	5.72441	4.38946	4.82915	4.71312	0.0109811	1	1	0.0190737	1.03445	0.840247	-0.251114
BMP(37:3)	0.698919	0.587115	0.711952	1.28676	1.18099	1.17777	0.000530981	0.717886	0.901074	0.00260426	1.11029	1.8246	0.86758
BMP(37:4)	0.444013	0.441377	0.582771	0.730461	0.741672	0.659906	0.0237315	1	1	0.036678	1.0193	1.45218	0.538224
BMP(37:5)	0.203444	0.179513	0.215037	0.423178	0.448372	0.43506	0.000112089	0.171944	0.190215	0.00115985	1.12458	2.18499	1.12763
BMP(38:1)	1.66353	1.71704	1.22795	1.91332	2.0102	2.22579	0.0590738	1	1	0.0821707	0.925774	1.33433	0.416119
BMP(38:2)	8.38382	7.57105	8.7518	9.25244	9.01097	9.60471	0.0754002	1	1	0.10107	0.911115	1.12796	0.173715
BMP(38:3)	4.80406	4.5599	4.87714	9.51542	9.60404	9.2981	3.75591e-06	0.00626486	0.00637378	0.000212459	1.1293	1.99546	0.996722
BMP(38:4)	23.9477	22.759	22.9866	30.4529	27.5584	29.4591	0.0103537	1	1	0.0182264	1.07976	1.25508	0.327776
BMP(38:5)	14.1877	13.4027	14.2902	27.9775	28.3374	28.9632	3.58214e-06	0.00598218	0.0060789	0.000212459	1.12933	2.03622	1.02589
BMP(38:6)	1.8955	1.91551	2.03016	6.30543	6.39629	6.43503	1.79813e-07	0.000304063	0.000305142	4.13406e-05	1.13068	3.27619	1.71202
BMP(38:7)	0.352137	0.364487	0.356704	1.59753	1.61931	1.66502	0.000160722	0.240762	0.272746	0.00136373	1.13048	4.54835	2.18534
BMP(38:8)	0.0195953	0.0001	0.000151	0.076724	0.0550906	0.062787	0.00302356	1	1	0.0070627	1.07994	9.80543	3.29358
BMP(39:4)	0.617428	0.479712	0.546405	0.629282	0.815185	0.683248	0.0831857	1	1	0.110028	0.865765	1.29459	0.372494
BMP(39:5)	0.292562	0.233735	0.22605	0.509724	0.334104	0.532291	0.0676771	1	1	0.0922534	0.954588	1.8291	0.871134
BMP(39:6)	0.203128	0.0849417	0.10611	0.28077	0.242162	0.340181	0.0302265	1	1	0.0452332	0.973864	2.18964	1.13069
BMP(39:7)	0.0665698	0.09854	0.120806	0.252925	0.403342	0.333778	0.0223069	1	1	0.0346656	1.05243	3.46272	1.7919
BMP(40:4)	3.57979	3.33675	3.85118	4.58915	4.63633	4.99698	0.00451325	1	1	0.00937452	1.07065	1.32084	0.401457
BMP(40:5)	4.37915	3.5308	3.38893	8.70651	8.27767	9.07136	0.000345154	0.489429	0.585726	0.00209188	1.11746	2.30603	1.20541
BMP(40:6)	8.22816	8.0628	8.44272	14.4823	14.6259	15.3933	0.000529058	0.716344	0.897811	0.00260307	1.1263	1.79923	0.847377
BMP(40:7)	12.8187	12.8792	12.8768	26.529	27.3646	27.1681	0.000293676	0.422894	0.498369	0.00193166	1.13033	2.10142	1.07137
BMP(40:8)	2.03472	1.98286	2.15422	5.3288	5.56498	5.42223	5.58934e-06	0.00928949	0.00948511	0.000254287	1.12962	2.64364	1.40252
BMP(40:9)	0.0212572	0.0804174	0.000151	0.215091	0.250278	0.216121	0.00621141	1	1	0.0120263	1.09042	6.69272	2.74259
BMP(41:6)	0.064466	0.0851276	0.0900369	0.161851	0.120616	0.0897903	0.157547	1	1	0.190426	0.79677	1.55346	0.635489
BMP(41:7)	0.0986661	0.230091	0.168986	0.370586	0.282125	0.225726	0.0896842	1	1	0.117072	0.844466	1.76484	0.819536
BMP(42:10)	2.38781	1.95252	2.26081	2.95342	3.35534	3.09547	0.00604902	1	1	0.0117855	1.05977	1.42464	0.510595
BMP(42:11)	0.0186194	0.023952	0.0205725	0.000154	0.000155	0.0188394	0.135621	1	1	0.167381	0.85097	0.30325	-1.72142
BMP(42:6)	0.327448	0.284922	0.377479	0.770486	0.695225	0.747511	0.000363235	0.513614	0.61641	0.00215963	1.11496	2.23592	1.16087
BMP(42:7)	0.963402	1.07251	1.01792	1.89308	1.92245	1.85435	7.64944e-05	0.119714	0.129811	0.000976022	1.12697	1.85665	0.892698
BMP(42:8)	2.02989	1.68843	2.16253	2.92749	3.31381	3.21942	0.00323162	1	1	0.00732184	1.08173	1.60873	0.685923
BMP(42:9)	3.23034	3.05854	3.06686	4.07317	4.33176	4.37839	0.00135879	1	1	0.00437546	1.11065	1.36636	0.450339
BMP(44:10)	1.65774	1.56441	1.6765	1.47787	1.81824	1.73904	0.708991	1	1	0.735876	0.239778	1.02786	0.0396503
BMP(44:11)	2.43147	2.32702	2.48976	2.11289	2.39418	2.51004	0.592744	1	1	0.627111	0.333336	0.96811	-0.0467567
BMP(44:12)	3.12456	3.13333	3.36015	4.10041	4.37553	4.58489	0.00496899	1	1	0.0101351	1.08955	1.35795	0.44143
BMP(44:8)	0.114027	0.0789823	0.178781	0.192873	0.334755	0.242026	0.0664236	1	1	0.0909039	0.89846	2.07013	1.04972
BMP(44:9)	0.581184	0.609027	0.41144	0.703801	0.872521	0.787861	0.034435	1	1	0.0506818	0.961851	1.47609	0.561782
C1P(d34:1)	23.1034	31.4182	13.2052	12.4883	10.8888	13.4872	0.187669	1	1	0.221933	0.788258	0.544309	-0.877503
CE(14:0)	18.8828	17.7462	14.7077	6.67295	4.20232	5.8926	0.0031412	1	1	0.00723285	1.09717	0.326625	-1.61429
CE(16:0)	134.747	127.968	143.502	180.1	254.648	188.732	0.0865225	1	1	0.114086	0.943383	1.53485	0.618096
CE(16:1)	34.5568	30.9507	39.7924	136.188	154.364	123.083	0.00483191	1	1	0.00989114	1.11251	3.92816	1.97385
CE(18:0)	18.1955	14.8471	13.6722	8.04735	12.6035	20.2204	0.649032	1	1	0.680722	0.282649	0.87491	-0.192793
CE(18:1)	2195.18	2410.78	2704.12	6053.03	6947.42	6724.51	0.000736886	0.9544	1	0.00309752	1.11886	2.69832	1.43206
CE(18:2)	16456.4	17226.2	19143.5	6986.4	7180.99	6642.65	0.00429599	1	1	0.00901148	1.1181	0.393935	-1.34397
CE(18:3)	470.383	516.714	604.819	746.76	793.527	845.331	0.00724323	1	1	0.0135671	1.06167	1.49858	0.583599
CE(20:1)	47.4018	44.1891	60.7657	343.499	366.772	418.077	0.00314677	1	1	0.00723586	1.12031	7.40596	2.88869
CE(20:2)	231.186	228.674	247.818	1204.23	1288.87	1358.92	0.00154527	1	1	0.004742	1.12689	5.44319	2.44445
CE(20:3)	2852.32	3402.17	3272.32	6986.15	7228.92	6474.33	0.000285184	0.412662	0.483958	0.00191807	1.11868	2.1717	1.11883
CE(20:4)	17348.7	20871.3	21605.3	20193.9	18771.5	19032.9	0.696038	1	1	0.724648	0.245992	0.969461	-0.0447455
CE(20:5)	616.731	687.49	786.158	503.852	521.077	589.305	0.0638103	1	1	0.0876101	0.926212	0.772221	-0.372915
CE(22:1)	10.1157	9.10317	12.9392	124.89	134.047	127.626	8.0973e-05	0.126561	0.137411	0.00100932	1.12965	12.0207	3.58745
CE(22:2)	27.623	29.683	28.3319	251.25	270.124	279.754	0.00116875	1	1	0.0040639	1.12827	9.35483	3.22571
CE(22:3)	163.628	156.018	185.234	1469.69	1470.16	1566.57	0.000260112	0.378463	0.441411	0.0018165	1.12964	8.92573	3.15797
CE(22:4)	2584.49	3042.72	2945.06	8552.8	8607.92	7915.82	0.000110159	0.169093	0.186939	0.00114687	1.12595	2.92531	1.54859
CE(22:5)	460.877	525.541	553.314	2276.75	2343.45	2019.33	0.0018973	1	1	0.00529395	1.12291	4.31214	2.1084
CE(22:6)	2526.63	2889.31	3311.18	3361.69	3433.35	3745.23	0.0986966	1	1	0.126885	0.863867	1.20776	0.272334
CE(24:1)	56.2477	58.527	64.3071	259.212	252.602	257.738	5.55402e-07	0.000935853	0.000942518	7.25014e-05	1.13048	4.29721	2.1034
CE(24:2)	12.6762	15.2485	11.4983	120.409	110.099	121.45	0.000502305	0.686652	0.852412	0.00256018	1.12807	8.92773	3.15829
CE(24:3)	38.0138	32.7124	33.5957	270.564	273.73	267.909	5.9485e-08	0.000100887	0.000100946	2.79569e-05	1.13083	7.78555	2.9608
CE(24:4)	282.576	272.136	355.098	3216.97	3399.31	3345.82	2.48224e-05	0.0404606	0.0421237	0.000613491	1.13016	10.9496	3.45281
CE(24:5)	77.6836	99.6855	80.906	2001.61	2099.28	2242.2	0.00107709	1	1	0.0038643	1.12835	24.5594	4.6182
CE(24:6)	10.8834	15.9943	22.7392	503.667	494.849	407.783	0.00415551	1	1	0.00878438	1.12071	28.3432	4.82493
CE(26:1)	30.1235	33.6856	38.2828	107.931	125.993	108.81	0.0019857	1	1	0.00542353	1.11721	3.35712	1.74722
CE(26:2)	4.00985	5.03219	6.05066	53.5647	56.9005	62.5485	0.00163507	1	1	0.00485939	1.12521	11.4634	3.51896
CE(26:3)	7.73576	6.35072	6.94972	104.551	118.726	114.57	0.00145561	1	1	0.00456296	1.12746	16.0603	4.00543
CE(26:4)	10.2513	10.2991	7.37653	346.072	413.856	348.56	0.00372081	1	1	0.00813687	1.12255	39.6925	5.31079
CE(26:5)	4.34261	4.3368	2.72804	277.815	316.285	328.813	0.00251467	1	1	0.00622319	1.12533	80.9043	6.33814
CE(26:6)	0.00015	0.0001	0.000151	87.7281	131.195	94.0457	0.0164767	1	1	0.0267058	1.0947	780470	19.574
CE(28:1)	9.30178	8.41285	10.0356	15.9152	10.1062	7.09646	0.562743	1	1	0.601369	0.364616	1.19343	0.255109
CE(28:5)	0.00015	0.0001	0.000151	147.978	135.822	153.159	0.00124204	1	1	0.00420708	1.12825	1.08967e+06	20.0555
Cer(d27:1)	2.05694	1.94826	2.26879	2.35028	2.06276	1.96115	0.834944	1	1	0.854584	0.126306	1.01597	0.022857
Cer(d28:1)	0.730012	0.626751	1.03875	0.468382	0.739775	0.687126	0.334201	1	1	0.375555	0.555488	0.79118	-0.337922
Cer(d29:1)	1.71806	1.85724	2.08543	1.75235	1.93631	2.36886	0.573672	1	1	0.611491	0.338377	1.0701	0.0977398
Cer(d31:1)	0.202928	0.25296	0.175907	0.280377	0.283774	0.296807	0.0710038	1	1	0.0961639	0.968303	1.36272	0.446484
Cer(d32:1)	2.36137	2.04358	2.33729	2.92745	3.00253	2.98341	0.0157867	1	1	0.0257683	1.08692	1.32202	0.402748
Cer(d32:2)	0.727108	0.22901	0.652998	0.465256	0.567694	0.611711	0.947259	1	1	0.953439	0.101831	1.02209	0.0315215
Cer(d33:1)	0.492047	0.520085	0.612038	0.670269	0.674637	0.678765	0.0660872	1	1	0.0905165	0.99305	1.24597	0.317272
Cer(d34:1)	30.8343	28.5583	27.2026	39.3948	40.1392	38.8932	0.00537203	1	1	0.0107631	1.10668	1.36759	0.451641
Cer(d34:2)	1.3628	1.31655	1.28717	2.09962	2.18561	2.38981	0.00622057	1	1	0.0120263	1.10979	1.68285	0.750904
Cer(d35:1)	3.57642	3.72862	3.26637	4.68576	4.7443	3.90566	0.0568318	1	1	0.079598	0.945641	1.26149	0.335129
Cer(d35:2)	0.124966	0.193459	0.14995	0.2023	0.21473	0.277437	0.0713479	1	1	0.0963992	0.877367	1.48272	0.568242
Cer(d36:1)	272.957	253.072	256.499	253.467	281.495	271.627	0.480877	1	1	0.521103	0.41595	1.03075	0.0436927
Cer(d36:2)	16.5284	15.8421	15.6436	21.9445	20.4171	19.7754	0.00944625	1	1	0.0168918	1.08451	1.29414	0.371992
Cer(d37:1)	3.07896	2.90684	2.91516	1.84456	1.8844	1.89643	0.00141071	1	1	0.00445807	1.12468	0.632	-0.662004
Cer(d38:1)	19.6002	18.2562	19.0442	21.96	22.6079	23.5049	0.00351304	1	1	0.00782366	1.07786	1.19635	0.258636
Cer(d39:1)	1.1772	1.15165	1.2413	1.26093	1.28321	1.33658	0.0426546	1	1	0.0613951	0.938974	1.08699	0.12034
Cer(d39:2)	0.154021	0.198229	0.215196	0.222988	0.445128	0.168269	0.401351	1	1	0.442555	0.519983	1.47395	0.559685
Cer(d40:1)	17.2783	16.5083	17.4312	17.9805	18.9	18.4576	0.0246104	1	1	0.0378639	0.984547	1.08045	0.11163
Cer(d40:2)	6.4541	5.98658	5.92942	8.81376	9.30603	9.25011	0.000196673	0.291666	0.333754	0.00154542	1.11828	1.48992	0.575231
Cer(d40:3)	0.201263	0.280927	0.266687	0.34964	0.397668	0.44976	0.01783	1	1	0.0283606	1.00858	1.59848	0.676705
Cer(d41:1)	21.734	20.9954	22.3776	20.4141	21.6187	21.2242	0.313289	1	1	0.35467	0.569821	0.971585	-0.0415881
Cer(d41:2)	11.8578	10.8963	11.7457	11.7106	12.1411	12.4746	0.186921	1	1	0.221223	0.715765	1.05294	0.0744274
Cer(d41:3)	0.293125	0.304516	0.420867	0.46509	0.588374	0.40276	0.104332	1	1	0.133422	0.826969	1.42976	0.515775
Cer(d42:1)	57.629	55.1312	57.1037	65.3814	70.2957	69.8804	0.00732556	1	1	0.013661	1.08541	1.21013	0.275163
Cer(d42:2)	403.133	384.174	404.374	295.962	311.954	310.995	0.000525479	0.71255	0.891738	0.00260307	1.11258	0.771105	-0.375
Cer(d42:3)	11.5814	10.9872	11.3567	12.9111	12.6782	12.5261	0.00427487	1	1	0.00898941	1.08486	1.12351	0.168016
Cer(d42:4)	0.177527	0.220744	0.139122	0.380694	0.392515	0.419703	0.00408175	1	1	0.00871288	1.09981	2.21981	1.15044
Cer(d43:1)	18.5445	17.8558	18.8716	16.7744	18.2835	18.0104	0.26539	1	1	0.304302	0.62924	0.960131	-0.0586976
Cer(d43:2)	44.1731	40.1641	43.4908	32.685	35.7437	34.2068	0.00702599	1	1	0.0132626	1.0638	0.80292	-0.316672
Cer(d43:3)	1.60546	1.46697	1.76941	1.7504	1.81111	1.9108	0.12247	1	1	0.153609	0.824639	1.13021	0.176595
Cer(d44:1)	3.21321	2.98467	3.17163	4.64035	5.38143	4.93847	0.00795	1	1	0.0146325	1.09915	1.5967	0.675089
Cer(d44:2)	24.6373	23.5865	24.4819	23.611	25.1174	25.6095	0.483248	1	1	0.523338	0.423207	1.02245	0.0320311
Cer(d44:3)	2.05959	2.31128	2.20205	2.70322	2.6978	2.57669	0.00978424	1	1	0.0173681	1.06518	1.21373	0.279442
Cer(d45:2)	0.450808	0.516054	0.506076	0.51736	0.514396	0.559239	0.196961	1	1	0.230991	0.701218	1.08015	0.111233
Cer(d46:2)	0.0788438	0.0785886	0.160703	0.200028	0.163528	0.145569	0.131504	1	1	0.163134	0.801878	1.60034	0.678379
Cer(d46:3)	0.00015	0.0001	0.000151	0.0352829	0.049697	0.018246	0.0636847	1	1	0.0875085	0.9992	257.421	8.00799
CL(68:3)	31.078	26.7564	26.2358	20.296	0.000155	13.3334	0.0976964	1	1	0.125838	0.912998	0.400017	-1.32187
CL(68:4)	42.9806	37.7865	44.0536	78.198	97.2313	62.2289	0.0606323	1	1	0.0840629	0.992051	1.904	0.929031
CL(68:5)	1.89801	6.09543	2.02814	21.009	28.6831	23.2948	0.00300849	1	1	0.00704194	1.09639	7.28298	2.86453
CL(70:4)	55.2541	64.4668	62.6226	106.731	95.3601	93.2179	0.00288741	1	1	0.00688132	1.09252	1.61952	0.695567
CL(70:5)	44.0863	50.4301	42.3171	72.7828	75.0712	68.6324	0.00136442	1	1	0.00438527	1.10149	1.58212	0.661855
CL(70:6)	14.1017	12.748	9.19726	25.8413	24.4491	30.7546	0.00420454	1	1	0.0088745	1.07692	2.24832	1.16885
CL(70:7)	0.00015	4.64219	2.43359	8.88063	14.298	2.39889	0.207425	1	1	0.241758	0.725384	3.61471	1.85388
CL(70:8)	1.6542	0.0001	0.000151	0.000154	0.000155	0.0001	0.422657	1	1	0.463937	0.507152	0.000247212	-11.982
CL(72:4)	51.6772	36.946	35.305	23.1025	46.2982	26.58	0.359889	1	1	0.401797	0.525367	0.774487	-0.368687
CL(72:5)	75.9088	88.6372	65.9483	83.277	86.2921	82.9019	0.380673	1	1	0.421947	0.549456	1.09535	0.131386
CL(72:6)	38.1396	21.9874	42.8493	37.0111	24.1327	47.5919	0.846079	1	1	0.863377	0.129875	1.05593	0.0785138
CL(72:7)	31.0555	39.9039	35.5337	41.7015	37.7205	45.0647	0.147629	1	1	0.180235	0.75917	1.16896	0.22523
CL(72:8)	11.9968	17.4588	18.6781	28.6571	28.1681	21.6306	0.0302055	1	1	0.0452332	0.967818	1.62996	0.704834
CL(72:9)	0.00015	4.05453	3.33593	1.70386	0.000155	1.88477	0.430508	1	1	0.471337	0.473138	0.485588	-1.0422
CL(74:10)	10.0376	4.98382	7.00885	9.96706	15.9552	17.4682	0.069469	1	1	0.0943866	0.899686	1.96958	0.977889
CL(74:6)	6.06377	1.39276	4.0187	7.57211	22.0132	0.0001	0.44999	1	1	0.490452	0.471054	2.5782	1.36636
CL(74:7)	47.1787	53.0178	60.4485	45.1041	34.3414	40.3994	0.0537628	1	1	0.075777	0.914826	0.746023	-0.422708
CL(74:8)	38.4698	31.2711	22.4236	32.2361	47.1706	37.6623	0.262718	1	1	0.301442	0.617591	1.27022	0.345077
CL(74:9)	26.6772	32.4861	25.0001	27.9115	31.2096	22.9117	0.840693	1	1	0.859431	0.13572	0.974686	-0.0369909
CL(76:10)	28.3394	23.5404	23.3444	34.6354	21.8768	24.268	0.695251	1	1	0.724273	0.241754	1.07386	0.102804
CL(76:11)	15.5113	16.9445	20.9422	14.7851	25.8308	18.3976	0.642798	1	1	0.675589	0.284148	1.10516	0.144259
CL(76:9)	16.0992	25.2682	16.106	10.4963	16.0223	19.2742	0.385681	1	1	0.426941	0.498019	0.796766	-0.327772
DG(22:0)	2.05818	2.75402	2.02556	1.89627	1.77935	0.82939	0.14098	1	1	0.173113	0.776947	0.658843	-0.601993
DG(24:0)	6.93971	5.18834	4.2068	4.74772	5.29898	4.9677	0.639753	1	1	0.673262	0.295253	0.919163	-0.121607
DG(24:1)	1.57089	1.21649	1.65708	2.88017	1.45907	1.48058	0.435357	1	1	0.476032	0.480065	1.30946	0.388967
DG(26:0)	13.6466	13.0275	12.6333	12.2027	8.47364	10.5619	0.121712	1	1	0.15277	0.869741	0.79472	-0.331482
DG(26:1)	1.99262	2.21613	1.74852	1.43541	2.55364	1.87378	0.935056	1	1	0.943394	0.0505728	0.984147	-0.0230549
DG(30:0)	30.5149	26.4257	27.0203	64.9224	54.6423	51.7333	0.0121561	1	1	0.0207625	1.08674	2.04021	1.02872
DG(32:0)	222.05	205.429	210.393	547.176	541.141	518.408	4.51317e-05	0.0723912	0.0765884	0.000814771	1.12887	2.51888	1.33278
DG(32:1)	151.211	151.392	170.206	339.297	321.447	321.257	4.1336e-05	0.066427	0.0701473	0.000770849	1.12517	2.07695	1.05447
DG(33:0)	14.5959	12.2351	10.029	27.2855	20.1436	17.8409	0.0612976	1	1	0.0848069	0.943293	1.77076	0.824369
DG(33:1)	29.0594	31.9566	26.1237	55.7491	54.9089	56.1707	0.00281076	1	1	0.00673708	1.12166	1.91449	0.936963
DG(33:2)	7.51462	5.81017	7.42636	12.9848	10.5748	8.76796	0.0694545	1	1	0.0943866	0.928719	1.55787	0.639571
DG(34:0)	436.316	394.195	385.731	621.578	583.055	590.16	0.000848588	1	1	0.00331104	1.10835	1.47569	0.561387
DG(34:1)	2786.38	2595.15	2727.44	3842.33	3807	3770.22	0.000928836	1	1	0.00350275	1.12441	1.40826	0.493916
DG(34:2)	77.4371	67.122	66.6824	187.012	185.32	175.536	2.36678e-05	0.0386732	0.0401643	0.000612605	1.12656	2.59356	1.37494
DG(34:3)	4.03352	9.25028	5.3289	26.7167	19.4822	23.896	0.003708	1	1	0.00812981	1.08173	3.76597	1.91302
DG(35:0)	19.9799	21.1081	21.3066	15.9727	15.0433	14.0226	0.00167049	1	1	0.00491846	1.09952	0.721835	-0.470259
DG(35:1)	183.889	164.695	174.343	141.883	148.424	145.94	0.0249394	1	1	0.0381968	1.04851	0.834241	-0.261464
DG(35:2)	47.6076	48.7237	45.8014	46.4819	45.8638	36.826	0.298646	1	1	0.339226	0.62898	0.908811	-0.137948
DG(36:0)	121.409	101.689	90.7181	90.2937	82.6605	85.1318	0.168213	1	1	0.202166	0.801156	0.822412	-0.282066
DG(36:1)	9195.95	8647.25	8584.74	6566.5	6050.21	6341.58	0.00072448	0.9411	1	0.00308131	1.10976	0.717358	-0.479235
DG(36:2)	971.018	905.921	931.92	828.939	813.923	772.931	0.00684384	1	1	0.012962	1.05537	0.860062	-0.217488
DG(36:3)	229.678	215.353	214.275	512.578	485.52	466.409	0.00085819	1	1	0.003325	1.1247	2.22129	1.15139
DG(36:4)	241.616	212.771	214.338	387.604	374.66	366.488	0.000393924	0.554252	0.66849	0.00229722	1.11918	1.68792	0.755244
DG(37:0)	7.384	5.50446	6.0255	6.80949	5.12529	3.65953	0.369799	1	1	0.411237	0.520024	0.824487	-0.278432
DG(37:1)	193.598	188.438	214.201	81.2688	83.4962	79.7875	0.00391495	1	1	0.00849575	1.12082	0.410159	-1.28574
DG(37:2)	96.5614	82.8402	90.6772	49.2522	48.3477	48.7305	0.00892745	1	1	0.0161958	1.1106	0.541806	-0.884151
DG(37:3)	37.0364	33.1361	30.7403	41.4687	38.5866	42.8207	0.0361349	1	1	0.0529999	0.967187	1.21765	0.284096
DG(37:4)	59.6985	65.1035	71.9646	71.4503	74.912	69.784	0.202534	1	1	0.237034	0.72621	1.09849	0.135523
DG(38:0)	28.6086	25.5349	29.2578	30.7344	23.7052	24.8911	0.618875	1	1	0.652722	0.301123	0.951193	-0.0721904
DG(38:1)	1991.09	1899.08	1801.12	1171.09	1123.56	1171.64	0.00314053	1	1	0.00723285	1.11787	0.609052	-0.715362
DG(38:2)	1942.52	1837.08	1923.78	1037.86	987.276	941.416	3.42814e-05	0.0553987	0.0581755	0.00069719	1.12611	0.52014	-0.943028
DG(38:3)	4350.08	4012.98	4156.97	3774.82	3504.2	3510.87	0.0122626	1	1	0.0208305	1.02819	0.86181	-0.214559
DG(38:4)	4820.01	4493.44	4613.75	3726.58	3798.34	3670.58	0.00521353	1	1	0.0104826	1.10361	0.803859	-0.314985
DG(38:5)	237.097	212.3	221.099	215.518	192.895	212.345	0.177211	1	1	0.211334	0.716542	0.92582	-0.111196
DG(38:6)	9.16267	10.6366	9.07748	33.2253	32.9056	29.785	0.000503889	0.687305	0.8551	0.00256018	1.1245	3.32156	1.73186
DG(39:0)	13.7295	12.2676	16.3216	16.9681	12.6671	11.5937	0.867175	1	1	0.881195	0.101712	0.974247	-0.0376411
DG(39:1)	84.7442	73.8401	80.2669	56.4825	56.8983	49.7104	0.00400874	1	1	0.00863303	1.08005	0.682814	-0.550435
DG(39:2)	96.5731	90.0803	94.5547	43.7128	39.5353	40.928	7.4585e-05	0.116875	0.126571	0.000962173	1.12679	0.441581	-1.17925
DG(39:3)	64.0173	63.9871	66.5081	48.9447	44.0479	41.5301	0.00582066	1	1	0.0114457	1.10151	0.691589	-0.532013
DG(39:4)	80.7428	70.2471	84.2939	51.822	38.9578	47.8923	0.00492633	1	1	0.0100601	1.0667	0.589382	-0.762725
DG(40:0)	52.6164	45.3151	45.7301	42.2215	39.562	36.8411	0.050527	1	1	0.0718127	0.935964	0.825722	-0.276272
DG(40:1)	545.024	492.874	562.418	401.512	387.988	385.169	0.0166505	1	1	0.0269104	1.08263	0.734023	-0.446102
DG(40:2)	789.584	724.48	831.162	426.351	411.811	415.996	0.00639099	1	1	0.0122826	1.11466	0.534771	-0.903007
DG(40:3)	569.376	527.732	558.796	332.143	334.661	356.624	0.000404614	0.568078	0.68663	0.00233548	1.12022	0.618048	-0.694209
DG(40:4)	2322.68	2174.84	2136.94	1500.76	1401.33	1427.91	0.00119864	1	1	0.004101	1.11567	0.652653	-0.615613
DG(40:5)	160.611	154.557	166.888	143.75	147.921	271.866	0.584783	1	1	0.619848	0.347536	1.16903	0.225308
DG(40:6)	73.299	68.309	69.6042	113.015	104.661	95.344	0.015792	1	1	0.0257683	1.07928	1.48202	0.567562
DG(40:7)	6.92717	7.52474	9.6784	18.9835	21.1053	22.9253	0.00116447	1	1	0.0040639	1.10516	2.61141	1.38483
DG(40:8)	8.17889	7.2038	8.28697	3.87188	6.33193	7.55386	0.203602	1	1	0.238121	0.74228	0.750229	-0.414597
DG(41:0)	45.0814	45.0237	44.7206	35.4939	29.528	32.7326	0.0185619	1	1	0.0293293	1.08933	0.725044	-0.46386
DG(41:1)	104.6	99.1876	118.101	86.8802	75.1151	70.4127	0.0167395	1	1	0.0270112	1.01167	0.722013	-0.469903
DG(41:2)	76.4186	69.1408	78.2491	50.3729	44.404	41.297	0.00162518	1	1	0.00485553	1.09378	0.607992	-0.717875
DG(41:3)	23.3729	21.1759	23.1874	15.5653	21.1803	19.2364	0.126077	1	1	0.157318	0.83601	0.82647	-0.274965
DG(41:4)	27.0611	35.1085	32.1827	18.9367	15.6713	21.023	0.0141698	1	1	0.0235055	1.0367	0.58961	-0.762168
DG(42:0)	85.0069	77.0078	83.1937	68.1204	68.1592	65.2746	0.0162596	1	1	0.0264297	1.06518	0.821971	-0.282841
DG(42:1)	835.393	761.255	791.904	501.391	535.103	476.671	0.000578945	0.77347	0.982469	0.002714	1.11168	0.633507	-0.658567
DG(42:2)	559.768	544.997	650.496	363.279	359.85	355.682	0.0203469	1	1	0.0319711	1.08544	0.614616	-0.702243
DG(42:3)	130.707	108.757	128.651	102.129	93.5679	84.051	0.0315176	1	1	0.0468758	0.973213	0.759946	-0.396031
DG(42:4)	1098.9	1090.82	1002.32	1073.52	1019.24	1072.66	0.819122	1	1	0.83991	0.145887	0.991662	-0.0120794
DG(42:5)	182.362	172.384	182.895	243.529	216.701	230.988	0.0116095	1	1	0.020065	1.07379	1.28565	0.362499
DG(42:6)	13.0191	11.3569	9.81089	29.5458	19.8294	22.7498	0.03778	1	1	0.0551744	1.02045	2.10972	1.07705
DG(43:0)	18.0929	17.7623	18.5261	15.0897	13.1663	11.9724	0.0293175	1	1	0.0441454	1.05154	0.739747	-0.434897
DG(43:1)	184.323	186.531	187.093	126.473	112.012	113.474	0.00350074	1	1	0.00780652	1.12074	0.63081	-0.664722
DG(43:2)	155.419	147.009	169.98	97.5176	93.7927	90.5315	0.00692915	1	1	0.0130944	1.10454	0.596606	-0.74515
DG(43:3)	13.9737	13.6199	16.0954	12.0865	13.1119	13.6095	0.160177	1	1	0.193466	0.762826	0.888277	-0.170918
DG(43:4)	5.82738	5.70319	12.1544	6.9294	7.87432	7.45471	0.844729	1	1	0.862518	0.134161	0.93977	-0.0896196
DG(44:0)	21.8237	20.272	19.4453	17.1721	14.9917	14.9559	0.00900818	1	1	0.0162676	1.04254	0.765662	-0.38522
DG(44:1)	503.897	464.242	508.051	338.361	329.319	304.27	0.000958418	1	1	0.00358246	1.10788	0.658418	-0.602924
DG(44:2)	1491.29	1392.43	1533.84	882.693	893.447	787.026	0.000416453	0.583223	0.706721	0.00237155	1.11429	0.580222	-0.785324
DG(44:3)	60.8568	60.7351	69.3052	58.32	58.8142	56.8971	0.181837	1	1	0.216546	0.788572	0.91165	-0.133448
DG(44:4)	20.2504	19.387	20.7534	24.6937	24.6258	21.4001	0.0728299	1	1	0.0982362	0.938591	1.17103	0.22778
DG(44:5)	40.224	34.5744	40.0758	33.7011	32.2073	32.7313	0.0934734	1	1	0.121365	0.925051	0.858676	-0.219813
DG(44:6)	4.13803	3.76884	2.70075	4.35551	4.86582	4.47605	0.127397	1	1	0.158615	0.845491	1.29128	0.368799
DG(45:0)	3.08243	3.83245	3.77456	2.18369	2.70245	1.92998	0.0176893	1	1	0.0281866	1.00642	0.63765	-0.649164
DG(45:2)	158.652	156.068	163.77	96.7256	88.8798	87.7042	6.58161e-05	0.103792	0.11169	0.000922554	1.12475	0.571191	-0.807954
DG(45:3)	16.9066	15.1648	16.1406	12.8059	11.738	13.3261	0.00752228	1	1	0.0139359	1.05073	0.785488	-0.348339
DG(46:0)	3.42263	3.63453	3.49202	3.09488	2.8766	3.31867	0.06227	1	1	0.0857982	0.936895	0.880651	-0.183357
DG(46:1)	80.0271	69.3006	68.8093	46.9919	45.4946	42.1217	0.0090846	1	1	0.0163658	1.08845	0.617081	-0.696468
DG(46:2)	550.316	527.154	548.616	374.891	364.839	337.862	0.000359076	0.508093	0.609353	0.00215319	1.11921	0.662691	-0.593592
DG(46:3)	48.0393	42.5802	45.3011	40.0874	37.9075	37.3657	0.0304079	1	1	0.0454646	1.0037	0.848735	-0.236614
DG(46:4)	44.3338	37.4519	42.187	55.7505	52.7127	52.2952	0.0123516	1	1	0.0209397	1.05886	1.29672	0.374871
DG(46:5)	106.926	103.918	124.177	66.6675	60.8205	59.7495	0.00978424	1	1	0.0173681	1.09178	0.558883	-0.839381
DG(46:6)	1.78276	3.53144	3.24027	5.6253	2.72915	3.46082	0.35901	1	1	0.40108	0.532599	1.38118	0.465901
DG(47:1)	9.38911	9.42566	9.82417	4.97465	6.05463	4.59033	0.00593921	1	1	0.0116116	1.10647	0.545398	-0.87462
DG(47:2)	37.7731	36.434	39.1922	19.4386	19.5396	17.2061	6.63238e-05	0.104526	0.112552	0.000922554	1.12358	0.495456	-1.01317
DG(47:3)	5.16213	3.30437	4.41731	9.23082	2.19161	3.82125	0.750848	1	1	0.774583	0.199975	1.18316	0.242651
DG(47:4)	10.7509	12.8593	8.78265	10.3722	8.59144	9.12267	0.352864	1	1	0.394993	0.555102	0.867051	-0.205811
DG(47:5)	14.6425	12.7217	14.297	9.59409	8.56449	8.13636	0.00302985	1	1	0.0070627	1.0875	0.631162	-0.663917
DG(48:1)	13.8909	14.381	13.5108	6.76922	7.44848	7.98778	0.000213948	0.314076	0.36307	0.00157856	1.12122	0.531452	-0.911989
DG(48:2)	102.825	89.4684	87.3871	38.7475	40.7804	38.396	0.0069006	1	1	0.013055	1.11287	0.421637	-1.24593
DG(48:3)	25.9338	24.6058	23.6874	15.5493	14.5559	15.0022	0.00132748	1	1	0.0043274	1.11906	0.607695	-0.71858
DG(48:4)	29.3905	25.7811	27.1906	27.6947	28.1268	26.6387	0.979124	1	1	0.982017	0.0623224	1.00119	0.00171551
DG(48:5)	64.7863	63.2955	63.95	52.2601	49.3103	47.8244	0.00453391	1	1	0.00939443	1.11052	0.777969	-0.362215
DG(48:6)	2.11286	8.4962	4.55046	10.0304	8.46558	10.7154	0.115503	1	1	0.146057	0.865957	1.92693	0.946306
DG(48:7)	4.42135	4.00286	5.29076	4.99231	5.33588	5.35227	0.220566	1	1	0.255844	0.722238	1.14331	0.193217
DG(49:1)	3.28358	2.77268	2.32928	2.97024	1.70193	1.77245	0.270844	1	1	0.309718	0.618968	0.768538	-0.379811
DG(49:2)	11.2463	10.6548	10.8746	2.85398	2.41595	3.54107	0.000203119	0.300007	0.344694	0.0015597	1.12622	0.268828	-1.89525
DG(49:4)	2.29624	3.11711	1.42726	2.01263	3.27463	3.03864	0.473388	1	1	0.513644	0.419085	1.21713	0.283483
DG(50:1)	6.63568	6.50698	6.0436	19.5145	32.7817	19.3277	0.058995	1	1	0.0821284	1.00761	3.73308	1.90037
DG(50:2)	34.5479	33.8511	36.2698	11.7708	12.221	12.4471	0.000469576	0.648954	0.796871	0.00251453	1.12863	0.348136	-1.52228
DG(50:3)	7.04951	4.32894	6.46331	2.79296	3.16487	3.28645	0.0697824	1	1	0.0945853	0.976767	0.518126	-0.948624
DG(50:5)	19.406	21.1676	23.7168	19.6218	19.9742	20.4134	0.372273	1	1	0.413448	0.553454	0.933412	-0.0994134
DG(50:6)	2.6816	5.13352	3.32857	7.14956	6.04455	6.68295	0.0416727	1	1	0.060186	0.991906	1.78371	0.834878
DG(O-34:0)	0.829333	0.0001	1.15661	18.7757	20.4658	20.1934	2.50386e-05	0.0407879	0.0424905	0.000613491	1.12866	29.9262	4.90334
DG(O-34:1)	41.8485	43.6452	46.7275	149.015	150.344	151.945	3.6408e-06	0.0060765	0.00617844	0.000212459	1.1305	3.41325	1.77114
DG(O-35:0)	0.590285	0.819242	1.24323	4.77767	2.6395	3.10014	0.0468124	1	1	0.0668692	1.0049	3.96467	1.9872
DG(O-35:1)	5.39243	7.19787	7.23597	10.99	8.19622	13.6916	0.0968922	1	1	0.125039	0.891395	1.6583	0.729704
DG(O-35:2)	16.6751	16.5286	17.7458	10.7846	5.71461	14.1838	0.107679	1	1	0.137289	0.910363	0.602223	-0.73163
DG(O-36:0)	0.919196	0.567397	0.561869	20.4125	15.3723	19.3295	0.00714694	1	1	0.013461	1.11436	26.9052	4.74981
DG(O-36:1)	53.9632	54.9754	49.2097	86.5134	78.9895	84.1532	0.000548025	0.737642	0.929998	0.00263493	1.1119	1.57862	0.658664
DG(O-36:2)	57.5804	46.4202	51.7636	142.671	146.373	127.242	0.000822757	1	1	0.00329274	1.11789	2.67254	1.41821
DG(O-37:0)	0.00015	0.0769139	0.106715	80.5361	66.6477	62.407	0.00609435	1	1	0.0118602	1.11739	1140.45	10.1554
DG(O-37:1)	10.6544	10.803	12.4538	32.8857	34.1212	40.0381	0.00546267	1	1	0.0108932	1.11177	3.15662	1.65838
DG(O-38:0)	2.15468	3.38864	3.18787	89.9167	96.8806	82.0847	0.00226243	1	1	0.00580839	1.12555	30.7956	4.94465
DG(O-38:1)	38.9836	33.4632	41.8791	104.214	95.7027	99.3997	6.01274e-05	0.0951215	0.102036	0.000877698	1.1239	2.6181	1.38852
DG(O-38:2)	69.3968	64.0342	75.6437	72.8448	71.6268	68.6069	0.738277	1	1	0.763471	0.215757	1.01915	0.0273667
DG(O-39:0)	0.00015	0.0001	0.000151	149.966	125.49	134.578	0.00272022	1	1	0.00659459	1.12492	1.02253e+06	19.9637
DG(O-39:1)	28.5747	17.0241	31.2355	342.195	295.789	277.359	0.00332299	1	1	0.00749481	1.11989	11.9132	3.57449
DG(O-40:1)	15.2296	13.069	14.2429	142.136	149.272	130.004	0.00177398	1	1	0.00510245	1.12654	9.90591	3.30829
DG(O-40:2)	44.3027	41.4688	55.4223	100.963	77.1174	71.2745	0.0403431	1	1	0.0585147	0.988383	1.76604	0.820521
DG(O-41:1)	2.66293	1.84245	0.963874	150.425	128.386	138.112	0.00204707	1	1	0.00548797	1.12616	76.2303	6.25229
DG(O-41:2)	10.9059	9.45301	11.4595	141.935	143.42	153.204	0.00049752	0.680607	0.844291	0.00255846	1.12948	13.7832	3.78484
DG(O-42:1)	2.07643	1.47243	1.93699	29.4288	28.2182	27.4488	0.000153036	0.230167	0.259703	0.00133379	1.12988	15.5119	3.9553
DG(O-42:2)	10.1334	10.178	9.09356	45.7942	42.6716	30.3527	0.0235818	1	1	0.0365034	1.07813	4.04075	2.01462
DG(O-43:1)	0.583458	0.327883	0.46259	16.0017	13.9314	14.615	0.00156511	1	1	0.00478557	1.12696	32.4238	5.01898
DG(O-43:2)	1.25269	0.820501	0.981518	28.1582	27.2249	26.903	4.83031e-05	0.0772366	0.0819703	0.000827983	1.13054	26.9374	4.75154
DG(O-44:1)	1.07059	0.967656	1.08402	6.42088	6.63787	5.76859	0.00210408	1	1	0.00555828	1.12535	6.03002	2.59216
DG(O-44:2)	2.57845	2.70252	3.70737	9.15605	9.628	7.74679	0.00195353	1	1	0.0053956	1.10259	2.95169	1.56154
DG(O-44:3)	2.07177	1.28836	1.5257	17.4435	19.7974	17.2422	0.00128799	1	1	0.004279	1.1251	11.1512	3.47913
DG(O-44:4)	1.82587	1.677	1.95809	160.66	151.986	140.765	0.00148138	1	1	0.00461266	1.1277	83.0276	6.37552
DG(O-44:5)	1.61699	1.82733	1.19392	118.608	113.868	109.468	0.000520261	0.705994	0.882883	0.0025891	1.1298	73.7228	6.20404
DG(O-44:6)	3.18984	2.63803	4.18169	177.437	166.691	141.968	0.00429155	1	1	0.00901148	1.12126	48.5632	5.60179
DG(O-45:1)	0.1802	0.112487	0.000151	3.08073	3.37226	3.43753	0.000163803	0.244885	0.277973	0.0013638	1.1278	33.7747	5.07787
DG(O-45:2)	0.624851	0.333449	0.17887	7.23968	6.70366	7.25705	1.76291e-05	0.0288764	0.0299166	0.000498609	1.12853	18.6431	4.22057
DG(O-45:3)	1.83528	0.440402	0.782922	24.8253	24.7394	22.7682	3.74225e-05	0.0602502	0.0635059	0.000721658	1.1284	23.649	4.56371
DG(O-45:4)	1.86607	1.63164	2.38391	252.509	238.72	226.033	0.00102906	1	1	0.00376248	1.1287	121.95	6.93014
DG(O-46:2)	0.582066	1.13215	0.332444	1.77829	2.64016	2.46681	0.0106174	1	1	0.0185941	1.03587	3.36414	1.75024
DG(O-46:3)	0.885416	0.422584	0.205587	4.76025	5.67138	4.38424	0.00189983	1	1	0.00529395	1.11023	9.78858	3.2911
DG(O-46:4)	0.60545	0.420829	0.233389	38.8417	37.0417	33.7699	0.00160513	1	1	0.00482107	1.12723	87.0493	6.44376
DG(O-46:5)	1.93804	2.52478	2.54522	52.9216	58.2493	47.8356	0.00338631	1	1	0.00759124	1.12313	22.6892	4.50393
DG(O-46:6)	1.27106	0.0001	0.180485	43.2924	48.9737	45.7995	0.00075077	0.969244	1	0.00313036	1.12795	95.1099	6.57152
DG(O-46:7)	0.51069	0.58526	0.692995	24.4402	18.7956	19.6763	0.00728254	1	1	0.0136106	1.11465	35.1671	5.13616
DG(O-47:2)	0.00015	0.10339	0.000151	1.36798	0.997206	0.882858	0.0150415	1	1	0.024758	1.08723	31.3241	4.9692
DG(O-47:3)	0.210279	0.151955	0.413684	3.29887	2.46639	2.30473	0.01162	1	1	0.020065	1.09422	10.4006	3.37859
DG(O-47:4)	0.53293	0.532052	0.000151	32.3949	28.5298	27.9287	0.00198788	1	1	0.00542353	1.12583	83.4199	6.38232
DG(O-47:5)	0.703425	0.367135	0.223584	64.2021	62.995	59.1771	0.000545554	0.735407	0.925805	0.00263493	1.12968	144.013	7.17006
DG(O-47:6)	0.00015	0.0001	0.000151	51.5043	50.4205	43.6026	0.00258919	1	1	0.00633623	1.12521	362911	18.4693
DG(O-47:7)	2.82185	4.17731	3.66467	28.5574	30.5803	27.4026	0.00028098	0.406859	0.476823	0.00190729	1.12746	8.11532	3.02065
DG(O-48:5)	0.00015	0.0001	0.000151	5.16746	4.77585	3.35947	0.0149942	1	1	0.024728	1.09788	33174	15.0178
DG(O-48:7)	0.900274	0.98988	0.867933	2.876	2.16099	1.91506	0.0381158	1	1	0.055617	1.04455	2.52061	1.33377
DLCL(36:2)	21.2573	23.0715	16.7144	24.5184	34.2052	31.1199	0.0573069	1	1	0.080041	0.920613	1.47181	0.557587
DLCL(36:3)	1.61129	2.27656	0.000151	5.81648	5.24107	7.44254	0.00671218	1	1	0.0127269	1.05466	4.75825	2.25043
Hex2Cer(d30:2)	126.934	119.983	129.83	123.472	115.778	118.835	0.170993	1	1	0.205071	0.731027	0.950463	-0.0732976
Hex2Cer(d34:1)	93.4336	102.775	112.314	63.2286	61.1066	63.2103	0.0165039	1	1	0.0267243	1.09124	0.607882	-0.718138
Hex2Cer(d36:1)	378.882	379.058	372.892	197.89	196.618	204.151	6.85343e-07	0.00115412	0.00116303	8.30734e-05	1.13037	0.529396	-0.91758
Hex2Cer(d36:2)	21.4903	20.5832	21.019	19.5401	16.6836	22.5414	0.48449	1	1	0.524015	0.439384	0.931411	-0.10251
Hex2Cer(d38:1)	84.391	90.1298	76.6803	36.191	33.5268	27.0784	0.000741001	0.958115	1	0.00309752	1.11242	0.385333	-1.37582
Hex2Cer(d40:1)	57.5284	55.2535	48.5181	49.7225	42.9755	45.4532	0.0886461	1	1	0.116078	0.854861	0.856486	-0.223498
Hex2Cer(d40:2)	7.53756	7.32017	7.86439	8.51116	3.24336	3.47502	0.282861	1	1	0.322158	0.66349	0.670252	-0.577225
Hex2Cer(d41:1)	25.0748	25.6295	26.1515	20.8067	20.7979	15.7487	0.0567194	1	1	0.0795478	1.00065	0.746247	-0.422274
Hex2Cer(d41:2)	7.46068	10.3385	7.18681	6.45047	4.38854	5.27224	0.0793718	1	1	0.105477	0.888552	0.644811	-0.633051
Hex2Cer(d42:0)	9.28557	11.1748	14.0177	18.2723	18.9377	16.5728	0.0254968	1	1	0.0389102	1.0196	1.55991	0.641465
Hex2Cer(d42:1)_RT_13.465	14.812	15.9298	16.802	24.7558	26.6716	22.3645	0.00941677	1	1	0.0168568	1.07918	1.55208	0.634205
Hex2Cer(d42:1)_RT_13.715	231.984	225.049	211.119	234.219	223.693	222.638	0.601159	1	1	0.634827	0.315191	1.01856	0.026525
Hex2Cer(d42:2)	742.475	741.901	709.328	464.224	458.567	471.418	0.000625246	0.826576	1	0.00282192	1.12682	0.63555	-0.653922
Hex2Cer(d43:0)	6.64296	4.45511	6.38971	3.91253	4.53266	5.11082	0.190194	1	1	0.224138	0.734761	0.775171	-0.367414
Hex2Cer(d43:1)	64.5122	64.9378	66.4783	47.9442	43.7235	43.1505	0.00210657	1	1	0.00555828	1.11693	0.6881	-0.53931
Hex2Cer(d43:2)	65.8801	64.3498	64.1584	53.4606	52.6911	57.4258	0.0117755	1	1	0.0202463	1.08194	0.841499	-0.248967
Hex2Cer(d44:1)	45.0704	45.3666	45.5131	51.2746	48.4807	46.8208	0.11094	1	1	0.141023	0.910486	1.07816	0.108573
Hex2Cer(d44:2)	154.06	144.048	132.582	163.305	165.9	153.136	0.0908554	1	1	0.118237	0.861362	1.11993	0.163402
Hex2Cer(d45:2)	1.30211	0.94926	0.000151	0.000154	1.13895	0.0001	0.53249	1	1	0.572284	0.365267	0.505971	-0.982875
Hex2Cer(d46:0)	0.664075	1.17911	1.15762	0.585645	0.605404	0.0001	0.0830903	1	1	0.109988	0.856859	0.396942	-1.333
Hex2Cer(d46:2)	0.658564	3.52305	1.98652	2.65996	2.10413	1.69566	0.919865	1	1	0.929173	0.104289	1.04728	0.0666432
Hex2Cer(d48:0)	6.05192	5.45421	5.04549	4.19087	2.8946	4.15173	0.0320983	1	1	0.0476143	0.977156	0.678918	-0.55869
HexCer(d32:0)	1.05319	0.968827	1.13442	2.48525	3.1731	2.50869	0.0145838	1	1	0.0240981	1.09034	2.58742	1.37152
HexCer(d32:1)	11.8032	11.4776	10.616	11.3589	13.7844	12.4164	0.219651	1	1	0.254957	0.69372	1.10806	0.148034
HexCer(d34:0)	25.8125	26.4921	23.3345	39.2856	39.9198	34.0229	0.00955722	1	1	0.0170579	1.07241	1.49695	0.58203
HexCer(d34:1)	335.002	326.694	342.326	303.012	331.712	318.191	0.166166	1	1	0.200131	0.759194	0.949097	-0.0753727
HexCer(d34:2)	16.3665	14.1723	16.8486	31.8318	29.8168	23.2565	0.030827	1	1	0.0460506	1.03738	1.79172	0.841349
HexCer(d36:0)_RT_12.752	614.866	674.92	596.212	826.394	910.587	815.808	0.00510573	1	1	0.0103025	1.06954	1.35355	0.436746
HexCer(d36:0)_RT_12.877	73.8749	60.9679	71.4366	53.9454	51.8129	40.7478	0.0249374	1	1	0.0381968	0.982229	0.710232	-0.493638
HexCer(d36:1)	6553	6886.35	6700.95	6769.99	7042.61	6458.94	0.835505	1	1	0.854643	0.132603	1.00652	0.00937058
HexCer(d38:0)	77.3349	90.4418	77.8757	155.801	139.314	125.642	0.0100517	1	1	0.0177684	1.07334	1.71281	0.776367
HexCer(d38:1)	567.256	602.023	592.026	600.4	557.047	561.465	0.461299	1	1	0.501958	0.433794	0.975931	-0.0351485
HexCer(d38:2)	296.082	319.218	304.014	247.642	284.12	236.913	0.0537447	1	1	0.075777	0.957084	0.83614	-0.258183
HexCer(d39:1)	141.46	172.035	140.54	65.8165	69.1467	75.0851	0.0116228	1	1	0.020065	1.09405	0.462625	-1.11208
HexCer(d39:2)	207.959	234.77	237.594	213.003	214.97	191.265	0.17149	1	1	0.205376	0.728157	0.910214	-0.135723
HexCer(d40:0)	237.109	264.732	233.167	523.154	530.147	478.344	0.000465911	0.644821	0.790651	0.00251356	1.11963	2.08385	1.05925
HexCer(d40:1)	1785.77	1843.68	1794.81	2155.25	2329.47	2150.01	0.0144337	1	1	0.0238966	1.08167	1.22316	0.290615
HexCer(d40:2)	3466.67	3511.55	3521.87	3707.57	3883.94	3554.03	0.148747	1	1	0.181209	0.840739	1.06147	0.0860652
HexCer(d41:0)	323.414	340.902	348.273	274.048	296.644	266.227	0.00841253	1	1	0.0153867	1.04997	0.826514	-0.274889
HexCer(d41:1)	5194.58	5265.38	4912.32	3254.57	3615	3341.72	0.000356725	0.505123	0.605363	0.00214668	1.11358	0.664266	-0.590167
HexCer(d41:2)	7024.56	7524.55	7287.31	6205.18	6326.6	6074.23	0.00722842	1	1	0.0135543	1.08343	0.852064	-0.230967
HexCer(d42:0)	2410.31	2475.58	2391.87	3424.52	3352.31	3115.08	0.00776311	1	1	0.0143351	1.10412	1.3592	0.442754
HexCer(d42:1)	19147.7	19491.9	18960.4	17626	19929.4	17675.4	0.408485	1	1	0.449837	0.513212	0.958867	-0.0605966
HexCer(d42:2)	17576.4	18166.3	18144.8	18204.4	20093	18090.3	0.327456	1	1	0.369291	0.592565	1.0464	0.0654283
HexCer(d43:0)	830.703	872.724	790.673	645.768	631.929	569.735	0.00293128	1	1	0.00691468	1.08094	0.740721	-0.432998
HexCer(d43:1)	12398.4	13332.6	12457.3	8485.9	8301.57	7807.1	0.000507508	0.69145	0.861241	0.00256322	1.11686	0.644035	-0.63479
HexCer(d43:2)	7660.41	7947.54	7583.9	6200.33	6100.59	5750.47	0.000757348	0.975464	1	0.00313468	1.10813	0.77835	-0.361509
HexCer(d44:0)	256.075	268.55	280.66	358.752	381.66	374.789	0.000466572	0.645269	0.791773	0.00251356	1.11117	1.38485	0.469733
HexCer(d44:1)	5050.21	5437.14	5412.97	4767.76	4717.08	4148.39	0.041183	1	1	0.059631	0.961093	0.857418	-0.221929
HexCer(d44:2)	4227.48	4430.24	4165.26	4357.36	4372.29	4141.26	0.891009	1	1	0.902712	0.110563	1.00374	0.00538214
HexCer(d45:0)	5.12566	5.54897	5.58875	5.5318	7.69799	6.6412	0.189306	1	1	0.223557	0.772908	1.22182	0.289036
HexCer(d45:1)	157.98	177.317	169.315	101.399	99.9305	108.724	0.00222472	1	1	0.00576097	1.11078	0.614442	-0.702652
HexCer(d45:2)	202.134	221.213	229.369	130.847	137.965	126.677	0.00370176	1	1	0.00812663	1.10838	0.605914	-0.722816
HexCer(d46:0)	0.823436	1.22114	0.987713	1.88365	2.08888	1.66761	0.00663257	1	1	0.0126182	1.05542	1.86003	0.895325
HexCer(d46:1)	32.3526	32.7689	34.0804	30.4532	34.1986	30.4566	0.395294	1	1	0.437013	0.510019	0.958736	-0.0607938
LPA(15:0)	0.734534	0.685149	0.540664	0.603851	0.357203	0.532935	0.175707	1	1	0.209834	0.723244	0.762104	-0.39194
LPA(15:1)	0.376386	0.333622	0.299804	0.336094	0.438065	0.260621	0.892158	1	1	0.903163	0.0839539	1.02472	0.0352366
LPA(16:0)	2.43159	2.68594	2.33197	1.70667	1.83682	1.56636	0.00517366	1	1	0.0104148	1.0723	0.685931	-0.543865
LPA(16:1)	0.807113	1.12753	0.984919	0.937882	0.707271	0.836794	0.277011	1	1	0.316132	0.612238	0.850108	-0.234282
LPA(17:0)	0.631103	0.561024	0.486776	0.481468	0.360684	0.385718	0.0547404	1	1	0.0769631	0.909524	0.731353	-0.45136
LPA(17:1)	0.309671	0.341228	0.173755	0.264845	0.405386	0.102055	0.873785	1	1	0.88685	0.101656	0.936497	-0.0946542
LPA(18:0)	2.80232	2.88363	2.48911	1.78693	1.84535	1.88451	0.0141194	1	1	0.0234449	1.08958	0.67483	-0.567403
LPA(18:1)	4.57095	4.32096	4.31419	2.11449	2.40559	2.24513	5.59767e-05	0.088779	0.0949924	0.000848146	1.12414	0.512279	-0.964999
LPA(18:2)	0.214195	0.361248	0.266869	0.17707	0.321815	0.202998	0.491895	1	1	0.531346	0.401659	0.833282	-0.263124
LPA(20:1)	1.30903	0.906413	0.786201	0.660593	0.532774	0.400058	0.0788868	1	1	0.104997	0.906606	0.530851	-0.913622
LPC(10:0)	0.052275	0.0406378	0.0523676	0.0321934	0.0400692	0.0284752	0.0465927	1	1	0.0666115	0.928275	0.693403	-0.528234
LPC(12:0)	2.52104	2.64706	2.62447	2.57514	2.45999	2.4713	0.148642	1	1	0.181209	0.755303	0.96328	-0.0539727
LPC(13:0)	0.0405099	0.0467833	0.0458872	0.0214272	0.0748387	0.0194295	0.779129	1	1	0.800837	0.178654	0.868712	-0.203051
LPC(15:0)	2.95545	2.97039	3.02956	1.89759	1.86043	1.9036	1.45477e-05	0.0238873	0.0246874	0.000440847	1.12975	0.632202	-0.661543
LPC(15:1)	0.0336566	0.102721	0.0770595	0.0633992	0.0391404	0.0949847	0.847824	1	1	0.864637	0.126234	0.925448	-0.111777
LPC(16:0)	859.187	868.133	912.779	430.236	428.105	428.848	0.00132994	1	1	0.0043274	1.128	0.487553	-1.03637
LPC(16:1)	22.2763	22.5927	24.5335	27.7528	26.8685	27.7075	0.0152219	1	1	0.0250063	1.06638	1.18625	0.24641
LPC(16:2)	0.661443	0.516173	0.568997	0.507869	0.502571	0.469154	0.163273	1	1	0.197066	0.803942	0.847123	-0.239357
LPC(17:0)	16.1833	16.1526	16.8162	6.54881	6.40491	6.32715	0.000170799	0.25432	0.289846	0.00138682	1.12989	0.392269	-1.35009
LPC(17:1)	6.87671	6.63221	7.15798	4.01221	3.91068	4.00114	0.00188789	1	1	0.00528671	1.12469	0.576963	-0.793448
LPC(18:0)	344.91	346.823	372.334	175.146	177.882	176.425	0.00229243	1	1	0.0058588	1.12548	0.497575	-1.00702
LPC(18:1)	696.23	699.84	745.452	362.269	367.031	363.551	0.00190767	1	1	0.00530708	1.1264	0.510315	-0.97054
LPC(18:2)	13.147	13.7016	14.0674	12.4495	12.5121	12.2548	0.0355126	1	1	0.0521774	1.03077	0.90958	-0.136728
LPC(19:0)	1.93181	2.10279	2.13013	0.525133	0.47998	0.540964	0.000753367	0.971844	1	0.00313349	1.12709	0.250794	-1.99543
LPC(19:1)	3.7914	4.18979	4.2391	1.1982	1.22978	1.21706	0.00236478	1	1	0.00598067	1.12552	0.298278	-1.74527
LPC(19:2)	0.151963	0.235072	0.191908	0.043611	0.0525843	0.0525479	0.0253875	1	1	0.0388481	1.07202	0.256922	-1.9606
LPC(20:0)	4.73306	4.59105	5.22085	2.31332	2.39331	2.40096	0.00508687	1	1	0.0102889	1.11764	0.488664	-1.03309
LPC(20:1)	28.1682	28.7494	30.6122	15.0927	15.7734	15.0495	0.00129355	1	1	0.00428742	1.12408	0.524572	-0.930787
LPC(20:2)	4.53161	4.5051	4.69186	2.52887	2.53204	2.6185	8.42776e-05	0.13122	0.143019	0.00100932	1.12868	0.559375	-0.838114
LPC(20:3)	9.2478	9.03323	12.6753	6.38196	6.64183	6.58977	0.084473	1	1	0.111557	0.959237	0.633588	-0.658382
LPC(20:4)	60.1176	70.5584	69.3946	40.3972	42.4287	42.217	0.0143414	1	1	0.0237669	1.09226	0.624994	-0.678087
LPC(20:5)	0.197609	0.219601	0.119282	0.111208	0.120609	0.17032	0.289762	1	1	0.329576	0.60395	0.749567	-0.415871
LPC(21:0)	0.221815	0.227967	0.196333	0.0252519	0.101283	0.0254223	0.0137249	1	1	0.0229243	1.07437	0.235185	-2.08813
LPC(21:1)	0.60321	0.638267	0.704224	0.27692	0.28801	0.248506	0.00241091	1	1	0.00602698	1.11526	0.418068	-1.25819
LPC(22:0)	1.429	1.53706	1.71493	0.326348	0.335255	0.31436	0.00435665	1	1	0.00910435	1.12083	0.208495	-2.26192
LPC(22:1)	2.40848	2.55401	2.72899	1.21591	1.49246	1.47002	0.000805513	1	1	0.00325421	1.10486	0.543248	-0.880316
LPC(22:2)	0.532184	0.609536	0.598832	0.501617	0.482441	0.527479	0.0673314	1	1	0.0919239	0.918183	0.868423	-0.20353
LPC(22:3)	0.930055	0.90062	0.938224	0.87641	0.933588	0.89402	0.356547	1	1	0.398854	0.533187	0.976568	-0.0342072
LPC(22:4)	11.0076	11.8947	13.1495	7.76672	8.48348	8.40787	0.0165271	1	1	0.0267364	1.06809	0.683963	-0.548009
LPC(22:5)	4.37447	4.75123	4.76237	3.63887	3.99397	3.68718	0.00753532	1	1	0.0139449	1.0519	0.81509	-0.294968
LPC(22:6)	24.4104	24.6171	26.2772	23.2227	23.7378	23.3097	0.0960194	1	1	0.124101	0.914167	0.933143	-0.0998294
LPC(23:0)	2.13469	2.22524	2.35168	3.09522	3.43281	3.13058	0.00320419	1	1	0.00729867	1.09654	1.43909	0.525156
LPC(23:1)	0.588655	0.59785	0.606685	0.557635	0.84699	0.676924	0.370755	1	1	0.412031	0.561709	1.16081	0.215129
LPC(24:0)	16.8474	18.4227	18.3389	12.4604	13.5221	13.2355	0.00276941	1	1	0.00666624	1.09705	0.731557	-0.450957
LPC(24:1)	13.2534	15.1908	15.1031	7.18657	7.34052	7.26866	0.00727824	1	1	0.0136106	1.11422	0.500507	-0.998539
LPC(24:2)	0.248773	0.361869	0.360603	0.228872	0.250042	0.207304	0.115453	1	1	0.146057	0.870421	0.706535	-0.501167
LPC(24:3)	0.224572	0.179963	0.180252	0.0958055	0.158115	0.14651	0.0678709	1	1	0.0923633	0.8891	0.684746	-0.546358
LPC(24:4)	1.19573	1.36373	1.3242	1.54359	1.84734	1.48607	0.0804876	1	1	0.106792	0.907884	1.25577	0.328575
LPC(24:5)	0.165536	0.248581	0.232201	0.574564	0.692425	0.583649	0.00165631	1	1	0.00490535	1.10295	2.86335	1.51771
LPC(24:6)	0.0222641	0.0481854	0.0514667	0.0886153	0.070198	0.0475676	0.138827	1	1	0.170716	0.773535	1.69281	0.75942
LPC(25:0)	18.0222	19.7518	19.3178	15.588	16.5214	15.656	0.0118515	1	1	0.0203152	1.05527	0.836642	-0.257318
LPC(25:1)	6.29097	6.74318	6.63225	4.10902	4.5798	4.27422	0.000323034	0.462585	0.548189	0.00205888	1.11443	0.659146	-0.60133
LPC(26:0)	50.2847	56.9329	54.3358	51.5272	55.6425	53.0658	0.858115	1	1	0.874082	0.11709	0.991841	-0.011819
LPC(26:1)	109.085	122.849	116.444	89.9425	95.3074	92.3335	0.0169062	1	1	0.0271941	1.06381	0.796786	-0.327735
LPC(26:2)	1.14727	1.33345	1.30876	0.755157	0.910712	0.854496	0.00551898	1	1	0.0109797	1.06763	0.665095	-0.588368
LPC(27:0)	6.37001	7.12648	6.93824	5.39562	6.85291	6.35437	0.295275	1	1	0.335621	0.603163	0.910357	-0.135496
LPC(27:1)	11.6951	12.7888	12.629	10.3712	11.0974	11.0321	0.0254601	1	1	0.0388891	0.996722	0.875726	-0.191448
LPC(27:2)	0.15268	0.231248	0.144242	0.153531	0.0657335	0.108477	0.150381	1	1	0.182806	0.754639	0.620522	-0.688445
LPC(28:0)	6.34048	7.26111	7.00824	6.42638	7.12383	7.16493	0.927992	1	1	0.936825	0.0588205	1.00511	0.00735209
LPC(28:1)	67.4108	74.7267	72.302	75.8381	82.3394	80.6486	0.0493047	1	1	0.0703109	0.920581	1.11372	0.15539
LPC(28:2)	1.6886	1.83428	1.85327	1.54909	1.96465	1.65109	0.642945	1	1	0.675589	0.284823	0.960693	-0.0578525
LPC(29:0)	0.842895	0.908022	0.826484	0.691326	0.749375	0.799765	0.0513269	1	1	0.0728275	0.921278	0.869273	-0.202119
LPC(29:1)	3.42228	3.96002	3.77483	2.8341	3.17912	3.00131	0.0254176	1	1	0.0388592	1.00271	0.807961	-0.307643
LPC(30:0)	0.761913	0.924446	0.96685	0.691969	0.811338	0.792665	0.192518	1	1	0.226406	0.717069	0.865356	-0.208634
LPC(30:1)	12.0919	13.2853	13.3035	8.74667	9.38261	10.028	0.00307338	1	1	0.00713477	1.08004	0.727942	-0.458104
LPC(30:2)	2.33564	2.59697	2.75299	1.94416	2.31591	2.22449	0.0730911	1	1	0.0983629	0.872122	0.843727	-0.245152
LPC(30:3)	0.24858	0.329354	0.399305	0.448318	0.532252	0.536362	0.0327726	1	1	0.0484452	0.978561	1.55226	0.634374
LPC(31:1)	0.496636	0.573093	0.585844	0.303445	0.356262	0.338558	0.00548594	1	1	0.0109268	1.08599	0.602973	-0.729835
LPC(32:0)	0.178724	0.261455	0.275548	0.169499	0.0723186	0.182614	0.104112	1	1	0.133241	0.820806	0.593007	-0.75388
LPC(32:1)	2.20849	2.40477	2.60985	1.721	1.60877	1.71602	0.0172616	1	1	0.0276348	1.07252	0.698562	-0.51754
LPC(32:2)	0.430532	0.509983	0.462815	0.38411	0.297394	0.417736	0.0873075	1	1	0.114764	0.866241	0.783309	-0.352347
LPC(32:3)	0.315173	0.31709	0.34091	0.404813	0.502824	0.455824	0.035579	1	1	0.0522297	1.03033	1.40105	0.486505
LPC(32:4)	0.324711	0.365755	0.389429	0.264014	0.340106	0.268197	0.0947348	1	1	0.122815	0.841128	0.807781	-0.307964
LPC(34:1)	0.510429	0.491015	0.688328	0.237735	0.41632	0.370275	0.0562034	1	1	0.0789546	0.908161	0.606194	-0.722148
LPC(34:4)	0.217629	0.2971	0.239596	0.292545	0.376512	0.330947	0.0732312	1	1	0.0983987	0.871319	1.32569	0.406747
LPC(34:5)	0.0505667	0.102925	0.0837132	0.224415	0.299111	0.340847	0.013813	1	1	0.0230262	1.06516	3.644	1.86552
LPC(O-12:0)	0.00355111	0.0001	0.000151	0.0140884	0.0449762	0.0244858	0.0971949	1	1	0.125334	0.932003	21.9747	4.45777
LPC(O-14:0)	0.223984	0.224366	0.280315	2.16889	2.09049	2.22079	2.95912e-05	0.0480562	0.0502163	0.00067474	1.12996	8.89321	3.1527
LPC(O-14:2)	0.886597	0.757256	0.503601	0.75006	0.749334	0.427651	0.661243	1	1	0.693101	0.261302	0.897363	-0.156236
LPC(O-15:0)	0.00015	0.0001	0.0272759	0.930082	1.17406	1.09714	0.00411334	1	1	0.00875826	1.12057	116.301	6.86172
LPC(O-16:0)	41.0994	41.7947	44.223	231.001	231.088	234.344	2.85344e-08	4.84229e-05	4.84229e-05	2.79569e-05	1.13092	5.47868	2.45383
LPC(O-16:1)	19.6867	20.2685	21.9646	61.6419	62.2107	61.337	5.12992e-05	0.0819249	0.0870548	0.000839682	1.13034	2.9908	1.58053
LPC(O-16:2)	0.674037	0.772658	0.897907	0.487612	0.690318	0.736039	0.226748	1	1	0.262656	0.659452	0.81633	-0.292776
LPC(O-17:0)	0.952546	0.664482	0.574723	4.57816	2.71354	4.33847	0.0291541	1	1	0.0439383	1.05753	5.30634	2.40772
LPC(O-17:1)	1.7914	1.78295	1.94611	4.43024	4.3878	4.50566	9.53612e-06	0.0157632	0.0161828	0.000356924	1.12972	2.41351	1.27113
LPC(O-17:2)	0.102904	0.13544	0.246605	0.377035	0.374733	0.377413	0.0386312	1	1	0.0562239	1.04832	2.32846	1.21937
LPC(O-18:0)	9.58355	9.67118	10.4924	42.9893	43.2979	43.5179	1.79855e-06	0.00301257	0.00305214	0.000132702	1.13084	4.36362	2.12552
LPC(O-18:1)	50.4095	50.0266	53.6877	203.327	202.204	201.293	1.63878e-06	0.00274987	0.00278101	0.000132702	1.13088	3.93725	1.97719
LPC(O-18:2)	24.5594	26.3981	26.9631	41.5681	42.3857	41.7355	0.000787408	1	1	0.00320651	1.12583	1.61304	0.689784
LPC(O-19:0)	0.00015	0.0001	0.000151	1.00976	1.08921	1.04228	0.000484816	0.665652	0.822732	0.0025234	1.12996	7833.52	12.9354
LPC(O-20:0)	0.332044	0.299748	0.364569	3.04146	2.99201	3.01688	9.24291e-08	0.000156482	0.000156852	3.13704e-05	1.13088	9.0834	3.18323
LPC(O-21:0)	0.135882	0.108615	0.129796	70.6131	73.0945	71.3813	0.000104797	0.161283	0.177841	0.0011185	1.13081	574.653	9.16655
LPC(O-22:0)	2.30002	2.52913	2.63207	147.463	154.119	150.481	0.000162582	0.243223	0.275902	0.0013638	1.13067	60.5884	5.92097
LPC(O-23:0)	7.09578	7.62456	7.64469	605.358	648.801	628.665	0.000408407	0.572995	0.693066	0.00234938	1.13013	84.1861	6.39551
LPC(O-23:1)	0.329018	0.33852	0.207834	62.3034	65.9806	63.734	0.000276522	0.400957	0.469258	0.00188682	1.13041	219.356	7.77713
LPC(O-24:0)	12.6274	13.7161	13.8347	105.343	113.292	111.256	0.000456486	0.634058	0.774656	0.00250162	1.12964	8.21068	3.0375
LPC(O-24:1)	5.33638	6.10061	5.86135	19.8338	20.8676	20.5592	6.28956e-06	0.0104218	0.0106734	0.000260326	1.12953	3.54141	1.82432
LPC(O-24:4)	0.00015	0.0001	0.000151	0.22203	0.238592	0.137112	0.0240259	1	1	0.0370318	1.07857	1490.61	10.5417
LPC(O-25:0)	1.57689	1.54622	1.63696	19.5333	20.2007	19.6609	9.89845e-05	0.152931	0.167977	0.00109789	1.13076	12.4777	3.64128
LPC(O-25:1)	1.21807	1.38076	1.46565	32.8628	35.473	33.5857	0.000515243	0.700216	0.874368	0.00257521	1.12976	25.0762	4.64824
LPC(O-26:0)	0.112419	0.0622908	0.0670226	0.491822	0.478798	0.488069	0.000909187	1	1	0.00345166	1.12736	6.0343	2.59319
LPC(O-26:1)	1.33144	1.66561	1.50541	3.6397	3.82466	3.50127	8.93218e-05	0.138455	0.151579	0.00101492	1.12234	2.43548	1.28421
LPE(12:0)	0.831015	1.26182	0.867178	0.83924	0.931048	0.538396	0.300037	1	1	0.340577	0.583101	0.779958	-0.358531
LPE(16:0)	18.1885	19.6216	17.5635	27.1563	27.5455	26.003	0.000552319	0.742317	0.937286	0.0026442	1.11297	1.45746	0.543457
LPE(16:1)	3.19755	4.21172	3.51591	7.04869	6.75161	6.86766	0.00525111	1	1	0.0105457	1.11087	1.89177	0.919737
LPE(18:0)	24.3167	24.3809	22.751	16.0081	17.0808	15.7419	0.0005073	0.69145	0.860888	0.00256322	1.11352	0.68344	-0.549114
LPE(18:1)	368.669	377.274	353.701	241.129	239.738	243.755	0.00239943	1	1	0.00602698	1.12409	0.658961	-0.601735
LPE(18:2)	1.67382	1.80306	1.91587	1.51219	0.812929	0.814737	0.0736273	1	1	0.0987712	0.949705	0.582237	-0.780323
LPE(19:1)	2.81527	3.35092	3.9632	1.12801	1.3535	1.47512	0.0179586	1	1	0.0285086	1.07178	0.390609	-1.3562
LPE(20:0)	0.708019	0.820603	0.467598	0.634329	0.788504	0.734001	0.672219	1	1	0.702869	0.263759	1.08046	0.111644
LPE(20:1)	92.3507	98.0112	93.2365	41.7224	42.7642	45.1521	8.54999e-05	0.132952	0.145093	0.00100932	1.12755	0.457121	-1.12935
LPE(20:2)	22.8654	25.0257	21.3582	10.2509	9.01847	10.2341	0.00270612	1	1	0.00656979	1.11478	0.426047	-1.23092
LPE(20:3)	23.5697	22.9564	23.2103	12.5268	12.8345	12.8343	9.07946e-06	0.0150174	0.0154078	0.000350178	1.13019	0.547715	-0.868502
LPE(20:4)	114.919	120.235	113.768	51.3693	50.5632	53.2069	0.000219395	0.321633	0.372314	0.0016048	1.1286	0.444625	-1.16934
LPE(21:1)	2.95927	3.1324	2.7327	1.68528	1.17953	1.60586	0.0024115	1	1	0.00602698	1.09242	0.506628	-0.981001
LPE(21:2)	0.766462	0.716051	0.651851	0.34869	0.170184	0.264915	0.00332184	1	1	0.00749481	1.09134	0.367224	-1.44527
LPE(21:3)	1.264	1.66522	1.62161	1.17289	1.09617	1.06753	0.0783727	1	1	0.104559	0.95019	0.733184	-0.447752
LPE(22:1)	9.41724	9.07198	8.73641	6.05651	5.34374	5.73491	0.000297891	0.428368	0.505522	0.00194431	1.11519	0.629377	-0.668005
LPE(22:2)	10.568	11.1911	10.7082	5.8755	5.426	5.56986	5.39336e-05	0.0857005	0.0915253	0.000839682	1.12667	0.519642	-0.944409
LPE(22:3)	42.0581	43.7694	41.4764	20.4969	20.0164	20.0772	0.000588311	0.784807	0.998364	0.00274276	1.12881	0.475952	-1.07111
LPE(22:4)	316.12	338.012	313.327	168.674	160.381	167.257	0.00105032	1	1	0.00380043	1.12497	0.513006	-0.962951
LPE(22:5)	27.3343	29.0883	28.5417	22.8905	22.038	23.612	0.00146004	1	1	0.00456296	1.09688	0.806697	-0.309901
LPE(22:6)	127.994	136.314	128.465	82.0394	74.0204	79.5345	0.000142764	0.215431	0.24227	0.00128185	1.12065	0.599823	-0.737391
LPE(23:0)	0.00015	0.0001	0.000151	1.09869	0.685396	0.996082	0.0175091	1	1	0.0279319	1.09245	6933.09	12.7593
LPE(23:1)	0.201634	0.457141	0.357701	0.999583	0.854582	0.964722	0.00473415	1	1	0.00972621	1.08727	2.7732	1.47155
LPE(24:1)	1.38868	1.62439	1.59367	1.05721	1.15742	1.02771	0.0118067	1	1	0.0202793	1.06148	0.703824	-0.506712
LPE(24:2)	1.73106	1.52838	1.53328	0.698231	0.600255	0.625038	0.00147233	1	1	0.00459291	1.11811	0.401343	-1.31709
LPE(24:3)	5.78628	6.62611	5.26325	2.84721	2.49086	2.91955	0.00964915	1	1	0.0172002	1.09312	0.467176	-1.09796
LPE(24:4)	61.351	66.5843	61.8042	39.0377	35.7147	39.5329	0.00044815	0.623638	0.76051	0.00247723	1.11629	0.602328	-0.731379
LPE(24:5)	11.8064	12.0111	10.8513	14.6322	14.7769	15.329	0.00292723	1	1	0.00691468	1.09789	1.29045	0.36787
LPE(24:6)	2.18695	1.70171	2.00545	1.8467	1.94032	1.98637	0.807131	1	1	0.828114	0.1756	0.979517	-0.0298572
LPE(O-16:0)	3.55816	3.99078	5.6177	32.9842	33.5526	34.2154	2.08369e-05	0.0340683	0.0353602	0.000561273	1.12968	7.65209	2.93585
LPE(O-16:1)	42.2082	40.5719	39.461	60.0407	57.5249	61.3211	0.000293094	0.422348	0.49738	0.00193166	1.11931	1.46339	0.549316
LPE(O-17:1)	3.14519	2.75122	3.23731	2.30341	2.35577	2.69437	0.0389656	1	1	0.056662	0.949101	0.805099	-0.312761
LPE(O-18:0)	1.52719	1.05418	1.62641	10.2821	8.98711	9.35837	0.000460489	0.638698	0.78145	0.00251067	1.12498	6.80348	2.76627
LPE(O-18:1)	45.9603	51.338	43.7971	53.4797	52.7173	55.4381	0.0788563	1	1	0.104997	0.929137	1.14557	0.19607
LPE(O-18:2)	171.31	177.66	173.132	164.979	162.581	165.31	0.0213261	1	1	0.0332938	1.04123	0.94401	-0.0831253
LPE(O-19:2)	1.45996	1.82207	1.31974	1.60686	1.15259	1.36109	0.466261	1	1	0.506559	0.430141	0.895425	-0.159356
LPE(O-20:1)	0.517072	0.520169	0.337368	1.22374	0.855892	0.775134	0.0531155	1	1	0.0751142	0.965517	2.07678	1.05435
LPE(O-21:1)	0.0632782	0.0001	0.0673699	5.81697	5.50257	5.60305	0.000137358	0.208098	0.233097	0.00126114	1.1304	129.429	7.01602
LPE(O-22:0)	0.00015	0.0001	0.000151	2.39063	2.73309	2.86886	0.00284039	1	1	0.00678894	1.12467	19931.6	14.2828
LPE(O-22:1)	0.00015	0.0785726	0.19095	6.04537	5.98378	6.13616	2.22812e-07	0.00037633	0.000378113	4.13406e-05	1.13073	67.3605	6.07383
LPE(O-22:2)	0.490685	0.383209	0.499739	1.73963	1.42322	1.42021	0.005078	1	1	0.0102832	1.10688	3.33645	1.73831
LPE(O-23:1)	0.0976452	0.0001	0.000151	17.6758	15.8632	16.8896	0.000939377	1	1	0.00352682	1.12883	515.123	9.00877
LPE(O-24:0)	0.00015	0.0634166	0.000151	1.42055	1.4928	1.0899	0.00744814	1	1	0.0138439	1.11085	62.8281	5.97334
LPE(O-24:1)	0.190141	0.0001	0.126878	2.37704	2.35089	1.95638	0.00134497	1	1	0.00434531	1.12034	21.0783	4.39769
LPE(O-24:2)	0.594773	0.497127	0.661931	2.64679	2.47133	2.50936	1.17899e-05	0.0193826	0.0200074	0.000370508	1.12804	4.34904	2.1207
LPE(O-25:1)	0.220531	0.0597558	0.198236	1.48806	1.30459	1.57884	0.000470955	0.650389	0.799211	0.00251453	1.11913	9.13539	3.19147
LPG(12:0)	0.0333171	0.0396887	0.0419687	0.0694325	0.0791697	0.0635849	0.00716658	1	1	0.0134681	1.07634	1.84551	0.884023
LPG(14:1)	0.0194246	0.0159458	0.0217389	0.10091	0.110506	0.119358	0.00163385	1	1	0.00485939	1.12269	5.79194	2.53405
LPG(15:0)	0.122287	0.0850779	0.103445	0.141837	0.135179	0.124525	0.0887176	1	1	0.116078	0.890538	1.29192	0.369516
LPG(16:0)	15.5925	16.1794	15.2689	17.9814	18.5841	18.6694	0.00160254	1	1	0.00482107	1.09694	1.17419	0.231668
LPG(16:1)	2.43347	2.59162	2.42535	6.90407	6.94661	7.14828	3.02967e-06	0.00506863	0.00514135	0.000204648	1.1301	2.81848	1.49492
LPG(16:2)	0.196653	0.204599	0.232918	0.45538	0.456849	0.429593	0.000102588	0.15819	0.174092	0.00110942	1.12303	2.11587	1.08125
LPG(17:0)	0.458197	0.45683	0.442596	0.566119	0.569736	0.663351	0.0408242	1	1	0.059162	1.03617	1.32526	0.406277
LPG(17:1)	1.06953	1.21543	1.14465	1.52795	1.51159	1.47016	0.00649171	1	1	0.0124059	1.0967	1.31493	0.394991
LPG(18:0)	5.4978	5.62044	5.45291	8.77913	8.31357	8.63299	0.000686111	0.896748	1	0.00297047	1.12589	1.55244	0.634536
LPG(18:1)	110.29	114.122	108.349	137.801	138.259	140.267	0.000986431	1	1	0.00363907	1.12114	1.25113	0.323233
LPG(18:2)	3.40252	3.25761	3.23654	10.9519	10.9609	11.126	6.51513e-08	0.000110431	0.000110562	2.79569e-05	1.13083	3.33838	1.73915
LPG(18:3)	0.11652	0.140258	0.135054	0.609318	0.738368	0.665728	0.00366029	1	1	0.00807738	1.12002	5.13847	2.36134
LPG(19:1)	2.43843	2.30825	2.31677	2.22509	2.01732	2.04305	0.0367755	1	1	0.0538	0.970057	0.88986	-0.16835
LPG(19:2)	0.158193	0.176631	0.155806	0.236876	0.22976	0.179919	0.0872614	1	1	0.114764	0.912012	1.31781	0.398139
LPG(19:3)	0.089478	0.0964652	0.0947093	0.0441378	0.0415599	0.0686355	0.033421	1	1	0.0492749	1.04215	0.549908	-0.862737
LPG(20:0)	0.262031	0.290761	0.201422	0.166898	0.186432	0.181752	0.102687	1	1	0.131517	0.910431	0.709455	-0.495216
LPG(20:1)	6.14677	5.88565	5.58266	6.59771	6.03296	6.36839	0.11675	1	1	0.147414	0.798979	1.07857	0.109116
LPG(20:2)	2.67465	2.59836	2.43894	4.37553	4.03171	4.03044	0.000848126	1	1	0.00331104	1.11499	1.61278	0.68955
LPG(20:3)	14.5711	13.7859	13.4088	18.1434	17.4399	17.2221	0.00134687	1	1	0.00434531	1.09989	1.26432	0.338356
LPG(20:4)	27.8207	26.5215	25.5757	29.7134	28.0088	27.9999	0.0900889	1	1	0.117374	0.84327	1.07263	0.101149
LPG(20:5)	0.0676726	0.0942996	0.0517407	0.137414	0.138336	0.143824	0.0285835	1	1	0.043155	1.06226	1.96326	0.97325
LPG(21:2)	0.0506295	0.0665022	0.0228971	0.0777509	0.0555818	0.059763	0.306685	1	1	0.347426	0.594277	1.37897	0.463592
LPG(21:3)	0.066784	0.0411413	0.0659353	0.175798	0.156598	0.144572	0.00126141	1	1	0.00425568	1.09856	2.7434	1.45596
LPG(22:1)	0.0696104	0.0532842	0.0511071	0.0476591	0.0519615	0.054315	0.372767	1	1	0.413725	0.5412	0.884678	-0.176775
LPG(22:2)	0.0966961	0.104772	0.106747	0.112799	0.131519	0.104458	0.227243	1	1	0.26305	0.700421	1.1316	0.178364
LPG(22:4)	3.40149	3.29294	3.20567	4.70915	4.46264	4.75584	0.000627297	0.82866	1	0.00282367	1.11691	1.40682	0.492436
LPG(22:5)	4.87364	4.72529	4.49152	4.97754	4.47837	4.5247	0.860683	1	1	0.876173	0.112409	0.992205	-0.0112905
LPG(22:6)	7.3005	7.25964	6.7263	8.70354	7.99313	8.1368	0.0150251	1	1	0.024755	1.01903	1.16663	0.222351
MLCL(52:3)	0.00015	4.79026	2.09917	12.1469	7.93978	7.1032	0.0322608	1	1	0.0477809	0.963393	3.94652	1.98058
MLCL(54:3)	2.86541	8.62443	8.14397	6.36878	13.4114	5.86156	0.550519	1	1	0.589792	0.352472	1.306	0.385157
MLCL(54:4)	6.50772	2.49139	9.46796	10.6102	7.0861	11.0558	0.236361	1	1	0.272675	0.662989	1.55694	0.638711
MLCL(54:5)	0.00015	0.0001	0.000151	1.33484	5.6721	1.25427	0.199813	1	1	0.234038	0.77629	20601.5	14.3305
MLCL(56:5)	1.28534	1.67941	2.93913	1.55798	0.000155	2.40239	0.498623	1	1	0.537588	0.39777	0.670836	-0.575968
MLCL(56:6)	1.2828	0.0001	0.669698	0.000154	0.264203	2.48909	0.78054	1	1	0.801802	0.178663	1.41014	0.495841
MLCL(56:7)	3.34159	4.25918	3.31946	7.62857	3.99417	3.42124	0.407435	1	1	0.448972	0.514405	1.37763	0.462184
PA(30:0)	6.04038	15.222	9.79962	11.17	14.9575	8.88116	0.705044	1	1	0.733301	0.235948	1.12706	0.172563
PA(32:0)	71.1196	69.7026	63.9939	57.3947	49.267	61.7161	0.0585249	1	1	0.0816079	0.926794	0.822093	-0.282626
PA(32:1)	32.9517	38.3032	32.6328	34.9513	38.6047	43.6583	0.234351	1	1	0.270909	0.655836	1.12828	0.174124
PA(33:1)	11.2478	9.48601	5.76867	6.79836	7.69843	9.16703	0.631159	1	1	0.664853	0.294288	0.89289	-0.163446
PA(34:0)	29.9874	30.0965	26.1531	13.8426	20.489	19.5131	0.0169532	1	1	0.0272439	1.03036	0.62438	-0.679503
PA(34:1)	826.87	823.281	762.03	566.908	573.767	649.734	0.00425508	1	1	0.00897002	1.0751	0.742237	-0.430049
PA(34:2)	26.7453	23.6249	19.9205	22.027	24.1918	24.5426	0.946366	1	1	0.953106	0.0424281	1.0067	0.00962984
PA(35:1)	22.6918	27.1401	21.0774	11.7355	12.081	12.8223	0.021532	1	1	0.03357	1.07684	0.516699	-0.952604
PA(35:2)	6.56542	7.50561	5.86103	1.34007	2.79099	0.0001	0.00896005	1	1	0.0162192	1.06583	0.207262	-2.27047
PA(36:1)	728.372	721.707	674.766	449.142	466.96	471.392	0.00166299	1	1	0.004908	1.11887	0.652986	-0.614877
PA(36:2)	235.313	243.723	229.468	97.2261	92.9069	95.6414	0.000338031	0.48068	0.573638	0.0020784	1.12895	0.403349	-1.3099
PA(36:3)	8.80472	32.9532	12.4528	58.2427	5.48695	57.4366	0.332781	1	1	0.374489	0.574375	2.2351	1.16034
PA(36:4)	28.9772	27.7643	24.5607	11.7818	15.6527	16.4791	0.00321522	1	1	0.00730418	1.07906	0.540128	-0.888627
PA(37:1)	5.15934	5.25657	6.79358	3.21096	3.04462	3.2955	0.0381661	1	1	0.0556424	1.04339	0.554989	-0.849469
PA(37:2)	5.35372	7.30412	4.69283	0.952349	1.84387	1.52025	0.0221231	1	1	0.0344114	1.05755	0.248778	-2.00707
PA(38:1)	98.1982	90.3968	93.3145	44.781	51.5277	52.1654	0.000172713	0.256997	0.293094	0.00139569	1.11897	0.526673	-0.925022
PA(38:2)	65.3766	62.3036	65.8662	30.098	23.0969	30.4497	0.00109598	1	1	0.00389174	1.11947	0.432168	-1.21033
PA(38:3)	48.1219	51.7278	44.446	36.4288	34.4178	37.6804	0.0168483	1	1	0.0271267	1.0552	0.752115	-0.410974
PA(38:4)	142.46	142.825	134.516	84.4794	74.9863	83.571	0.000141586	0.213795	0.240271	0.00127804	1.12049	0.578933	-0.788533
PA(38:5)	14.3042	18.9144	15.7501	22.8775	17.6395	4.80799	0.844664	1	1	0.862518	0.131531	0.925592	-0.111552
PA(40:1)	22.2143	24.3413	21.6204	14.6745	13.2099	14.258	0.00252301	1	1	0.00622319	1.10593	0.618142	-0.69399
PA(40:2)	13.3627	16.395	12.7793	5.65022	4.82243	5.17224	0.0123472	1	1	0.0209397	1.09607	0.367795	-1.44302
PA(40:4)	42.1507	37.281	39.525	28.0785	27.4597	29.7027	0.00643521	1	1	0.0123257	1.09005	0.716571	-0.480819
PA(40:5)	9.63765	9.14953	7.17491	7.05758	10.5126	5.01635	0.572858	1	1	0.611024	0.342392	0.869979	-0.200947
PA(40:6)	1.79145	3.79051	1.90544	2.58605	2.09511	4.70041	0.574016	1	1	0.611491	0.334497	1.25298	0.325365
PA(41:1)	7.09743	6.65186	6.92696	3.38911	2.45917	5.33142	0.061479	1	1	0.0848211	0.994887	0.540703	-0.887092
PA(42:0)	9.70795	11.756	9.41763	8.66708	7.4238	6.54674	0.0473957	1	1	0.0676454	0.928924	0.733046	-0.448025
PA(42:1)	67.3714	67.0886	67.6831	38.7697	38.391	39.0939	6.58972e-08	0.00011163	0.000111828	2.79569e-05	1.13085	0.57511	-0.79809
PA(42:2)	23.1489	24.9599	21.7236	12.1625	7.62171	12.3622	0.00450856	1	1	0.00937452	1.087	0.460336	-1.11924
PA(42:4)	21.4425	23.5406	21.0909	17.0687	16.0106	20.3667	0.0641252	1	1	0.0879712	0.917535	0.80888	-0.306003
PA(43:1)	16.3951	12.3079	14.1973	10.1214	6.19157	7.42643	0.0181906	1	1	0.0287962	1.00419	0.553362	-0.853703
PA(44:1)	34.7028	36.1259	30.4344	18.1319	21.0151	19.9916	0.00567498	1	1	0.0112243	1.09158	0.584009	-0.775937
PA(44:2)	91.6849	83.9128	91.1489	43.4128	43.2683	53.4476	0.00081493	1	1	0.00326935	1.10935	0.525325	-0.928717
PA(45:1)	3.13026	4.12614	3.42225	1.67689	1.87695	1.74007	0.0225207	1	1	0.0349658	1.07253	0.495747	-1.01233
PA(45:2)	11.7919	10.1646	11.1201	4.61649	3.48159	3.72621	0.000436542	0.608977	0.740812	0.00244493	1.11596	0.357481	-1.48406
PA(46:1)	3.71942	4.29894	4.89694	0.309907	0.963105	0.819347	0.00205745	1	1	0.00549843	1.10506	0.162006	-2.62588
PA(46:2)	34.2316	32.634	34.4672	21.8428	19.3069	24.1642	0.00642426	1	1	0.0123186	1.09663	0.644549	-0.633637
PA(48:2)	5.14549	6.0447	5.78287	1.17358	1.32178	0.685162	0.000272856	0.39646	0.463037	0.00188682	1.11968	0.187387	-2.41591
PC(24:0)	0.414715	0.320568	0.329986	0.362352	0.473893	0.360108	0.416806	1	1	0.458406	0.470107	1.12305	0.167426
PC(26:0)	13.1286	14.4438	13.4586	12.6599	13.0892	13.384	0.250962	1	1	0.288538	0.654772	0.953741	-0.0683302
PC(27:0)	0.348047	0.390497	0.405713	0.46829	0.336092	0.38739	0.734109	1	1	0.759624	0.212158	1.04152	0.0586957
PC(28:1)	0.440654	0.468865	0.485126	0.530499	0.806514	0.81362	0.111224	1	1	0.141278	0.90644	1.54207	0.624864
PC(29:0)	15.5182	15.7598	15.3053	14.1476	15.418	14.893	0.186078	1	1	0.220513	0.758967	0.954389	-0.0673502
PC(30:0)	1444.94	1364.08	1405.4	1196.37	1195.34	1185.76	0.0106402	1	1	0.0186149	1.10421	0.848866	-0.236391
PC(30:1)	39.2602	35.0403	38.2123	57.4211	57.7254	56.5386	0.00236129	1	1	0.00598067	1.12116	1.52592	0.609675
PC(30:2)	0.821658	0.377105	0.524072	0.781664	0.545616	0.531467	0.785822	1	1	0.806739	0.168644	1.07889	0.109546
PC(31:0)	132.52	118.877	126.977	96.8965	99.6919	52.5627	0.0977339	1	1	0.125838	0.912553	0.658477	-0.602794
PC(31:1)	15.4901	13.279	13.8322	17.3123	17.0724	17.8394	0.0298474	1	1	0.0448239	1.03648	1.22588	0.293818
PC(32:0)	3183.73	2902.03	3059.39	2337.89	2342.63	2352.24	0.0129564	1	1	0.0218559	1.10194	0.769015	-0.378917
PC(32:1)	872.264	779.942	825.667	1135.48	1125.73	1137.05	0.00669565	1	1	0.0127234	1.11416	1.37144	0.455695
PC(32:2)	11.4219	10.2634	10.8977	14.5499	13.3243	13.7796	0.00355255	1	1	0.00788063	1.076	1.27839	0.354326
PC(33:0)	51.2165	47.7255	50.0472	45.473	44.7624	45.101	0.0426019	1	1	0.0613951	1.02805	0.908364	-0.138657
PC(33:1)	124.606	106.79	121.415	121.309	124.517	118.601	0.559794	1	1	0.598595	0.369787	1.03292	0.0467329
PC(33:2)	2.81929	2.23516	1.67066	1.98158	1.85274	1.61289	0.327509	1	1	0.369291	0.589571	0.809981	-0.304039
PC(34:1)	5689.46	5067.21	5324.11	4777.51	4799.45	4809.08	0.0883544	1	1	0.115871	0.953356	0.894611	-0.160667
PC(34:2)	141.023	124.311	130.225	136.052	132.697	133.798	0.683524	1	1	0.71381	0.263393	1.01767	0.0252673
PC(34:3)	4.02166	2.61193	2.44858	4.37902	3.61269	3.44076	0.262114	1	1	0.300953	0.635646	1.25878	0.332029
PC(34:4)	1.51218	2.07406	0.975129	2.08991	1.32704	1.32516	0.889751	1	1	0.901976	0.117581	1.03962	0.0560595
PC(35:1)	132.971	83.6617	63.5889	39.1695	61.9025	88.5409	0.302245	1	1	0.342854	0.58425	0.676654	-0.563509
PC(35:2)	28.2349	20.8895	28.2938	10.9767	6.96469	12.9613	0.00889448	1	1	0.0161605	1.05389	0.399166	-1.32494
PC(35:4)	0.154985	0.356273	0.143684	0.0522392	0.0512258	0.0001	0.109327	1	1	0.139181	0.896035	0.158128	-2.66083
PC(36:1)	2672.69	2340.08	2434.47	1812.45	1866.36	1841.33	0.0207827	1	1	0.0325954	1.07988	0.741233	-0.432001
PC(36:2)	1068.45	945.242	988.664	468.781	481.021	476.887	0.00436708	1	1	0.00910435	1.12044	0.47519	-1.07342
PC(36:3)	76.7452	65.662	68.5603	47.7128	47.9003	49.2956	0.0200452	1	1	0.0315262	1.08203	0.686877	-0.541876
PC(36:4)	246.362	220.009	230.752	110.433	116.319	115.061	0.00280548	1	1	0.00673395	1.12125	0.490319	-1.02821
PC(36:5)	7.27001	6.15908	6.37102	3.80192	3.91772	3.89194	0.0144551	1	1	0.0239088	1.09713	0.58644	-0.769945
PC(36:6)	0.411359	0.425082	0.432682	0.309501	0.357093	0.219317	0.0838511	1	1	0.110822	0.952644	0.69805	-0.518597
PC(37:1)	21.3755	19.1981	20.0226	9.88611	10.5652	11.0286	0.000844253	1	1	0.00331104	1.11896	0.519501	-0.944801
PC(37:2)	29.3405	25.6123	27.9091	4.9429	8.56086	8.09417	0.000204943	0.302496	0.347788	0.00156198	1.11793	0.26065	-1.93982
PC(37:3)	4.84544	3.0647	3.55029	1.70992	1.85023	1.89886	0.062339	1	1	0.0857982	0.997968	0.476335	-1.06995
PC(37:4)	10.2325	8.09754	9.27458	3.00529	2.6527	2.60253	0.00712205	1	1	0.013429	1.11009	0.299244	-1.7406
PC(38:1)	80.7647	71.1941	77.8919	56.288	57.373	55.9339	0.017513	1	1	0.0279319	1.08776	0.737848	-0.438604
PC(38:2)	193.696	172.277	181.858	89.3018	89.7279	92.3612	0.00378754	1	1	0.00824034	1.12075	0.495392	-1.01336
PC(38:3)	115.919	104.798	109.385	69.9217	70.3854	70.6509	0.00635524	1	1	0.0122277	1.11638	0.639071	-0.645951
PC(38:4)	661.377	582.983	633.228	318.52	322.855	313.514	0.00501867	1	1	0.0101948	1.11856	0.508573	-0.975474
PC(38:5)	307.525	273.729	287.326	89.6512	90.0207	90.1535	0.00240632	1	1	0.00602698	1.12562	0.310651	-1.68663
PC(38:6)	200.052	173.718	186.765	126.51	128.087	128.444	0.0156548	1	1	0.0256184	1.09538	0.683349	-0.549306
PC(38:7)	4.17396	3.46779	3.73944	3.34782	3.5184	3.11105	0.137509	1	1	0.169341	0.795358	0.876644	-0.189936
PC(39:1)	3.70879	3.41831	3.60437	2.18954	1.87494	1.89328	0.000332204	0.474055	0.56375	0.00206885	1.11564	0.555167	-0.849006
PC(39:2)	6.65758	5.88111	6.53985	2.69637	2.24587	2.38715	0.000623907	0.826053	1	0.00282192	1.12001	0.384169	-1.38019
PC(39:3)	2.61651	2.79171	2.53086	1.55689	1.73863	1.77608	0.000787928	1	1	0.00320651	1.10602	0.638815	-0.64653
PC(39:4)	6.21156	5.58484	6.50401	1.31753	1.54323	1.30822	0.00180929	1	1	0.00514298	1.12307	0.227808	-2.13411
PC(39:5)	9.65778	8.39182	9.23168	0.999002	1.05605	1.05895	0.00207421	1	1	0.00552579	1.12626	0.114144	-3.13107
PC(39:6)	5.18257	4.76756	5.41635	1.98221	2.28275	2.71534	0.000646259	0.850261	1	0.00286345	1.10831	0.454255	-1.13843
PC(39:7)	1.10836	0.477992	1.1643	0.270716	0.408514	0.186985	0.0938591	1	1	0.121773	0.914764	0.314913	-1.66698
PC(40:0)	3.64461	3.5463	3.95421	2.79368	3.07527	3.00217	0.00970294	1	1	0.0172598	1.05282	0.795965	-0.329223
PC(40:1)	24.1045	20.9863	22.8908	16.4411	16.2347	16.3072	0.0195458	1	1	0.0307978	1.08727	0.720533	-0.472864
PC(40:2)	41.0084	35.6921	38.2556	21.751	23.7707	23.2995	0.00447183	1	1	0.00931128	1.10592	0.598673	-0.74016
PC(40:3)	23.7878	21.0353	22.5597	13.4667	13.3402	13.9192	0.00595107	1	1	0.0116214	1.11254	0.604399	-0.726426
PC(40:4)	169.944	151.647	160.716	109.792	108.475	111.215	0.00936457	1	1	0.0167811	1.10705	0.683139	-0.549749
PC(40:5)	145.728	130.235	139.081	70.0535	69.574	71.1662	0.00398433	1	1	0.00860231	1.12127	0.507884	-0.97743
PC(40:6)	241.329	215.196	228.73	197.262	190.765	196.26	0.0391226	1	1	0.0568417	1.02626	0.852657	-0.229963
PC(40:7)	114.378	101.976	109.22	55.6523	52.9397	55.106	0.00304118	1	1	0.00707421	1.12064	0.502799	-0.991945
PC(40:8)	13.8489	12.935	13.2467	5.3931	5.76115	5.55257	0.00028535	0.412662	0.484239	0.00191807	1.12795	0.417352	-1.26066
PC(40:9)	0.234039	0.142963	0.131554	0.190589	0.000155	0.0001	0.234758	1	1	0.271126	0.67458	0.375267	-1.41401
PC(41:0)	4.94977	4.12951	3.23225	3.4672	3.65263	3.78307	0.444719	1	1	0.48533	0.477303	0.885585	-0.175297
PC(41:1)	15.9746	14.7943	14.8681	10.4609	9.2928	10.2497	0.000585741	0.781965	0.994003	0.0027383	1.10883	0.657435	-0.60508
PC(41:2)	12.3394	10.6921	11.1156	6.20196	6.87309	6.35521	0.00436666	1	1	0.00910435	1.10522	0.569017	-0.813456
PC(41:3)	1.20969	1.25669	1.2718	0.475931	0.583874	0.538742	0.000169212	0.252126	0.287153	0.00138054	1.12518	0.427628	-1.22557
PC(41:4)	2.20297	2.00838	2.06754	0.774547	0.686851	0.976336	0.000513056	0.697757	0.870657	0.00257521	1.11663	0.388243	-1.36497
PC(41:5)	2.91431	3.18653	3.15513	0.742067	0.674955	1.0449	0.000148047	0.223255	0.251236	0.00131551	1.12219	0.265982	-1.9106
PC(41:6)	4.25621	3.48159	3.87388	0.680007	0.515473	0.916597	0.00107059	1	1	0.00385728	1.11701	0.181893	-2.45884
PC(41:7)	1.74243	1.61524	1.56175	0.60365	0.713063	0.811065	0.000340324	0.4836	0.57753	0.00208179	1.11455	0.432526	-1.20914
PC(42:0)	12.2186	11.1639	10.9118	10.1484	10.1018	10.8333	0.0981292	1	1	0.126251	0.85409	0.906372	-0.141824
PC(42:1)	127.024	111.123	120.642	85.6775	86.6971	85.1671	0.0174741	1	1	0.0279224	1.09071	0.717808	-0.47833
PC(42:10)	27.4775	23.3256	25.6503	14.8689	15.6598	14.9925	0.0108316	1	1	0.018872	1.10047	0.595411	-0.748042
PC(42:11)	0.00015	0.0001	0.093064	0.0876037	0.000155	0.0001	0.967962	1	1	0.972547	0.0256235	0.941538	-0.0869088
PC(42:2)	208.136	183.835	193.766	110.479	109.264	108.872	0.00650681	1	1	0.0124208	1.11599	0.561029	-0.833853
PC(42:3)	16.5826	13.5798	15.6027	9.66917	9.94102	8.80764	0.0134357	1	1	0.02253	1.07497	0.62095	-0.687452
PC(42:4)	47.7019	43.3639	45.746	36.2242	36.0137	28.4583	0.0256379	1	1	0.0390903	1.02255	0.736019	-0.442186
PC(42:5)	38.8453	35.4553	37.1104	25.7682	24.3426	24.6902	0.00216296	1	1	0.00564698	1.11411	0.671396	-0.574763
PC(42:6)	12.4379	11.0083	12.0287	9.10858	8.63203	8.87164	0.013376	1	1	0.022452	1.08276	0.750173	-0.414705
PC(42:7)	30.4131	28.6283	31.4483	20.1017	19.029	19.8928	0.00240301	1	1	0.00602698	1.11526	0.652267	-0.616464
PC(42:8)	15.8215	12.508	13.9358	6.08934	6.27846	5.94638	0.0134565	1	1	0.0225427	1.09952	0.433315	-1.20651
PC(42:9)	12.6892	10.803	11.147	6.46171	6.99193	6.52398	0.00934392	1	1	0.0167618	1.09811	0.576734	-0.794023
PC(43:1)	70.1197	63.2532	67.8195	38.9382	37.7926	38.4629	0.00407606	1	1	0.00871288	1.11974	0.572555	-0.804513
PC(43:2)	77.9027	69.5726	75.0296	41.5256	40.5328	39.2136	0.00316689	1	1	0.00725605	1.11854	0.545031	-0.87559
PC(43:3)	2.95082	2.66658	2.83899	2.02053	1.76182	1.99653	0.00157629	1	1	0.00481108	1.09422	0.683374	-0.549253
PC(43:4)	1.94992	1.39118	1.66922	0.61279	0.422702	0.384805	0.00865348	1	1	0.0157903	1.08514	0.283474	-1.81871
PC(43:5)	2.14635	2.25155	2.09784	0.864286	0.464238	0.91609	0.00590653	1	1	0.0115743	1.10663	0.345552	-1.53303
PC(43:7)	0.582575	0.5918	0.353578	0.063552	0.373987	0.324477	0.111346	1	1	0.141327	0.811733	0.498718	-1.0037
PC(44:1)	135.919	115.441	144.176	101.744	98.5452	97.6556	0.0597422	1	1	0.0829644	0.999712	0.753268	-0.408765
PC(44:10)	6.9605	6.20968	6.77033	3.80588	3.68816	4.01987	0.0022335	1	1	0.00576097	1.11423	0.577413	-0.792324
PC(44:11)	4.79762	4.38224	4.52702	4.73449	5.02592	4.85992	0.117565	1	1	0.148333	0.812278	1.06664	0.0930755
PC(44:12)	19.6151	18.4535	18.9827	16.4328	18.5673	16.5175	0.101078	1	1	0.129652	0.866713	0.903003	-0.147197
PC(44:2)	777.436	689.477	736.42	425.903	410.29	407.973	0.00457975	1	1	0.00946631	1.11638	0.564674	-0.824509
PC(44:3)	42.2448	37.9629	41.122	29.4638	26.7033	28.2247	0.00254407	1	1	0.00625695	1.09854	0.695558	-0.523757
PC(44:4)	16.6219	15.0656	16.1552	6.90128	7.23933	7.82164	0.000342988	0.4867	0.582051	0.0020862	1.12252	0.459052	-1.12327
PC(44:5)	40.8743	35.5313	39.9491	12.4818	10.9707	12.746	0.00171478	1	1	0.00499716	1.12161	0.311104	-1.68453
PC(44:6)	2.63123	2.97774	3.68625	1.61173	1.7791	1.6968	0.0427825	1	1	0.0615159	1.0322	0.547338	-0.869495
PC(44:7)	3.81661	3.84261	3.88782	2.43224	2.6127	2.42559	0.000784538	1	1	0.00320651	1.12595	0.646965	-0.628241
PC(44:8)	4.52722	4.26237	4.84024	2.35717	1.95187	2.25878	0.000545699	0.735407	0.926051	0.00263493	1.11399	0.481871	-1.05328
PC(44:9)	2.61896	2.26839	2.58735	1.5727	1.50801	1.54194	0.0118412	1	1	0.0203152	1.10024	0.61844	-0.693295
PC(45:1)	27.636	24.4416	25.5506	14.3545	13.323	14.3567	0.00275268	1	1	0.00665426	1.11541	0.54148	-0.88502
PC(45:2)	97.5101	86.9392	94.6156	47.603	44.4017	44.7989	0.00219582	1	1	0.00570712	1.1202	0.490222	-1.02849
PC(45:3)	6.40561	5.70145	6.12295	4.35414	4.64605	4.45812	0.00806817	1	1	0.0148178	1.0897	0.73825	-0.437819
PC(45:4)	11.9615	10.3446	10.9085	4.41616	4.87158	4.72936	0.00322356	1	1	0.00731334	1.11792	0.422015	-1.24464
PC(45:5)	13.6628	11.9568	13.076	4.0273	4.17397	4.09889	0.00304312	1	1	0.00707421	1.12377	0.317871	-1.65349
PC(45:6)	0.40245	0.405327	0.374693	0.107234	0.0759541	0.0001	0.00538337	1	1	0.0107731	1.10917	0.155005	-2.68962
PC(45:7)	0.183725	0.350896	0.292816	0.225095	0.099191	0.137212	0.12367	1	1	0.154884	0.797777	0.557743	-0.842327
PC(46:1)	20.0688	18.2345	19.7915	12.2019	11.8922	11.5889	0.00316221	1	1	0.00725605	1.11688	0.61422	-0.703172
PC(46:10)	0.596275	0.536145	0.669807	0.533306	0.607307	0.49187	0.333142	1	1	0.374646	0.548441	0.905815	-0.142712
PC(46:11)	0.0708349	0.142019	0.135226	0.251477	0.261633	0.210102	0.0137783	1	1	0.0229909	1.03474	2.07772	1.055
PC(46:12)	0.0213215	0.0587585	0.0398786	0.031612	0.0317948	0.0650334	0.864141	1	1	0.879165	0.109923	1.0707	0.0985604
PC(46:2)	379.385	324.948	361.428	216.566	211.073	211.755	0.011732	1	1	0.0202124	1.10317	0.599941	-0.737107
PC(46:3)	32.2413	27.3441	30.5583	21.6787	20.7288	20.8039	0.0208378	1	1	0.0326517	1.07518	0.701229	-0.512043
PC(46:4)	52.1892	46.2944	50.2875	27.264	28.9307	28.0867	0.00402805	1	1	0.00865267	1.11554	0.566517	-0.819808
PC(46:5)	193.956	172.743	185.519	57.7912	60.8766	59.3323	0.00204571	1	1	0.00548797	1.12546	0.322336	-1.63336
PC(46:6)	9.92382	8.27867	8.9612	5.49688	4.89213	4.70286	0.00514883	1	1	0.0103771	1.09326	0.55559	-0.847908
PC(46:7)	4.9795	4.3643	4.70967	3.01038	3.31309	3.28525	0.00480631	1	1	0.00986253	1.09119	0.683725	-0.548511
PC(46:8)	0.874901	0.973807	1.00259	0.594156	0.644592	0.604264	0.00640257	1	1	0.0122909	1.09789	0.646377	-0.629552
PC(46:9)	0.280378	0.402161	0.443579	0.164148	0.249866	0.211619	0.056849	1	1	0.079598	0.944812	0.555567	-0.847968
PC(47:1)	4.21626	3.48131	3.82871	1.78271	1.53501	1.46774	0.00321217	1	1	0.00730418	1.10754	0.415178	-1.2682
PC(47:2)	24.2428	21.1414	22.8444	8.56223	8.69833	9.62513	0.00166271	1	1	0.004908	1.12033	0.394053	-1.34354
PC(47:3)	2.72859	1.92637	2.69487	1.84469	1.76913	1.40332	0.0778777	1	1	0.10398	0.901536	0.68262	-0.550845
PC(47:4)	8.69101	8.18582	8.6334	4.76856	4.79837	5.08964	0.000138913	0.210036	0.235735	0.00126114	1.1249	0.574537	-0.799527
PC(47:5)	21.5453	19.5019	21.2386	7.38577	7.36188	7.33118	0.00223397	1	1	0.00576097	1.126	0.354476	-1.49624
PC(47:6)	2.0138	1.70742	2.20468	1.31999	1.32106	1.3574	0.0463338	1	1	0.0662972	1.03098	0.674743	-0.567591
PC(47:7)	1.2536	0.71325	1.08162	0.721354	0.714441	0.690672	0.193243	1	1	0.2271	0.786425	0.697552	-0.519628
PC(48:1)	4.57822	4.05673	3.98498	2.14323	1.72137	2.04446	0.00107286	1	1	0.00385728	1.1086	0.468233	-1.0947
PC(48:2)	72.8585	63.8976	68.8481	25.5503	25.787	25.3007	0.00353434	1	1	0.0078505	1.12291	0.372745	-1.42374
PC(48:3)	21.2253	18.1457	19.5209	9.87248	9.59545	9.98338	0.00736054	1	1	0.0137111	1.11261	0.500091	-0.999737
PC(48:4)	23.5083	20.6434	23.2462	15.7224	16.9986	16.1804	0.0118641	1	1	0.0203162	1.07743	0.725564	-0.462826
PC(48:5)	105.648	94.3619	99.0199	45.6393	46.6671	47.7945	0.00290759	1	1	0.00690095	1.12222	0.468519	-1.09382
PC(48:6)	15.131	14.311	14.8704	11.2794	12.0291	11.1013	0.00101243	1	1	0.00372689	1.10325	0.776527	-0.364892
PC(48:7)	15.03	13.9892	15.089	10.2233	10.5223	10.6356	0.00352244	1	1	0.00783431	1.11362	0.711459	-0.491148
PC(48:8)	1.62077	1.38921	1.37094	0.811522	1.10788	0.886421	0.0121614	1	1	0.0207625	1.02892	0.640464	-0.64281
PC(49:4)	2.38385	2.07034	2.42478	1.62901	1.25866	1.14997	0.0078619	1	1	0.014486	1.0549	0.586954	-0.76868
PC(49:5)	7.24406	6.62385	7.50383	3.66469	3.79573	3.47541	0.00253985	1	1	0.00625562	1.11701	0.511696	-0.966642
PC(49:6)	1.73971	1.58545	1.41552	1.07365	1.13319	0.944679	0.0136919	1	1	0.0228917	1.04608	0.664782	-0.589047
PC(49:7)	1.46918	1.43968	1.70331	1.18944	1.00036	0.991077	0.0122273	1	1	0.0207913	1.03441	0.68967	-0.536021
PC(50:1)	4.45228	4.10443	3.90438	1.17073	0.916455	1.47491	0.000199213	0.294835	0.338064	0.00155075	1.11799	0.285858	-1.80663
PC(50:2)	31.3397	28.0481	30.2551	8.24669	8.31691	8.31396	0.00199639	1	1	0.00543801	1.12653	0.277519	-1.84934
PC(50:3)	4.89671	4.5962	5.2712	2.23179	1.99053	1.84214	0.000718228	0.935134	1	0.00306475	1.11758	0.410757	-1.28364
PC(50:4)	7.35477	7.00439	7.32654	4.10296	4.60868	4.36838	0.000150979	0.227223	0.256211	0.00132752	1.12185	0.603163	-0.729379
PC(50:5)	32.7109	29.9416	30.9325	18.7651	19.9496	19.7903	0.00133367	1	1	0.0043274	1.11817	0.625154	-0.677716
PC(50:6)	13.8657	12.1664	13.5797	11.6147	11.96	11.912	0.114763	1	1	0.145524	0.893503	0.895862	-0.158652
PC(50:7)	9.66883	8.31873	9.36843	7.7125	8.26473	7.77135	0.0823577	1	1	0.109103	0.910387	0.868131	-0.204016
PC(50:8)	0.96645	1.03611	1.02344	0.742848	1.04425	1.03797	0.572853	1	1	0.611024	0.354357	0.9336	-0.099123
PC(51:4)	0.268137	0.477464	0.248242	0.273496	0.266857	0.144664	0.305436	1	1	0.346242	0.59342	0.689261	-0.536878
PC(51:5)	1.65422	1.71934	1.67945	0.838818	0.838318	1.13152	0.0140152	1	1	0.0233403	1.09306	0.555838	-0.847264
PC(51:6)	0.496742	0.383989	0.457149	0.542113	0.485051	0.529539	0.144734	1	1	0.17721	0.792168	1.16356	0.218546
PC(51:7)	0.297551	0.399368	0.386724	0.126662	0.17821	0.203505	0.0105841	1	1	0.0185551	1.04692	0.469137	-1.09192
PC(52:10)	0.383253	0.314818	0.291834	0.300738	0.184131	0.0882994	0.138481	1	1	0.170415	0.812548	0.579013	-0.788333
PC(52:8)	1.25682	1.14539	1.24221	0.919098	0.933862	0.944276	0.0122128	1	1	0.0207875	1.0967	0.767538	-0.381689
PC(52:9)	0.903938	0.681361	0.944694	0.694068	0.687691	0.617113	0.154331	1	1	0.186805	0.815355	0.79007	-0.339947
PC(54:10)	0.443932	0.458007	0.455714	0.572212	0.661034	0.542736	0.0572879	1	1	0.080041	1.00605	1.30813	0.387503
PC(54:8)	1.18624	0.994319	1.20199	1.15527	1.22003	1.08079	0.772091	1	1	0.795279	0.190599	1.02174	0.0310265
PC(54:9)	0.852817	0.718004	0.842152	0.80427	0.808746	0.894812	0.582521	1	1	0.618997	0.336749	1.03931	0.0556267
PC(56:10)	1.7454	1.71616	1.835	1.80821	2.04854	1.87702	0.167482	1	1	0.201573	0.763131	1.08255	0.114427
PC(56:11)	0.102003	0.120338	0.130155	0.383967	0.398846	0.403236	2.57835e-05	0.0419497	0.0437546	0.000616262	1.12807	3.36472	1.75049
PC(56:12)	0.00015	0.0586917	0.0364006	0.0955494	0.149022	0.125305	0.0167722	1	1	0.0270298	1.01044	3.88353	1.95737
PC(56:8)	2.99524	3.02232	2.85806	1.58431	1.50338	1.55263	0.000208943	0.307565	0.354577	0.00156198	1.12753	0.522817	-0.935621
PC(56:9)	1.74955	1.76447	1.81803	1.73363	1.96074	1.65261	0.96241	1	1	0.967541	0.0335924	1.0028	0.00403368
PC(58:10)	1.85169	1.84816	2.09526	1.81216	1.74412	1.79166	0.205058	1	1	0.239578	0.749995	0.922837	-0.115852
PC(58:11)	0.491653	0.412923	0.435924	0.701871	0.784972	0.699314	0.00174345	1	1	0.00504671	1.09489	1.63085	0.705626
PC(58:12)	0.519337	0.443776	0.504553	0.834957	0.695604	0.645401	0.0383836	1	1	0.0559116	1.00401	1.4826	0.568129
PC(58:8)	1.34616	1.25838	1.42465	0.727117	0.752057	0.633103	0.000646095	0.850261	1	0.00286345	1.11155	0.524244	-0.93169
PC(58:9)	0.881661	0.94103	0.833692	0.788548	0.869329	0.822938	0.211942	1	1	0.246685	0.681214	0.933907	-0.0986492
PC(60:10)	0.752303	0.79848	0.73749	0.530708	0.523557	0.621455	0.00930676	1	1	0.0167128	1.06519	0.732307	-0.449479
PC(60:11)	0.102709	0.161147	0.137792	0.211166	0.122991	0.211744	0.247254	1	1	0.284468	0.653847	1.35915	0.44271
PC(60:12)	0.366274	0.318447	0.420469	0.30999	0.331934	0.291986	0.182996	1	1	0.217773	0.759226	0.845022	-0.242939
PC(60:8)	0.0900071	0.18321	0.124848	0.112157	0.0889912	0.134181	0.539902	1	1	0.579515	0.377041	0.8424	-0.247423
PC(60:9)	0.165529	0.141814	0.168003	0.22428	0.176946	0.180227	0.132004	1	1	0.163446	0.8064	1.22322	0.290683
PC(62:10)	0.111865	0.0795898	0.0910175	0.0798427	0.0573552	0.0583102	0.0764534	1	1	0.102239	0.872404	0.692132	-0.53088
PC(62:12)	0.110376	0.117854	0.118016	0.0916396	0.111458	0.127474	0.668162	1	1	0.699488	0.269837	0.954734	-0.0668289
PC(O-27:0)	0.0961784	0.198713	0.210347	0.970377	1.03936	0.897668	0.000138583	0.209676	0.235175	0.00126114	1.12065	5.75452	2.5247
PC(O-28:0)	7.04672	6.58671	6.84247	62.6466	57.3527	58.8361	0.000827292	1	1	0.00329274	1.12902	8.73394	3.12663
PC(O-28:1)	1.00684	0.687116	0.649245	7.32499	6.90835	5.06303	0.0130236	1	1	0.0219256	1.09748	8.23503	3.04177
PC(O-29:0)_RT_11.593	0.218892	0.162715	0.175665	0.350207	0.250963	0.254417	0.0727368	1	1	0.0981975	0.910088	1.53531	0.618529
PC(O-29:0)_RT_11.932	3.17828	2.93249	3.0121	25.7836	26.766	26.0569	6.96309e-05	0.109669	0.118164	0.000950027	1.13067	8.61642	3.10709
PC(O-29:1)	1.14734	1.01865	0.994762	2.35721	2.22764	2.01383	0.00238856	1	1	0.00602698	1.11049	2.0877	1.06191
PC(O-30:0)	90.1092	87.0229	93.4289	776.12	714.86	675.365	0.00207169	1	1	0.00552579	1.12619	8.00686	3.00124
PC(O-30:1)	7.48844	7.27938	7.20329	87.4383	86.0398	83.1262	0.000248801	0.362751	0.422215	0.00175923	1.13045	11.6792	3.54587
PC(O-30:2)	0.469443	0.294901	0.369587	6.86376	3.24081	5.67146	0.044261	1	1	0.063492	1.03631	13.9127	3.79833
PC(O-31:0)	3.43061	3.77321	3.57877	35.1453	33.8553	33.3138	0.00020986	0.308494	0.356132	0.00156198	1.13031	9.48884	3.24623
PC(O-31:1)	10.5027	10.7794	11.2981	77.0751	73.5466	70.3283	0.000830461	1	1	0.00329274	1.12885	6.78173	2.76165
PC(O-32:0)	207.118	206.452	199.22	1543.36	1442.77	1384.92	0.00132409	1	1	0.0043274	1.12796	7.13305	2.83452
PC(O-32:1)	134.731	132.503	129.771	1135.17	1049.92	1045.96	0.000924022	1	1	0.00349235	1.1289	8.13853	3.02477
PC(O-32:2)	1.30357	1.52459	1.49009	39.2572	40.2133	36.9154	0.000651085	0.855525	1	0.00287732	1.12949	26.9521	4.75233
PC(O-32:3)	0.0220811	0.0452534	0.0274046	0.641113	0.623424	0.65538	1.73803e-06	0.00291468	0.00294944	0.000132702	1.13023	20.2653	4.34094
PC(O-32:4)	0.0840604	0.0741546	0.0541233	0.557658	0.49265	0.36235	0.0180934	1	1	0.0286701	1.0862	6.65287	2.73398
PC(O-33:0)	8.35893	8.34761	8.77456	30.9082	22.156	22.0119	0.0299933	1	1	0.0449635	1.06548	2.94634	1.55893
PC(O-33:1)	43.2866	41.5358	42.9753	167.547	159.624	156.231	0.000608426	0.808598	1	0.0027981	1.1292	3.78256	1.91936
PC(O-33:2)	1.23594	1.20426	1.51018	15.1294	14.107	13.8513	0.00047754	0.658051	0.810386	0.0025234	1.1289	10.9072	3.44721
PC(O-34:0)	109.371	109.447	102.768	453.063	392.816	409.117	0.0029587	1	1	0.00696383	1.12345	3.90252	1.96441
PC(O-34:1)	2723.16	2617.53	2728.56	5232.15	4829.24	4830.6	0.00201736	1	1	0.00544272	1.12271	1.84552	0.88403
PC(O-34:2)	33.1083	31.3673	33.3928	228.269	251.995	229.714	0.00132524	1	1	0.0043274	1.12784	7.25442	2.85886
PC(O-35:0)	0.769419	4.24455	3.26611	14.6925	13.2029	5.67024	0.0803305	1	1	0.106667	0.923984	4.05379	2.01927
PC(O-35:1)	56.2813	57.8803	59.6264	104.84	98.1543	97.5543	0.000895498	1	1	0.00341497	1.12304	1.7294	0.790271
PC(O-35:2)	20.5776	20.1581	21.8497	61.9079	57.288	55.132	0.00172771	1	1	0.00502043	1.12418	2.78544	1.47791
PC(O-36:0)	10.184	9.56864	9.02379	68.0372	63.6962	63.1397	0.000477658	0.658051	0.810586	0.0025234	1.1292	6.77198	2.75958
PC(O-36:1)	607.616	581.796	595.181	1080.43	1001.24	1039.1	0.00114818	1	1	0.00402574	1.12451	1.74873	0.806307
PC(O-36:2)	395.082	356.614	390.165	946.703	905.828	865.809	0.000273953	0.39778	0.464898	0.00188682	1.12543	2.38062	1.25134
PC(O-37:0)	0.258977	0.966129	1.2802	304.576	281.589	268.048	0.00139662	1	1	0.00443002	1.12787	340.961	8.41346
PC(O-37:1)_RT_13.573	15.2663	14.6482	14.7361	61.4769	58.4217	58.3296	0.00036367	0.513865	0.617147	0.00215963	1.12979	3.99162	1.99697
PC(O-37:1)_RT_13.911	0.474695	0.486417	0.542074	13.0103	11.8555	11.9237	0.000978815	1	1	0.00363907	1.12876	24.4743	4.6132
PC(O-37:2)_RT_13.252	12.9614	13.0378	16.4102	24.9694	22.1255	22.531	0.0039486	1	1	0.00855432	1.07785	1.64175	0.715237
PC(O-37:2)_RT_13.538	7.62408	7.10692	7.24344	11.6095	11.9055	11.4376	3.45103e-05	0.0556996	0.0585639	0.00069719	1.12595	1.5906	0.669573
PC(O-38:0)	6.95664	6.37894	6.53767	509.328	453.192	451.069	0.00168046	1	1	0.00492581	1.12725	71.1302	6.15239
PC(O-38:1)	75.0948	71.575	70.2652	183.048	182.957	174.237	7.4842e-05	0.117203	0.127007	0.000962173	1.12899	2.49034	1.31634
PC(O-38:2)	15.8553	16.9113	16.3169	52.7673	55.2187	47.9958	0.00300777	1	1	0.00704194	1.12296	3.17789	1.66807
PC(O-38:3)	81.2697	76.3638	76.1329	148.023	134.084	134.326	0.00251593	1	1	0.00622319	1.11667	1.78141	0.833018
PC(O-38:4)	88.7844	73.4989	78.6101	222.038	211.026	222.891	2.41379e-05	0.039393	0.040962	0.000612605	1.12697	2.72301	1.4452
PC(O-38:5)	61.7438	59.477	60.1993	259.113	237.986	240.179	0.00118825	1	1	0.00408871	1.12807	4.06393	2.02287
PC(O-39:0)	6.66305	5.29842	6.32802	1490.26	1317.49	1266.54	0.00249703	1	1	0.0062042	1.12542	222.767	7.79939
PC(O-39:1)	6.23296	6.05421	6.05131	523.426	463.296	476.079	0.00143956	1	1	0.00453233	1.1278	79.7667	6.31771
PC(O-40:0)	7.71302	6.86116	7.221	215.299	187.585	192.8	0.00195524	1	1	0.0053956	1.1266	27.331	4.77247
PC(O-40:1)	57.1161	53.9985	59.2621	479.144	419.952	429.559	0.00211916	1	1	0.00555828	1.12594	7.79834	2.96317
PC(O-40:2)	20.4094	21.6199	19.7964	72.2246	65.8828	64.2144	0.00183697	1	1	0.00518693	1.12467	3.27246	1.71037
PC(O-40:3)	16.2849	16.701	15.1121	55.0871	51.9302	48.3685	0.00183481	1	1	0.00518693	1.12406	3.23061	1.69181
PC(O-41:0)	2.727	2.9105	2.57651	55.2975	55.0099	48.5962	0.00185842	1	1	0.00523878	1.12677	19.3454	4.27392
PC(O-41:1)	8.28114	7.13327	8.68373	1158.79	1115.09	1088.94	0.00033282	0.474269	0.564796	0.00206885	1.13029	139.547	7.1246
PC(O-41:2)	4.8249	5.30548	4.92348	124.032	159.823	154.448	0.00617337	1	1	0.0119865	1.11722	29.1156	4.86372
PC(O-41:3)	1.82451	1.81588	1.6129	76.6764	68.426	67.7392	0.00170855	1	1	0.00499366	1.12717	40.5159	5.34041
PC(O-42:0)	3.49775	3.36835	3.637	11.0017	9.69395	9.23712	0.00575363	1	1	0.0113534	1.11596	2.8499	1.51091
PC(O-42:1)	35.2784	33.5256	33.3227	213.88	202.022	199.89	0.000515952	0.700663	0.875571	0.00257521	1.12956	6.02968	2.59208
PC(O-42:2)	37.4305	35.9936	37.2962	69.3531	63.3308	61.1891	0.00621967	1	1	0.0120263	1.11327	1.75102	0.808192
PC(O-42:3)	23.4275	23.5263	21.9806	48.495	41.3099	41.9519	0.00925761	1	1	0.0166421	1.10364	1.91133	0.93458
PC(O-43:0)	0.791166	0.882309	0.910222	6.64102	6.11268	5.70931	0.00223529	1	1	0.00576097	1.12512	7.14597	2.83713
PC(O-43:1)	5.37122	4.29951	4.72501	116.829	111.343	98.1751	0.00274978	1	1	0.00665426	1.12467	22.6697	4.5027
PC(O-43:2)_RT_14.397	0.832247	0.796697	1.51384	94.6593	88.7051	88.7184	0.00041629	0.583223	0.706445	0.00237155	1.12993	86.5738	6.43586
PC(O-43:2)_RT_14.643	8.02094	7.28619	7.87815	37.0958	34.9796	33.4389	0.000983043	1	1	0.00363907	1.12754	4.55091	2.18616
PC(O-43:3)	4.63266	4.6293	4.81502	61.2717	55.0814	52.9017	0.00232885	1	1	0.00593403	1.12577	12.0235	3.58779
PC(O-43:4)	4.11076	0.487154	1.96626	240.548	230.712	212.125	0.00117	1	1	0.0040639	1.12793	104.108	6.70194
PC(O-44:0)	1.06853	0.93523	1.06712	2.66444	2.70072	2.41424	0.000670169	0.878592	1	0.0029387	1.12193	2.53328	1.34101
PC(O-44:1)	11.7243	10.5442	12.0204	40.7051	35.5759	34.4074	0.00401411	1	1	0.00863364	1.11754	3.22812	1.69069
PC(O-44:2)	18.1118	18.4005	17.3111	37.286	35.3812	34.7997	0.000383242	0.539605	0.650363	0.00224263	1.12634	1.99666	0.997587
PC(O-44:3)	33.8848	33.1186	31.0791	57.6154	52.6069	52.519	0.00158699	1	1	0.00481795	1.11422	1.65923	0.730513
PC(O-44:4)	8.82503	9.25519	8.34377	91.9404	81.804	81.6808	0.00187559	1	1	0.00526967	1.12656	9.66641	3.27298
PC(O-44:5)	3.59425	4.53552	3.65016	25.2461	24.7395	24.1798	1.12934e-06	0.00189729	0.00191649	0.000101749	1.13007	6.29591	2.65441
PC(O-44:6)	0.077782	0.173713	0.102365	14.0723	14.4376	12.4004	0.00210614	1	1	0.00555828	1.1262	115.611	6.85314
PC(O-45:0)	0.186444	0.155398	0.167599	1.77056	1.69679	1.36511	0.00716644	1	1	0.0134681	1.1144	9.48581	3.24577
PC(O-45:1)	1.21416	1.33295	1.5763	26.3881	24.4496	22.6626	0.0019816	1	1	0.00542353	1.12614	17.8251	4.15584
PC(O-45:3)	3.97849	3.44864	3.73318	31.8195	40.3824	36.9551	0.00560783	1	1	0.0111304	1.11813	9.78082	3.28996
PC(O-45:4)	0.434189	0.524363	0.926399	216.369	206.071	205.797	0.000270977	0.394	0.459848	0.00188462	1.13042	333.291	8.38064
PC(O-46:1)	2.18915	1.94096	1.9778	10.4322	10.2809	9.15964	0.0018877	1	1	0.00528671	1.12507	4.89083	2.29008
PC(O-46:2)	5.10745	5.04578	5.66296	14.7552	13.6434	13.3762	0.000485137	0.665652	0.823277	0.0025234	1.12456	2.64126	1.40123
PC(O-46:3)	8.4871	8.35229	9.24251	20.9672	19.552	18.2108	0.0024616	1	1	0.0061338	1.11773	2.25175	1.17105
PC(O-46:4)	1.15504	1.0571	1.28271	37.4625	35.2973	34.1982	0.000734782	0.953747	1	0.00309752	1.1293	30.6045	4.93567
PC(O-46:5)	1.39925	0.569826	0.623927	24.5121	25.7074	20.9886	0.00292688	1	1	0.00691468	1.12217	27.4617	4.77935
PC(O-46:6)	0.0879923	0.0857858	0.0290682	3.94166	4.50524	4.2703	0.00134562	1	1	0.00434531	1.12755	62.6938	5.97025
PC(O-46:7)	0.360619	0.350384	0.429901	5.83151	4.84094	4.75693	0.00502232	1	1	0.0101948	1.1193	13.5238	3.75743
PC(O-46:8)	0.00015	0.0001	0.000151	0.119496	0.250238	0.234528	0.0394565	1	1	0.0572778	1.04681	1506.89	10.5574
PC(O-47:2)	0.294639	0.318317	0.305397	2.24273	2.45103	1.95028	0.00565557	1	1	0.0111989	1.11815	7.23473	2.85494
PC(O-47:3)	0.46559	0.426758	0.47165	6.40481	6.27551	5.43562	0.00289683	1	1	0.00688503	1.1244	13.2815	3.73135
PC(O-47:4)	0.0359196	0.0154431	0.0196685	39.7893	38.5702	33.56	0.00260319	1	1	0.00635628	1.12518	1575.64	10.6217
PC(O-47:5)	0.0174571	0.0288799	0.0370484	48.9668	45.4022	45.8727	0.000572065	0.765996	0.970795	0.00270416	1.12976	1681.85	10.7158
PC(O-47:6)	0.133082	0.0727951	0.162661	21.1039	12.5997	19.5314	0.0212686	1	1	0.0332347	1.08439	144.449	7.17442
PC(O-47:7)	0.00015	0.0241881	0.000151	10.3888	8.45282	9.05567	0.00376281	1	1	0.00820357	1.12257	1139.17	10.1538
PC(O-48:2)	0.445209	0.45549	0.314743	1.79365	1.57575	1.70997	0.00015427	0.231713	0.261796	0.00133569	1.12286	4.17904	2.06317
PC(O-48:3)	0.85719	0.838638	0.833403	2.25709	2.31006	1.94013	0.0073222	1	1	0.013661	1.1142	2.57283	1.36336
PC(O-48:4)	0.0568554	0.0721916	0.111729	3.23533	3.06225	2.90048	0.00078676	1	1	0.00320651	1.12862	38.2018	5.25557
PC(O-48:5)	0.145344	0.107047	0.108261	4.77994	4.86118	4.22052	0.0019291	1	1	0.00535792	1.12653	38.4349	5.26434
PC(O-48:6)	0.211218	0.246788	0.155644	2.35374	2.29563	2.3847	5.49089e-07	0.000925765	0.000931805	7.25014e-05	1.13037	11.4627	3.51887
PC(O-48:7)	0.0232216	0.0001	0.000151	0.982924	0.929714	0.540176	0.028129	1	1	0.0425444	1.06914	104.497	6.70732
PC(O-49:3)	0.0210949	0.0421085	0.0202789	2.54742	2.56853	2.22983	0.00196708	1	1	0.00541906	1.12642	87.9921	6.4593
PC(O-49:4)	0.00015	0.0001	0.000151	1.19441	1.00654	0.960525	0.00457763	1	1	0.00946631	1.12077	7883.98	12.9447
PC(O-49:5)	0.00015	0.0001	0.000151	2.8558	2.67268	2.31008	0.00374554	1	1	0.00818041	1.12262	19547.5	14.2547
PC(O-50:3)	0.0449342	0.0373271	0.0819084	0.811067	0.751937	0.726881	0.000109777	0.168617	0.186291	0.00114687	1.12741	13.9483	3.80201
PC(O-50:4)	0.00015	0.00718462	0.000151	0.193375	0.1657	0.179554	0.00098484	1	1	0.00363907	1.12608	71.9551	6.16903
PC(O-50:5)	0.0070521	0.0001	0.00742756	0.308403	0.273464	0.26764	0.00154325	1	1	0.004742	1.12618	58.2666	5.8646
PC(O-51:3)	0.00015	0.0001	0.000151	0.926136	0.884176	0.753313	0.00368974	1	1	0.00811212	1.12275	6393.08	12.6423
PC(O-51:4)	0.00015	0.00527023	0.000151	0.133451	0.291946	0.154986	0.0608606	1	1	0.0843106	1.0042	104.175	6.70287
PC(O-52:5)	0.00015	0.00346108	0.000151	0.0792036	0.113739	0.099977	0.00998934	1	1	0.0176767	1.10703	77.8611	6.28283
PC(O-54:5)	0.00015	0.0001	0.000151	0.0257197	0.000155	0.0001	0.422929	1	1	0.463937	0.506481	64.7748	6.01736
PE(26:0)	3.70369	4.09567	3.78616	3.64948	3.95055	3.74586	0.621877	1	1	0.655482	0.297874	0.979316	-0.0301533
PE(30:0)	1.10373	1.04402	1.47548	2.63269	2.57866	1.95648	0.0149182	1	1	0.0246267	1.03813	1.97829	0.984258
PE(30:1)	0.984674	1.14436	1.11802	0.783356	1.09149	0.665945	0.196451	1	1	0.230551	0.739706	0.782493	-0.35385
PE(32:0)	7.63182	8.28448	8.3445	10.8627	10.9619	10.7047	0.00358388	1	1	0.00792939	1.11426	1.34082	0.423111
PE(32:1)	24.4948	27.3114	25.7404	22.5391	21.8843	20.5387	0.0170068	1	1	0.0273042	1.02057	0.837717	-0.255466
PE(32:2)	0.407153	0.921883	0.680793	1.07697	0.686846	0.981957	0.268564	1	1	0.307525	0.61755	1.36617	0.45014
PE(33:0)	0.371463	0.395611	0.538907	0.349141	0.419001	0.557083	0.940321	1	1	0.948143	0.0628486	1.01474	0.0211047
PE(33:1)	4.33574	4.62404	4.74493	3.09535	2.94365	2.97991	0.00255305	1	1	0.00626993	1.11579	0.658089	-0.603646
PE(34:0)	12.5592	13.8661	13.1891	21.6771	16.0783	19.4793	0.0623304	1	1	0.0857982	0.983148	1.44479	0.530862
PE(34:1)	347.319	364.354	352.209	190.025	186.615	194.895	0.000124828	0.190362	0.211833	0.00121792	1.12844	0.537218	-0.896421
PE(34:2)	31.3012	33.7798	33.8437	22.522	22.7449	24.2167	0.00128849	1	1	0.004279	1.10866	0.702388	-0.50966
PE(34:3)	0.522673	0.387017	0.759696	0.1961	0.518414	0.236923	0.183293	1	1	0.217974	0.710683	0.569932	-0.811137
PE(35:1)	18.7963	17.658	18.0942	9.3366	9.13535	9.85036	8.29582e-05	0.129498	0.14078	0.00100932	1.12649	0.519213	-0.945601
PE(35:2)	6.61149	7.827	8.07499	1.73502	2.83907	2.60663	0.00117822	1	1	0.0040639	1.10453	0.318952	-1.64859
PE(36:1)	343.06	368.944	372.057	235.621	230.775	231.955	0.00426453	1	1	0.00897879	1.11941	0.6442	-0.63442
PE(36:2)	502.49	526.189	524.289	183.869	188.48	178.837	0.000121528	0.185451	0.206232	0.00119902	1.12973	0.354924	-1.49442
PE(36:3)	19.1944	19.8763	19.4888	10.8532	11.0994	7.24634	0.0140608	1	1	0.0233704	1.09531	0.49862	-1.00399
PE(36:4)	13.6908	13.681	13.7392	6.51461	5.63034	6.45882	0.00139606	1	1	0.00443002	1.12777	0.452525	-1.14393
PE(36:5)	0.547876	0.855081	0.322056	0.233879	0.000155	0.383585	0.131766	1	1	0.163336	0.788528	0.358038	-1.48182
PE(37:1)	5.92244	5.10717	5.8982	3.55314	3.80908	3.73417	0.0132289	1	1	0.0222493	1.08759	0.655513	-0.609304
PE(37:2)	10.9065	10.3362	10.6812	3.41321	3.60551	3.0769	5.88562e-06	0.00976424	0.00998789	0.00025571	1.12886	0.31624	-1.66091
PE(37:4)	1.01494	0.94168	0.743231	0.000154	0.216717	0.197986	0.00223365	1	1	0.00576097	1.0891	0.153659	-2.70219
PE(38:1)	47.4054	46.1816	50.1495	25.9681	22.9932	23.5283	0.000132156	0.200876	0.224268	0.0012564	1.12227	0.504323	-0.98758
PE(38:2)	96.6402	97.2532	99.3684	34.6996	33.7258	34.0862	3.57718e-05	0.0576641	0.0607047	0.000705868	1.13062	0.349557	-1.5164
PE(38:3)	39.075	39.7652	38.6217	20.6731	22.0597	21.3781	6.02734e-06	0.00999333	0.0102284	0.00025571	1.12912	0.545801	-0.873552
PE(38:4)	206.317	215.74	211.525	127.097	120.046	124.663	2.5306e-05	0.0411982	0.0429444	0.000613491	1.12762	0.586831	-0.768983
PE(38:5)	129.467	144.671	136.569	31.8681	28.7215	26.8792	0.000638923	0.8421	1	0.0028533	1.12694	0.212971	-2.23127
PE(38:6)	47.0182	52.7628	46.9918	24.2135	25.2309	23.5813	0.00405305	1	1	0.00868437	1.11678	0.497542	-1.00711
PE(38:7)	0.434879	0.204406	0.000151	0.000154	0.540697	0.0001	0.889234	1	1	0.901976	0.0856383	0.845981	-0.241302
PE(39:2)	4.01664	3.13769	3.10566	1.34304	0.730861	0.973666	0.00469477	1	1	0.009657	1.08656	0.297034	-1.7513
PE(39:3)	0.969472	1.06401	0.955463	0.839006	0.240189	0.300687	0.1019	1	1	0.130608	0.917992	0.461663	-1.11509
PE(39:4)	1.93428	2.92759	2.30874	1.52078	1.1907	1.41313	0.0603948	1	1	0.0838022	0.970199	0.575211	-0.797836
PE(39:6)	1.66297	1.21215	1.72777	0.000154	0.621356	0.834908	0.031553	1	1	0.0468874	0.983793	0.316414	-1.66011
PE(40:2)	9.03987	9.76667	7.96034	4.81388	4.98572	4.47959	0.0108497	1	1	0.018884	1.09429	0.533465	-0.906535
PE(40:3)	14.2392	13.0085	12.6719	8.54203	7.7626	7.88252	0.00234656	1	1	0.00596125	1.10826	0.605897	-0.722856
PE(40:4)	120.718	130.551	130.701	77.4589	74.1976	73.8633	0.00173633	1	1	0.00503684	1.12105	0.590412	-0.760205
PE(40:5)	113.369	125.471	119.23	64.5474	59.209	59.2874	0.000705281	0.919686	1	0.00303151	1.12108	0.511196	-0.968053
PE(40:6)	361.195	410.961	399.193	252.912	238.528	241.714	0.00670285	1	1	0.0127234	1.1061	0.625905	-0.675983
PE(40:7)	54.0063	57.2396	58.2793	20.3213	20.3819	20.0058	0.00115945	1	1	0.00405688	1.1282	0.358112	-1.48152
PE(40:8)	1.59749	2.2226	1.28465	0.195234	0.717371	0.198858	0.0211622	1	1	0.0330989	1.01631	0.217732	-2.19938
PE(41:5)	1.11382	2.99409	2.58175	0.379049	0.509055	0.0927676	0.0733305	1	1	0.0984508	0.964631	0.146625	-2.7698
PE(41:7)	0.766468	0.582591	0.791454	0.000154	0.000155	0.0001	0.00841417	1	1	0.0153867	1.11234	0.000191076	-12.3536
PE(42:10)	6.446	6.25999	6.3483	2.24352	1.61392	1.98468	0.00080732	1	1	0.00325421	1.12685	0.306604	-1.70555
PE(42:3)	1.0518	1.66111	1.56383	0.533337	0.429127	1.34246	0.140798	1	1	0.173015	0.780217	0.538945	-0.89179
PE(42:4)	15.133	18.2929	18.0185	13.5251	12.594	13.4314	0.0497358	1	1	0.0708068	0.99919	0.768804	-0.379313
PE(42:5)	23.3697	27.1288	25.8149	16.6964	16.315	15.3285	0.00742508	1	1	0.0138162	1.09696	0.633439	-0.658723
PE(42:6)	9.65979	10.015	9.73188	5.19922	5.44168	4.97119	1.83672e-05	0.030067	0.0311691	0.000509559	1.12785	0.530903	-0.913479
PE(42:7)	14.9455	16.6129	15.0155	4.58598	4.06818	4.29004	0.00126585	1	1	0.00426017	1.12541	0.277928	-1.84721
PE(42:8)	7.70692	5.37012	8.8247	1.43856	1.77644	2.03915	0.0290731	1	1	0.0438552	1.06042	0.239896	-2.05952
PE(42:9)	3.75946	4.00042	4.71472	1.01042	0.92926	1.03923	0.00749472	1	1	0.0139	1.11269	0.238798	-2.06614
PE(44:10)	82.774	89.1563	90.2927	34.1873	35.0303	35.8117	0.00140379	1	1	0.00444445	1.12639	0.400534	-1.32
PE(44:11)	10.6572	11.6789	12.1757	8.05288	8.40082	8.13716	0.0140316	1	1	0.0233448	1.08982	0.712534	-0.488969
PE(44:12)	21.2239	22.8473	24.2982	8.93018	9.64792	9.00504	0.00266568	1	1	0.0064809	1.1209	0.403442	-1.30957
PE(44:5)	2.39514	2.59838	2.20277	0.993093	0.515527	0.575817	0.00113889	1	1	0.00400145	1.10445	0.289654	-1.7876
PE(44:7)	2.52442	2.62584	3.38582	0.339615	0.242314	0.165231	0.00896502	1	1	0.0162192	1.10625	0.0875297	-3.51408
PE(44:8)	3.46862	4.04453	3.34102	0.903732	0.912294	0.708663	0.0033446	1	1	0.00751144	1.11642	0.232601	-2.10407
PE(44:9)	10.4332	10.7355	10.5884	2.98611	4.02555	3.93974	0.00130552	1	1	0.00431023	1.12551	0.344849	-1.53596
PE(46:10)	4.05246	4.87463	4.51351	1.7287	1.96265	2.4868	0.00179801	1	1	0.00513673	1.09199	0.459663	-1.12135
PE(46:11)	1.64782	1.37042	1.09944	0.464934	0.941228	1.07445	0.0901227	1	1	0.117374	0.844014	0.60243	-0.731134
PE(46:12)	0.49446	0.721556	0.835137	0.205343	0.266869	0.120634	0.0260918	1	1	0.0397467	1.03245	0.289031	-1.79071
PE(46:5)	4.23436	5.35117	9.04753	1.14909	1.84693	1.11619	0.0759912	1	1	0.101781	0.966114	0.220695	-2.17988
PE(46:7)	1.45244	1.39249	1.22013	0.0997613	0.0903426	0.0819949	0.00289121	1	1	0.00688132	1.12423	0.066936	-3.90107
PE(48:5)	3.65488	3.65524	3.41461	1.3036	1.80454	1.96242	0.00503428	1	1	0.0102069	1.10293	0.472791	-1.08072
PE(O-28:1)	0.405244	0.485762	0.82837	1.19676	1.31531	0.717827	0.0951502	1	1	0.123259	0.844991	1.87853	0.909601
PE(O-30:1)	8.27235	8.6007	9.54603	23.3477	23.4916	23.3746	0.000590496	0.787131	1	0.0027454	1.12949	2.6577	1.41018
PE(O-30:2)	3.96562	4.35649	4.38662	3.9428	3.66699	2.96436	0.119032	1	1	0.149739	0.839877	0.832039	-0.265278
PE(O-31:1)	1.85297	2.15305	2.08353	3.30458	4.14371	3.66451	0.0121979	1	1	0.0207875	1.08038	1.82489	0.867813
PE(O-31:2)	0.797351	0.682168	0.961483	1.86061	1.39989	1.82999	0.0127227	1	1	0.0215044	1.05606	2.08541	1.06033
PE(O-32:0)	1.70653	1.74846	1.88725	8.23854	8.07225	7.97152	1.13921e-06	0.00191273	0.00193324	0.000101749	1.13054	4.54534	2.18439
PE(O-32:1)	59.8566	62.6066	61.101	166.61	156.229	173.988	0.00198754	1	1	0.00542353	1.12545	2.70656	1.43646
PE(O-32:2)	170.7	182.722	170.642	343.176	329.697	356.135	0.000276852	0.401159	0.469819	0.00188682	1.12516	1.96352	0.973439
PE(O-32:3)	1.67014	1.50544	1.2141	3.52803	3.71701	4.01425	0.000303392	0.435974	0.514856	0.00197263	1.11509	2.56495	1.35893
PE(O-33:1)	7.37821	8.44322	6.86783	13.2741	12.6579	13.0893	0.00302925	1	1	0.0070627	1.11261	1.71981	0.782252
PE(O-33:2)	44.6658	45.2705	46.6672	57.0545	60.6457	64.1547	0.0126729	1	1	0.0214415	1.0884	1.33126	0.412794
PE(O-33:3)	1.42847	1.32264	0.839182	2.19022	1.8388	2.57869	0.0240223	1	1	0.0370318	0.988003	1.84044	0.880051
PE(O-34:0)	1.38699	1.72964	1.46641	4.8927	4.27454	5.1993	0.00300515	1	1	0.00704194	1.11346	3.13472	1.64834
PE(O-34:1)	142.373	541.016	148.7	334.591	327.247	334.266	0.71864	1	1	0.74498	0.245161	1.19711	0.259559
PE(O-34:2)	5322.39	5640.97	5545.35	5817.23	5844.83	5859.49	0.0676815	1	1	0.0922534	0.985552	1.06135	0.0859026
PE(O-34:3)	97.667	102.448	105.329	198.649	202.41	196.375	7.27409e-06	0.0120459	0.0123441	0.000293908	1.12912	1.95595	0.967872
PE(O-34:4)	2.06563	2.20834	2.35454	4.56944	4.67097	5.05702	0.000492967	0.675114	0.836565	0.00254275	1.12115	2.15696	1.109
PE(O-34:8)	3.71735	3.65726	1.88318	3.12265	3.28815	0.648227	0.525603	1	1	0.565239	0.376299	0.762496	-0.391198
PE(O-35:1)	5.79803	6.45575	5.11594	11.0207	11.2459	12.2894	0.000479595	0.659923	0.813873	0.0025234	1.11078	1.98944	0.992365
PE(O-35:2)	251.698	269.768	263.058	178.125	177.344	175.618	0.00334629	1	1	0.00751144	1.12222	0.676954	-0.56287
PE(O-35:3)	63.0494	65.4535	66.0687	79.3368	77.7802	75.4934	0.0010962	1	1	0.00389174	1.1027	1.1955	0.257614
PE(O-36:0)	0.00015	0.0001	0.000151	1.18679	1.27605	1.13759	0.00113841	1	1	0.00400145	1.12848	8978.64	13.1323
PE(O-36:1)	90.1557	93.4283	93.6765	141.29	142.036	143.917	1.08361e-05	0.0178579	0.0183889	0.000360232	1.12934	1.54095	0.623816
PE(O-36:2)	2128.41	2116.52	2146.34	1600.4	1577.89	1520.93	0.000566013	0.758458	0.960524	0.00268303	1.12657	0.735255	-0.443683
PE(O-36:3)	5167.87	5241.14	5297.03	4795.28	4770.99	4749.64	0.00308085	1	1	0.00714236	1.11485	0.911491	-0.1337
PE(O-36:4)	177.886	181.87	182.474	262.493	260.62	262.359	4.18511e-05	0.0672128	0.0710213	0.00077197	1.13021	1.4486	0.534655
PE(O-36:5)	202.057	211.095	209.468	216.372	216.661	217.29	0.0786439	1	1	0.104838	0.967917	1.0445	0.0628061
PE(O-36:6)	1.18892	1.13175	0.83301	2.66981	2.9584	3.10133	0.000422342	0.590334	0.716715	0.00238111	1.11297	2.76806	1.46887
PE(O-37:0)	0.101364	0.0001	0.000151	3.28718	3.00209	3.07956	0.000159517	0.239116	0.270701	0.00136031	1.12907	92.1995	6.52669
PE(O-37:1)	5.61773	5.38819	4.90964	24.2833	24.4921	25.1433	8.81169e-07	0.00148301	0.00149534	9.15298e-05	1.13038	4.64443	2.2155
PE(O-37:2)	70.8411	72.1106	69.7282	55.1357	51.9349	56.6138	0.00198033	1	1	0.00542353	1.11143	0.769628	-0.377768
PE(O-37:3)	88.4737	88.1359	85.5274	58.8623	59.1231	57.9794	0.000285958	0.413209	0.48527	0.00191807	1.12836	0.67127	-0.575034
PE(O-37:4)	25.1702	25.5955	24.101	28.8084	31.0246	28.9268	0.00905926	1	1	0.0163375	1.06236	1.18557	0.245582
PE(O-37:5)	33.794	34.9316	36.6274	23.2731	21.6977	21.3185	0.000363968	0.513922	0.617653	0.00215963	1.11748	0.629212	-0.668382
PE(O-37:6)	3.34802	3.0965	3.90406	4.55231	4.83152	4.48381	0.0244647	1	1	0.0376738	1.03361	1.34005	0.42229
PE(O-38:0)	0.00015	0.275885	0.000151	3.85629	3.40219	3.61984	5.86375e-05	0.0928232	0.0995079	0.000865286	1.12644	39.3876	5.29967
PE(O-38:1)	30.6041	31.2919	30.1942	52.4932	53.7289	48.7459	0.00371851	1	1	0.00813687	1.11915	1.68279	0.750852
PE(O-38:2)	372.609	375.023	380.776	280.709	276.982	279.068	8.51454e-05	0.132486	0.144492	0.00100932	1.12937	0.741539	-0.431405
PE(O-38:3)	936.552	970.279	948.473	718.923	704.443	709.422	0.000367718	0.518482	0.624017	0.00216673	1.12661	0.746957	-0.420903
PE(O-38:4)	536.011	577.135	553.398	734.007	699.662	702.962	0.000658914	0.865153	1	0.00290435	1.10777	1.28207	0.358479
PE(O-38:5)	2268.67	2418.25	2376.05	2613.59	2486.9	2480.58	0.0498597	1	1	0.0709237	0.918953	1.07335	0.102126
PE(O-38:6)	1188.97	1282.94	1264.09	1099.04	1038.46	1045.96	0.00869106	1	1	0.0158418	1.05963	0.852104	-0.230899
PE(O-38:7)	168.506	175.837	176.976	306.196	275.739	278.856	0.00461863	1	1	0.00952347	1.11369	1.65118	0.723496
PE(O-38:8)	0.212747	0.168031	0.115126	1.42792	1.25755	1.34107	0.000164614	0.245933	0.27935	0.0013638	1.12583	8.11957	3.0214
PE(O-39:0)	0.00015	0.0001	0.000151	4.83071	4.67327	4.21229	0.00164306	1	1	0.0048746	1.12734	34205.2	15.0619
PE(O-39:1)	1.88151	1.37486	0.667517	22.3066	21.6925	22.4047	5.69412e-06	0.00945223	0.00966291	0.000254287	1.13015	16.923	4.08091
PE(O-39:2)	15.9799	16.3419	16.0855	70.6723	68.8331	66.0349	0.000617165	0.818978	1	0.00281897	1.12954	4.24606	2.08613
PE(O-39:3)	47.6834	45.7847	46.6	43.8401	43.9306	41.9237	0.0164695	1	1	0.0267058	1.01398	0.925938	-0.111013
PE(O-39:4)	34.5332	38.2758	37.2867	34.9006	34.8903	32.9441	0.148332	1	1	0.180963	0.779251	0.933143	-0.0998294
PE(O-39:5)	128.796	91.3308	132.738	104.692	97.3339	93.1712	0.280035	1	1	0.319153	0.655088	0.836572	-0.257438
PE(O-39:6)	37.1788	40.1941	40.0649	37.367	35.5451	37.2226	0.116322	1	1	0.146983	0.824632	0.937812	-0.0926287
PE(O-39:7)	19.3066	22.7715	21.4806	20.3442	19.3765	20.0752	0.340406	1	1	0.381804	0.582858	0.940799	-0.0880418
PE(O-39:8)	0.607351	0.581555	0.522116	1.52628	0.932313	1.14774	0.0650553	1	1	0.0891751	0.988923	2.10771	1.07567
PE(O-40:1)	3.50278	3.75347	3.27208	9.29682	7.89504	8.22252	0.00384858	1	1	0.0083624	1.11326	2.41391	1.27137
PE(O-40:2)	31.7206	35.8901	34.7991	63.1754	59.2901	59.4427	0.000119095	0.182096	0.202104	0.00119588	1.12099	1.77628	0.828856
PE(O-40:3)	125.25	132.516	126.906	137.127	129.637	129.183	0.330711	1	1	0.372408	0.553425	1.02931	0.0416774
PE(O-40:4)	320.869	344.819	339.177	334.994	322.345	315.662	0.315327	1	1	0.356265	0.569162	0.968291	-0.0464874
PE(O-40:5)	1975.58	2153.25	2116.88	1569.19	1496.91	1513.91	0.00414713	1	1	0.00878438	1.10692	0.733304	-0.447516
PE(O-40:6)	2580.86	2765.73	2747.3	2234.5	2140.4	2139.85	0.00395202	1	1	0.00855432	1.09654	0.804897	-0.313125
PE(O-40:7)	884.442	936.12	941.939	807.151	782.489	771.474	0.00652143	1	1	0.0124347	1.0788	0.854701	-0.226507
PE(O-40:8)	307.295	332.549	335.329	299.387	295.278	294.788	0.0814738	1	1	0.108016	0.956193	0.912098	-0.13274
PE(O-40:9)	1.91339	1.27696	1.22523	3.02362	2.86143	3.19197	0.0101332	1	1	0.0178567	1.08035	2.05568	1.03962
PE(O-41:1)	0.00015	0.124763	0.000151	8.40535	7.66244	8.21157	0.00052723	0.714397	0.89471	0.00260307	1.12927	194.136	7.60092
PE(O-41:2)	2.70069	2.77267	2.45073	54.5992	52.1729	47.8282	0.00160083	1	1	0.00482107	1.12735	19.5102	4.28615
PE(O-41:3)	7.92776	8.29888	8.98624	77.7971	75.5108	71.5465	0.000553146	0.742876	0.938689	0.0026442	1.1293	8.91823	3.15676
PE(O-41:4)	9.19196	10.0561	9.27547	22.5765	20.8329	21.4761	0.000202099	0.298702	0.342961	0.00155892	1.12594	2.2748	1.18574
PE(O-41:5)	40.5214	41.0088	41.2109	70.6922	69.4546	69.951	3.55901e-06	0.0059471	0.00603964	0.000212459	1.13059	1.71171	0.775442
PE(O-41:6)	45.3432	45.4659	47.6043	35.3926	34.9151	38.2283	0.00215303	1	1	0.00562971	1.09608	0.784144	-0.350809
PE(O-41:7)	11.3444	11.4529	11.5108	13.482	13.7991	12.8618	0.017023	1	1	0.0273043	1.08703	1.17007	0.226595
PE(O-41:8)	6.25526	6.50739	5.86624	5.17887	5.33681	5.6436	0.0272253	1	1	0.0413249	0.986516	0.867431	-0.205179
PE(O-42:1)	0.101801	0.0001	0.435779	1.88619	1.31396	1.96073	0.00531438	1	1	0.0106602	1.07871	9.59843	3.2628
PE(O-42:10)	0.779732	0.816779	0.361177	2.32248	2.22841	2.49782	0.00179028	1	1	0.00513193	1.11001	3.60053	1.84821
PE(O-42:11)	0.199987	0.0878214	0.273022	0.680413	1.37087	0.805223	0.0613565	1	1	0.0848069	0.981727	5.09335	2.34861
PE(O-42:2)	4.51615	5.52664	3.95515	11.2946	11.1497	9.88548	0.000681098	0.891557	1	0.00296649	1.10698	2.30961	1.20765
PE(O-42:3)	18.8323	20.9758	20.1928	26.4734	26.5025	24.752	0.00232861	1	1	0.00593403	1.0868	1.29545	0.373451
PE(O-42:4)	44.4517	51.0287	49.9161	53.3414	53.8529	51.9109	0.145143	1	1	0.177583	0.830967	1.09428	0.129988
PE(O-42:5)	272.522	293.623	293.296	284.628	273.807	277.185	0.381828	1	1	0.422952	0.52185	0.972283	-0.0405513
PE(O-42:6)	592.443	638.572	641.285	594.495	584.553	580.12	0.13234	1	1	0.163688	0.853828	0.939576	-0.089919
PE(O-42:7)	168.592	180.852	179.061	268.183	272.078	271.93	0.000620624	0.822327	1	0.00282192	1.12696	1.53677	0.619904
PE(O-42:8)	45.3952	49.8513	50.0608	67.8305	66.4558	66.2691	0.00362384	1	1	0.00800736	1.11438	1.38022	0.464893
PE(O-42:9)	1.56589	1.81917	2.21958	5.1064	4.82597	5.73616	0.000882792	1	1	0.00339705	1.10983	2.79563	1.48318
PE(O-43:2)	0.00015	0.0001	0.108861	6.304	5.47367	5.64669	0.00159729	1	1	0.00482107	1.12664	159.694	7.31917
PE(O-43:3)	0.530833	0.508845	0.444106	17.066	15.6917	16.6425	0.000617947	0.819397	1	0.00281897	1.12958	33.2934	5.05717
PE(O-43:4)	0.846516	0.592519	0.426473	53.0344	55.1017	53.8299	7.11027e-05	0.111702	0.120661	0.000950027	1.13075	86.8214	6.43998
PE(O-43:5)	4.29423	5.67808	4.63526	158.902	165.806	162.59	8.83301e-05	0.137088	0.149896	0.00101492	1.13067	33.3593	5.06002
PE(O-43:6)	10.0347	10.5743	10.1631	180.625	182.916	182.271	5.60333e-06	0.00930714	0.00950886	0.000254287	1.13101	17.7373	4.14871
PE(O-43:7)	1.92494	3.16321	3.18986	46.6928	47.4435	46.2267	2.00908e-07	0.000339535	0.000340941	4.13406e-05	1.1307	16.9561	4.08374
PE(O-43:8)	0.526173	0.520312	0.603771	3.63278	3.49092	3.57072	2.2911e-06	0.0038353	0.003888	0.000162	1.13045	6.48046	2.6961
PE(O-44:4)	1.02886	0.721199	0.877662	24.3782	25.4819	25.921	0.000224916	0.329053	0.381683	0.00162418	1.13023	28.8391	4.84995
PE(O-44:5)	3.57096	4.13902	4.76531	57.3189	62.3601	58.4912	0.00044279	0.617249	0.751414	0.00246452	1.12925	14.2818	3.83611
PE(O-44:6)	24.3211	27.0139	27.5335	94.7749	94.3121	94.5949	0.000166898	0.249012	0.283226	0.00137488	1.13056	3.59689	1.84675
PE(O-44:7)	8.86888	9.68565	9.47898	62.9831	61.0435	63.46	4.66668e-05	0.0747371	0.0791936	0.000816429	1.13056	6.68794	2.74156
PE(O-44:8)	4.99203	5.36096	5.95099	15.6864	16.5317	16.2232	9.98812e-06	0.0165004	0.0169498	0.000356924	1.12833	2.97113	1.57101
PE(O-44:9)	0.523475	0.731209	0.63563	4.78122	5.54314	4.81643	0.00200938	1	1	0.00544272	1.12356	8.00966	3.00174
PE(O-45:3)	0.00015	0.0001	0.090493	4.77001	5.13788	3.5737	0.0107647	1	1	0.0187838	1.10646	148.569	7.21499
PE(O-45:4)	0.00015	0.0951656	0.000151	48.0237	48.3061	47.5056	1.7358e-05	0.028467	0.0294564	0.000498609	1.131	1506.66	10.5571
PE(O-45:5)	4.48089	5.28124	5.88316	126.938	130.639	128.009	1.10383e-05	0.0181691	0.0187321	0.000360232	1.13085	24.6455	4.62325
PE(O-45:6)	27.9239	23.4228	34.1558	213.604	220.199	214.71	4.50682e-06	0.00750836	0.00764807	0.000238928	1.13017	7.58474	2.9231
PE(O-45:7)	0.156707	0.140761	0.203955	134.661	140.488	136.843	0.000153263	0.230355	0.260088	0.00133379	1.13071	821.646	9.68237
PE(O-45:8)	0.85153	0.589247	0.313208	109.722	112.172	109.626	3.31957e-05	0.0537438	0.0563331	0.00069719	1.13092	189.01	7.56232
PE(O-46:4)	0.112886	0.0813902	0.000151	5.63027	6.12332	5.62701	0.000537546	0.726225	0.912216	0.00262886	1.12911	89.3938	6.4821
PE(O-46:5)	0.478331	0.823193	1.08193	16.9951	17.392	17.2507	9.05908e-07	0.00152374	0.00153733	9.15298e-05	1.13068	21.6651	4.4373
PE(O-46:6)	2.03578	4.74281	4.08184	27.7131	29.3388	28.5874	7.41389e-05	0.11625	0.125814	0.000962173	1.12784	7.88546	2.97919
PE(O-46:7)	1.52462	1.71405	1.63996	19.4304	20.0375	19.82	2.39819e-05	0.0391625	0.0406973	0.000612605	1.13081	12.1526	3.60319
PE(O-46:8)	2.84425	2.74339	3.89777	24.2781	25.1411	24.675	4.37997e-06	0.00730142	0.00743282	0.000238928	1.13009	7.81138	2.96558
PE(O-46:9)	0.0785607	0.240995	0.380563	1.97301	1.68051	2.17886	0.0013709	1	1	0.00438946	1.10963	8.33056	3.05841
PE(O-47:4)	0.00015	0.0001	0.000151	5.77249	6.274	5.43485	0.00174568	1	1	0.00504671	1.12711	43594.4	15.4119
PE(O-47:5)	0.116191	0.0884084	0.359764	22.2551	25.7783	23.85	0.00171676	1	1	0.00499716	1.1269	127.371	6.99289
PE(O-47:6)	3.38681	4.03931	1.88438	45.6837	46.2263	48.4816	4.77228e-06	0.00794585	0.00809856	0.000238928	1.1297	15.0788	3.91445
PE(O-47:7)	0.0503356	0.183877	0.0910138	25.7074	25.9398	25.1512	5.4859e-05	0.087116	0.0930957	0.000843071	1.13085	236.138	7.88349
PE(O-47:8)	0.218731	0.434303	0.660019	20.4501	21.5354	21.1436	3.34264e-05	0.054084	0.0567247	0.00069719	1.13043	48.0781	5.58731
PE(O-48:5)	0.0784854	0.0001	0.0686643	1.47392	1.57673	1.76726	0.00161885	1	1	0.00484512	1.12369	32.7194	5.03207
PE(O-48:6)	0.126538	0.0909578	0.000151	3.59525	3.59838	3.52983	1.7883e-06	0.00299719	0.00303474	0.000132702	1.1307	49.2701	5.62264
PE(O-48:7)	0.00015	0.0001	0.000151	1.14056	2.47117	2.49146	0.0450379	1	1	0.0645518	1.03562	15219.9	13.8937
PG(26:0)	3.63293	3.58785	3.98734	3.03405	3.50326	3.32084	0.0732337	1	1	0.0983987	0.87246	0.879555	-0.185154
PG(32:0)	1.33416	2.1865	2.24691	4.70127	5.57039	6.70322	0.0107699	1	1	0.0187838	1.0682	2.94316	1.55737
PG(32:1)	0.16058	0.490476	0.525071	0.859384	0.540815	0.699914	0.109822	1	1	0.139706	0.81567	1.78562	0.836423
PG(34:0)	0.929571	2.70123	2.75274	4.50602	4.33008	3.10715	0.0729009	1	1	0.0982362	0.882604	1.87095	0.903768
PG(34:1)	44.4192	39.0066	43.9579	41.7314	40.7646	41.2609	0.558963	1	1	0.598083	0.376205	0.971528	-0.0416723
PG(34:2)	1.92574	1.29338	1.22164	2.54205	2.13054	2.11692	0.0514162	1	1	0.0728934	0.938169	1.52891	0.612503
PG(35:1)	0.225724	0.493713	0.737721	0.000154	0.193931	0.0001	0.0876537	1	1	0.115041	0.897669	0.133263	-2.90765
PG(36:1)	18.4152	10.0835	18.6162	10.6433	7.07983	9.16441	0.126173	1	1	0.157322	0.846797	0.570679	-0.809248
PG(36:2)	10.8958	13.0104	14.5632	8.92471	8.65379	8.23279	0.0534944	1	1	0.0755241	1.00649	0.670957	-0.575707
PG(36:3)	0.611219	0.770137	0.320905	1.28168	0.617063	0.460933	0.496161	1	1	0.535614	0.41137	1.3862	0.471139
PG(36:4)	1.66764	0.99547	1.33187	0.669936	0.407109	0.689487	0.044053	1	1	0.0632469	0.980049	0.442188	-1.17727
PG(38:3)	0.209723	0.0001	0.829334	0.402986	0.550021	0.37139	0.742168	1	1	0.766561	0.216723	1.27449	0.349922
PG(38:4)	7.22581	7.21862	10.9028	9.27561	10.7183	10.2581	0.313715	1	1	0.354916	0.604423	1.19351	0.255206
PG(38:5)	3.75886	3.48338	3.49638	3.90804	3.69408	4.57358	0.205131	1	1	0.239578	0.736098	1.13383	0.181198
PG(38:6)	0.231741	0.652295	0.654779	0.85789	0.436311	0.532577	0.639936	1	1	0.673262	0.282146	1.18713	0.247482
PG(40:6)	0.791204	0.544347	0.000151	1.14924	0.554641	1.1843	0.17206	1	1	0.20574	0.724474	2.1623	1.11257
PG(40:7)	1.42702	0.804648	0.867537	1.65954	1.38739	2.25008	0.0896053	1	1	0.117059	0.849374	1.70915	0.773279
PG(40:8)	0.625063	0.208605	0.210609	0.962401	0.676342	0.986208	0.0416608	1	1	0.060186	0.94957	2.51365	1.32979
PG(42:10)	0.00015	0.418684	0.000151	0.15396	0.476306	0.180023	0.497625	1	1	0.536853	0.401357	1.93393	0.951539
PI(17:0)	0.119295	0.148273	0.0639	0.197969	0.245276	0.145405	0.0886524	1	1	0.116078	0.846751	1.77589	0.828538
PI(18:0)	0.158204	0.188437	0.233856	0.157526	0.21537	0.0949833	0.421763	1	1	0.463557	0.469586	0.805997	-0.311154
PI(30:0)	0.257369	0.254223	0.189979	0.879834	0.833723	0.688042	0.0050044	1	1	0.0101948	1.10506	3.42317	1.77533
PI(30:1)	0.213724	0.175282	0.170809	0.3157	0.239445	0.348186	0.0544685	1	1	0.0766444	0.965119	1.61363	0.690306
PI(32:0)	24.0057	23.5591	24.1508	24.9006	23.3912	25.3753	0.392376	1	1	0.434069	0.522946	1.02721	0.038736
PI(32:1)	6.87646	5.25691	7.55614	13.9094	13.4388	13.9965	0.00612828	1	1	0.0119126	1.11028	2.09983	1.07027
PI(32:2)	0.156285	0.0705561	0.0319983	0.480808	0.252636	0.416122	0.0296283	1	1	0.0445739	1.00351	4.44122	2.15096
PI(33:0)	0.402656	0.69303	0.723358	1.12175	0.942221	1.24268	0.0219508	1	1	0.0341749	0.994397	1.81779	0.862189
PI(33:1)	3.45402	2.23358	3.29499	3.36413	3.91224	2.65277	0.582963	1	1	0.619079	0.328701	1.10538	0.144537
PI(34:2)	20.8106	21.8184	22.8117	22.751	22.4503	22.8451	0.269407	1	1	0.308283	0.670609	1.03982	0.0563286
PI(34:3)	0.157304	0.256407	0.214877	0.820804	0.711097	0.67689	0.00107119	1	1	0.00385728	1.10964	3.51389	1.81307
PI(35:1)	11.0266	11.2288	12.5691	9.0152	7.28746	8.40816	0.00860079	1	1	0.015711	1.0445	0.709582	-0.494959
PI(35:2)	6.11298	5.63813	4.97038	3.95253	3.37273	2.86283	0.00893297	1	1	0.0161958	1.04298	0.609281	-0.71482
PI(36:1)	176.74	176.202	185.069	129.522	117.03	126.411	0.000448016	0.623638	0.760283	0.00247723	1.11472	0.693224	-0.528607
PI(36:2)	111.351	107.666	109.286	61.7045	59.8938	61.4635	2.98206e-05	0.0483988	0.0506055	0.00067474	1.12964	0.5576	-0.842698
PI(36:3)	34.5919	33.0298	31.1745	35.8741	32.7404	34.2571	0.368279	1	1	0.410354	0.511996	1.04125	0.0583169
PI(36:4)	137.996	127.585	127.657	115.209	106.132	105.534	0.00924108	1	1	0.01663	1.04217	0.831238	-0.266666
PI(36:5)	1.02337	0.80531	0.284486	1.93935	0.685839	0.521156	0.540836	1	1	0.580151	0.371278	1.48892	0.574269
PI(37:1)	1.51509	1.65143	1.99126	1.12245	0.185659	0.739272	0.042811	1	1	0.0615159	0.973599	0.396951	-1.33297
PI(37:2)	4.58386	4.04584	3.75627	1.64457	1.29369	1.84371	0.0017642	1	1	0.00508292	1.10237	0.38608	-1.37303
PI(37:3)	5.17988	5.07717	5.00232	3.66736	3.55881	3.66202	5.24287e-05	0.083519	0.0889715	0.000839682	1.12692	0.713541	-0.486932
PI(37:4)	21.0109	19.3155	20.0682	12.2931	11.3123	11.5072	0.000398116	0.559751	0.675603	0.00231371	1.12068	0.581386	-0.782432
PI(38:1)	6.01062	6.70539	6.89425	4.01792	3.93502	4.73518	0.00339518	1	1	0.00759466	1.0771	0.647014	-0.62813
PI(38:2)	32.8258	34.0163	32.9843	15.1865	13.7143	15.0577	1.0306e-05	0.0169946	0.0174893	0.000356924	1.12872	0.440349	-1.18328
PI(38:3)	216.301	209.416	210.046	135.608	119.537	123.96	0.000738384	0.955469	1	0.00309752	1.12256	0.596298	-0.745896
PI(38:4)	1416.06	1309.92	1360.63	794.08	717.479	720.756	0.000127342	0.193814	0.216099	0.00122783	1.1219	0.54625	-0.872367
PI(38:5)	219.299	202.869	211.985	77.6655	68.7949	71.6019	0.000101405	0.156468	0.172085	0.00110942	1.1276	0.343864	-1.54009
PI(38:6)	11.5756	12.8791	12.5973	10.3707	8.59544	10.4807	0.0324022	1	1	0.0479395	0.981083	0.794743	-0.331439
PI(39:3)	1.11709	1.22633	1.65588	0.859983	0.660273	0.775009	0.0614459	1	1	0.0848211	0.963977	0.573916	-0.801088
PI(39:4)	6.38625	6.26472	6.36449	3.04198	2.55682	2.49598	0.00151421	1	1	0.00468053	1.12576	0.425695	-1.23211
PI(39:5)	3.72399	4.58698	4.15051	1.46614	0.840144	1.34609	0.000984394	1	1	0.00363907	1.10611	0.293093	-1.77057
PI(39:6)	1.14483	1.12979	1.31264	0.762381	0.470268	0.688139	0.00901095	1	1	0.0162676	1.05741	0.535448	-0.901182
PI(40:2)	4.66826	4.68961	3.71275	1.60323	1.61645	1.74587	0.0126164	1	1	0.0213673	1.09968	0.379902	-1.3963
PI(40:3)	4.24403	4.21676	4.16026	1.93018	2.26668	2.25109	0.00189465	1	1	0.00529395	1.12436	0.510889	-0.968919
PI(40:4)	70.4376	66.6377	71.7774	39.871	35.783	36.992	0.0001172	0.17955	0.198888	0.00119588	1.1227	0.539356	-0.890691
PI(40:5)	48.1426	42.636	47.5348	24.5891	24.3244	24.4623	0.00634233	1	1	0.0122167	1.11669	0.530504	-0.914563
PI(40:6)	67.0624	64.8197	67.7197	47.9289	46.5908	47.1801	0.000456985	0.634295	0.775504	0.00250162	1.12551	0.709912	-0.494287
PI(40:7)	9.67801	9.07653	8.46199	5.14826	4.74542	5.31588	0.0023362	1	1	0.00594382	1.1102	0.558835	-0.839506
PI(40:8)	3.22605	2.13139	2.49785	1.64408	1.72427	2.06901	0.114824	1	1	0.145524	0.858085	0.692192	-0.530757
PI(42:4)	4.23163	3.77088	4.6694	3.80034	4.01131	3.40649	0.207007	1	1	0.241437	0.692304	0.885275	-0.175802
PI(42:5)	3.25998	3.71226	3.5524	2.72815	2.29149	3.08266	0.0506722	1	1	0.0719587	0.946477	0.76984	-0.377369
PI(42:6)	0.87187	0.98902	1.01549	0.919151	1.11682	0.666831	0.707953	1	1	0.735249	0.233188	0.939653	-0.0898
PI(42:7)	0.622681	0.695642	0.436916	0.3707	0.447711	0.458387	0.164236	1	1	0.198088	0.790244	0.727421	-0.459137
PS(24:0)	0.182456	0.140973	0.187867	0.211137	0.302301	0.298235	0.0586406	1	1	0.0817021	0.943354	1.58748	0.666739
PS(26:0)	16.5025	17.3683	17.8337	15.8469	17.8742	17.2663	0.75795	1	1	0.781434	0.187349	0.986132	-0.0201475
PS(29:0)	0.443259	0.544194	0.552831	0.487972	0.688857	0.637447	0.276051	1	1	0.315248	0.619533	1.17788	0.236197
PS(32:0)	1.75172	1.7217	1.86832	2.32621	1.84156	2.23658	0.130894	1	1	0.162611	0.850053	1.19893	0.261746
PS(32:1)	1.96082	1.55574	1.56486	2.69207	2.26653	2.65901	0.0114854	1	1	0.0198886	1.03068	1.49911	0.584105
PS(33:1)	1.83374	1.13129	2.25764	1.24748	1.27232	0.873692	0.196235	1	1	0.230457	0.741284	0.649762	-0.622017
PS(34:0)	52.469	72.8542	67.0752	54.1344	70.2558	62.5394	0.824024	1	1	0.844426	0.137182	0.971576	-0.0416015
PS(34:1)	516.075	495.379	526.323	699.578	743.699	770.652	0.00311212	1	1	0.00720162	1.10902	1.43969	0.525763
PS(34:2)	18.1018	16.4572	18.3684	22.9698	24.5655	22.8665	0.00205402	1	1	0.00549791	1.08971	1.33016	0.411598
PS(35:1)	429.202	433.631	483.587	353.287	359.591	369.621	0.0299449	1	1	0.0449305	1.04629	0.803984	-0.314762
PS(35:2)	36.1757	37.4744	39.672	21.4487	23.3477	22.4408	0.000828586	1	1	0.00329274	1.1184	0.593328	-0.753099
PS(36:1)	21663.1	21682.1	22755.6	19721.9	20800	21464.3	0.0997906	1	1	0.128194	0.837875	0.937753	-0.0927197
PS(36:2)	17854.1	18196.3	18601.1	10874.9	11859.3	11787	0.000148062	0.223255	0.251262	0.00131551	1.12374	0.631661	-0.662777
PS(36:3)	72.4277	86.5619	90.5591	64.5233	53.2229	58.6921	0.0275403	1	1	0.0417658	1.00169	0.70703	-0.500158
PS(36:4)	6.53786	5.36056	6.16529	1.98878	3.60478	3.55193	0.0133173	1	1	0.0223758	1.04078	0.50629	-0.981963
PS(37:1)	319.516	339.091	330.735	214.54	225.22	231.182	0.000164749	0.24597	0.279579	0.0013638	1.12002	0.678169	-0.560283
PS(37:2)	293.505	321.897	332.656	135.211	146.001	159.264	0.000735796	0.954328	1	0.00309752	1.11673	0.464609	-1.10591
PS(37:4)	8.30601	8.84055	10.1746	2.57152	2.77324	2.86428	0.00648644	1	1	0.0124059	1.11383	0.300465	-1.73473
PS(38:0)	7.81159	2.05364	9.02477	4.1038	4.07221	5.27001	0.489	1	1	0.528556	0.441117	0.711806	-0.490444
PS(38:1)	3939.59	4005.62	4306.49	2047.58	2240.63	2161.08	0.000686167	0.896748	1	0.00297047	1.12157	0.526401	-0.925767
PS(38:2)	2206.2	2245.31	2293.59	1407.79	1483.42	1503.17	3.99327e-05	0.0642118	0.0677658	0.000752954	1.12562	0.651493	-0.618179
PS(38:3)	981.319	1004.75	1038.75	744.099	760.158	780.382	0.000606954	0.807248	1	0.0027981	1.1169	0.755299	-0.404881
PS(38:4)	2761.92	2686.93	3023.21	1253.9	1272.1	1265.67	0.00415666	1	1	0.00878438	1.12151	0.44755	-1.15988
PS(38:5)	382.969	397.626	447.983	129.191	150.815	134.246	0.00257437	1	1	0.00631317	1.11807	0.337181	-1.56841
PS(38:6)	9.01918	8.4275	9.01379	5.89527	6.03408	8.22612	0.100163	1	1	0.128575	0.908486	0.76172	-0.392667
PS(39:1)	49.7265	53.3598	57.8361	40.4539	36.2592	38.0845	0.0100885	1	1	0.0177964	1.0697	0.713372	-0.487273
PS(39:2)	99.9227	108.215	107.838	39.2272	42.6564	44.1075	0.000219147	0.321489	0.371893	0.0016048	1.12579	0.398736	-1.32649
PS(39:3)	30.3021	30.321	32.6776	25.0079	27.9591	15.8299	0.149449	1	1	0.181802	0.834521	0.737368	-0.439543
PS(39:4)	33.2295	35.8783	36.3772	16.5441	18.5722	17.2786	0.000341035	0.48427	0.578736	0.00208179	1.12174	0.496704	-1.00954
PS(39:6)	3.91142	4.79113	5.36102	1.84665	1.75192	3.15679	0.0172052	1	1	0.0275706	1.00828	0.480344	-1.05786
PS(40:0)	45.9594	40.1315	32.4703	41.3016	48.8372	48.9909	0.226266	1	1	0.262277	0.670505	1.17348	0.230799
PS(40:1)	85.6243	83.2356	88.2198	89.2331	96.7143	89.3524	0.117909	1	1	0.148546	0.823972	1.07087	0.0987877
PS(40:2)	212.567	219.608	230.407	155.492	157.447	165.121	0.00153727	1	1	0.00473456	1.11037	0.721511	-0.470906
PS(40:3)	974.234	1036.82	1053.07	637.94	646.111	657.394	0.00276261	1	1	0.0066593	1.12134	0.633605	-0.658344
PS(40:4)_RT_12.61	1386.21	1435.96	1445.57	1189.34	1227.85	1169.88	0.000848735	1	1	0.00331104	1.10442	0.840508	-0.250667
PS(40:4)_RT_13.252	8.32992	8.55938	9.95217	4.49592	6.92914	3.48229	0.0414853	1	1	0.0600175	0.981032	0.555385	-0.848439
PS(40:5)	290.774	434.022	293.871	393.82	325.09	349.005	0.772315	1	1	0.795279	0.201089	1.04835	0.0681152
PS(40:6)	7565.93	7299.31	8127.71	6204.26	6251.32	6114.66	0.0238539	1	1	0.0368336	1.07242	0.807649	-0.3082
PS(40:7)	185.18	196.97	227.143	127.847	143.99	140.927	0.0225831	1	1	0.0350306	1.04645	0.677447	-0.56182
PS(40:8)	2.40717	2.39354	2.0328	0.73246	0.47042	0.343718	0.000475203	0.655304	0.806419	0.0025234	1.11117	0.226325	-2.14353
PS(41:0)	16.3396	20.24	18.4651	12.9955	14.4698	15.5729	0.0496381	1	1	0.0707271	0.937488	0.781878	-0.354984
PS(41:1)	11.9395	14.4767	14.0586	16.1762	20.2086	17.9387	0.0370143	1	1	0.0541027	0.965803	1.34216	0.424554
PS(41:2)	27.9772	29.2081	29.7046	16.5892	18.5864	19.4535	0.00109075	1	1	0.00388867	1.1123	0.628716	-0.669519
PS(41:3)	16.4376	14.6248	12.1613	11.082	16.1791	16.0628	0.988075	1	1	0.989241	0.0249955	1.00232	0.00333764
PS(41:4)	22.9123	28.1786	23.7576	13.4108	12.2749	16.2506	0.00720707	1	1	0.0135292	1.06191	0.560283	-0.835771
PS(41:5)	9.27155	9.62907	12.7973	3.67253	3.57486	2.74268	0.0178319	1	1	0.0283606	1.07719	0.315165	-1.66582
PS(41:6)	12.4767	9.49	16.746	5.18389	5.31541	5.71208	0.0697588	1	1	0.0945853	0.986172	0.418762	-1.2558
PS(41:7)	4.99571	2.82687	7.05828	0.632986	0.574966	0.710878	0.0713282	1	1	0.0963992	0.985084	0.128946	-2.95516
PS(42:0)	28.6363	29.1599	28.6836	25.7788	30.4137	25.7578	0.432611	1	1	0.473334	0.493362	0.947624	-0.0776129
PS(42:1)	18.7517	20.6838	24.315	31.6257	33.9466	33.6921	0.00886425	1	1	0.0161229	1.08275	1.55708	0.63884
PS(42:10)	4.73083	4.49997	4.3406	2.76775	3.33043	2.86627	0.00312158	1	1	0.00720725	1.092	0.660539	-0.598283
PS(42:2)	41.0651	38.2346	40.9889	43.3235	38.752	42.5144	0.450405	1	1	0.490588	0.442924	1.03576	0.050687
PS(42:3)	181.078	193.685	188.04	130.763	126.655	128.955	0.00180599	1	1	0.00514298	1.12162	0.686517	-0.542632
PS(42:4)	1697.44	1687.43	1861.45	1511.42	1611.09	1588.23	0.0669145	1	1	0.091502	0.920004	0.897912	-0.155354
PS(42:5)	565.836	591.882	577.729	1061.06	1110.05	1115.63	0.000207399	0.305914	0.351956	0.00156198	1.12804	1.89388	0.921348
PS(42:6)	85.7207	82.6577	91.8487	130.064	113.189	114.341	0.0136359	1	1	0.0228206	1.05922	1.37416	0.45855
PS(42:7)	88.0651	47.7265	68.0683	42.095	57.5314	61.1548	0.352186	1	1	0.394495	0.550598	0.788686	-0.342478
PS(42:8)	12.3958	12.5734	15.535	4.85805	5.00975	4.6622	0.0128993	1	1	0.0217812	1.10075	0.358728	-1.47904
PS(42:9)	3.27573	3.87476	3.52816	2.43517	3.3449	2.21782	0.105254	1	1	0.1345	0.855663	0.748961	-0.417038
PS(43:1)	4.79426	5.2359	7.16804	6.19506	4.46111	6.39374	0.961187	1	1	0.966884	0.0327904	0.991378	-0.012493
PS(43:2)	6.01111	6.18019	7.287	7.34713	8.15233	9.43953	0.0768678	1	1	0.102712	0.88327	1.28035	0.356535
PS(43:4)	9.36569	9.0586	12.9211	6.22339	7.05985	7.72079	0.095783	1	1	0.123919	0.900348	0.670084	-0.577587
PS(43:5)	17.4125	20.1013	16.025	9.87214	8.92407	9.55699	0.0157615	1	1	0.0257681	1.08584	0.529582	-0.917073
PS(44:1)	11.9806	12.8224	13.4943	10.3763	9.4309	12.86	0.199835	1	1	0.234038	0.729298	0.852989	-0.229401
PS(44:2)	20.4166	25.0458	22.3937	24.7445	26.7208	20.429	0.591349	1	1	0.626416	0.322629	1.05951	0.0834022
PS(44:4)	4.06526	4.10752	5.85494	5.4026	3.49379	5.17291	0.987661	1	1	0.989241	0.0182668	1.00296	0.00427023
PS(44:5)	18.6845	29.0093	27.6561	18.6644	21.1637	13.0655	0.142822	1	1	0.174996	0.770663	0.701972	-0.510514
PS(44:6)	14.0071	13.9002	14.6953	13.086	15.8863	13.202	0.892519	1	1	0.903163	0.0909056	0.989947	-0.0145765
PS(45:2)	1.78711	1.34576	0.474271	0.917555	1.15695	0.790795	0.59228	1	1	0.627012	0.334114	0.794341	-0.332169
PS(46:1)	2.91575	2.14871	1.43373	1.04697	0.921491	1.39234	0.123448	1	1	0.15472	0.856915	0.517189	-0.951236
PS(46:2)	14.4764	16.5731	15.5837	7.82448	8.35935	10.1229	0.00195539	1	1	0.0053956	1.09145	0.56412	-0.825926
PS(48:4)	2.68625	1.41521	4.46713	1.84878	2.12451	2.82798	0.581675	1	1	0.618485	0.3486	0.793745	-0.333253
PS(50:5)	3.1625	3.49216	4.72692	2.60232	4.09052	2.54748	0.362297	1	1	0.403954	0.51776	0.811867	-0.300684
S1P(16:0)	0.947802	1.00301	1.13677	0.91271	1.1216	0.683951	0.444054	1	1	0.484916	0.460023	0.880385	-0.183794
S1P(17:1)	86.2463	90.8805	81.8217	81.7411	89.3107	83.3744	0.687798	1	1	0.71739	0.242909	0.982536	-0.0254174
S1P(18:0)	0.214345	0.110121	0.278263	2.97806	2.82204	3.48272	0.0031149	1	1	0.00720162	1.11985	15.4013	3.94498
S1P(18:1)	5.59838	5.25482	5.11469	3.72666	2.96617	3.61801	0.00482329	1	1	0.00988542	1.08502	0.645723	-0.631012
SM(d28:1)	3.50841	3.6133	3.61939	3.19818	2.67621	3.41148	0.153181	1	1	0.185733	0.835513	0.864517	-0.210033
SM(d29:1)	1.35733	1.45146	1.36929	1.49567	1.63099	1.35588	0.330712	1	1	0.372408	0.58156	1.07287	0.101477
SM(d31:1)	2.63534	2.70533	2.93508	2.74845	2.68144	2.61746	0.500485	1	1	0.539253	0.409285	0.972402	-0.0403757
SM(d32:0)	2.10535	1.85108	1.96609	2.82883	2.46085	2.49717	0.0160268	1	1	0.0261263	1.0334	1.31479	0.394831
SM(d32:1)	149.529	148.951	155.314	148.094	140.076	144.966	0.0913171	1	1	0.118656	0.841315	0.954478	-0.0672156
SM(d32:2)	4.84444	4.28117	4.74694	4.58765	5.38622	5.11685	0.242287	1	1	0.279132	0.649141	1.08781	0.121428
SM(d33:1)	48.6819	46.4204	49.071	45.3314	43.3712	43.4277	0.0206963	1	1	0.03249	1.00285	0.916469	-0.125842
SM(d34:0)	38.7346	34.3758	37.9144	39.824	35.1989	39.446	0.596435	1	1	0.630623	0.315261	1.03102	0.0440721
SM(d34:1)	2989.38	2851.64	2964.29	2694.18	2622.56	2637.59	0.00955923	1	1	0.0170579	1.07232	0.903356	-0.146634
SM(d34:2)	50.6833	47.8797	50.6713	66.8768	68.416	65.5264	0.000175286	0.260651	0.297461	0.00140977	1.11931	1.34566	0.428318
SM(d35:0)	1.3818	1.28875	1.46441	1.86795	2.20702	1.90232	0.016095	1	1	0.0262123	1.05471	1.44554	0.531613
SM(d35:1)	184.863	167.051	172.806	149.182	145.345	147.195	0.0296809	1	1	0.0446133	1.05471	0.841824	-0.24841
SM(d35:2)	3.1954	2.91233	3.49058	3.95723	3.33281	4.10026	0.115053	1	1	0.145706	0.813531	1.1867	0.246953
SM(d36:0)	195.022	185.552	169.144	364.915	350.623	318.019	0.00176082	1	1	0.00508184	1.10994	1.88016	0.910856
SM(d36:1)	11033.5	10164.4	10397.4	10345.5	10081.6	9864.14	0.234859	1	1	0.271126	0.672046	0.958727	-0.0608078
SM(d36:2)	723.996	671.351	699.079	706.353	680.192	677.297	0.603391	1	1	0.636787	0.314648	0.985397	-0.0212229
SM(d36:3)	1.61039	1.27111	1.0556	0.951852	1.12064	0.932887	0.185539	1	1	0.220028	0.757626	0.763348	-0.389588
SM(d37:0)	3.88944	3.44108	3.61489	3.36604	4.06905	3.41577	0.911227	1	1	0.920996	0.085201	0.991362	-0.012516
SM(d37:1)	107.491	98.2334	105.007	72.2563	68.9215	69.2022	0.00288365	1	1	0.00688132	1.11372	0.677048	-0.56267
SM(d37:2)	8.62443	7.22261	7.59232	6.37395	6.16702	5.11919	0.0283018	1	1	0.0427678	0.972731	0.753441	-0.408434
SM(d37:3)	0.552301	0.573699	0.586002	1.06421	0.389381	0.386873	0.866904	1	1	0.881195	0.112819	1.07504	0.104387
SM(d38:0)	32.8398	33.4864	30.879	39.5016	36.3431	36.9621	0.015185	1	1	0.0249699	1.0206	1.1605	0.21475
SM(d38:1)	790.318	729.566	774.27	778.523	735.144	722.261	0.479421	1	1	0.519858	0.412148	0.97462	-0.0370887
SM(d38:2)	52.9564	46.325	46.9454	52.0147	47.3836	49.6867	0.726045	1	1	0.751738	0.212971	1.01955	0.0279275
SM(d39:0)	1.17006	0.308344	1.29622	0.987544	1.08266	0.278611	0.741832	1	1	0.766561	0.205312	0.846534	-0.24036
SM(d39:1)	36.1142	32.4526	33.1042	26.0798	24.7806	25.0409	0.0100762	1	1	0.0177933	1.08966	0.746537	-0.421714
SM(d39:2)	3.76279	3.30107	3.56011	5.49533	4.34021	4.27197	0.0872958	1	1	0.114764	0.917317	1.32789	0.409139
SM(d40:0)	49.6659	46.6752	48.599	94.4705	93.4132	89.5097	8.34759e-05	0.130222	0.141659	0.00100932	1.12754	1.91385	0.936476
SM(d40:1)	514.006	476.403	505.549	666.55	634.183	630.581	0.000847244	1	1	0.00331104	1.1041	1.29102	0.368512
SM(d40:2)	214.211	193.301	204.138	426.241	402.884	402.345	5.19182e-05	0.0828095	0.0881052	0.000839682	1.12587	2.01336	1.0096
SM(d40:3)	5.68891	6.52062	6.10877	9.31605	8.03523	8.2598	0.0104818	1	1	0.0183946	1.05745	1.39811	0.483483
SM(d41:0)	94.2705	87.653	90.5366	57.9271	58.438	55.902	0.00103543	1	1	0.00376248	1.1225	0.632266	-0.661397
SM(d41:1)	525.769	490.275	499.099	358.625	353.943	334.2	0.000509255	0.693096	0.864206	0.00256441	1.11561	0.690871	-0.533511
SM(d41:2)	282.38	260.187	263.796	320.335	301.423	300.111	0.0154383	1	1	0.0253129	1.01462	1.14324	0.193133
SM(d41:3)	6.06883	5.87276	6.03995	7.61441	6.91701	7.55956	0.0197188	1	1	0.0310415	1.07123	1.22854	0.296941
SM(d42:0)	330.663	283.934	379.648	495.287	577.186	508.862	0.00656231	1	1	0.0124986	1.05653	1.59049	0.66947
SM(d42:2)	8652.03	8110.31	7991.53	7860.81	7384.37	7275.79	0.052579	1	1	0.0744796	0.913972	0.909796	-0.136386
SM(d42:3)	189.302	179.737	174.086	257.023	241.576	238.295	0.00119023	1	1	0.00408871	1.10334	1.35677	0.440172
SM(d42:4)	4.90264	4.44931	3.77084	7.94954	7.2515	7.40737	0.00242571	1	1	0.00605357	1.09797	1.72284	0.784787
SM(d43:0)	91.4967	95.5637	90.8168	69.9161	75.2378	71.5018	0.000718781	0.935134	1	0.00306475	1.10648	0.779682	-0.359043
SM(d43:1)	664.464	637.972	621.654	508.096	493.066	472.596	0.000884949	1	1	0.00339764	1.10569	0.765951	-0.384676
SM(d43:2)	1371.46	1289.41	1264.23	1051.39	995.056	984.703	0.00281504	1	1	0.00673783	1.09519	0.77225	-0.372861
SM(d43:3)	32.9126	31.9486	31.6735	37.9805	33.8222	33.4579	0.176557	1	1	0.210701	0.787938	1.09039	0.124845
SM(d44:0)	24.1984	25.7005	23.2706	39.968	42.2127	40.7641	7.00611e-05	0.110276	0.118894	0.000950027	1.12346	1.68027	0.748696
SM(d44:1)	334.266	335.666	319.377	476.988	482.874	467.089	3.43549e-05	0.0554832	0.0583003	0.00069719	1.12594	1.44237	0.528442
SM(d44:2)	1442.54	1355.31	1331.47	1602.55	1527.74	1503.26	0.0208582	1	1	0.0326535	0.996733	1.12211	0.166214
SM(d44:3)	77.1789	71.8585	69.7995	104.688	101.276	99.2287	0.00071852	0.935134	1	0.00306475	1.11145	1.39461	0.479866
SM(d44:4)	16.3763	15.0286	15.9929	23.7513	20.7752	20.5708	0.0183373	1	1	0.0290013	1.05939	1.37342	0.457777
SM(d45:0)	0.619197	0.696998	0.515373	0.628122	0.765906	0.767577	0.192423	1	1	0.226406	0.699087	1.18019	0.239023
SM(d45:1)	10.4659	11.2003	9.75889	9.02858	9.12525	8.25991	0.0355121	1	1	0.0521774	0.972218	0.84053	-0.250629
SM(d45:2)	38.0019	34.7765	33.2162	28.6573	28.3583	26.2173	0.0167447	1	1	0.0270112	1.04166	0.785257	-0.348763
SM(d45:3)	3.2954	3.09258	3.08532	4.23054	4.10176	3.5041	0.0613688	1	1	0.0848069	0.972222	1.24945	0.321291
SM(d45:4)	3.33015	3.78292	3.40277	3.26522	2.74122	3.03306	0.0762225	1	1	0.102011	0.867834	0.859607	-0.21825
SM(d46:2)	19.2351	18.078	17.6542	21.7004	21.7195	21.7622	0.0185897	1	1	0.0293458	1.08983	1.18583	0.245901
SM(d46:3)	2.66033	2.71984	2.63008	3.61612	3.63796	4.07349	0.0153788	1	1	0.0252396	1.09096	1.41413	0.499919
SM(d46:4)	2.68852	2.33568	2.11894	3.83572	3.38244	4.01199	0.00577995	1	1	0.0113885	1.06159	1.57216	0.652747
SM(t30:0)	0.991355	1.19423	0.762068	1.18094	1.31695	1.3706	0.11776	1	1	0.148468	0.844477	1.3124	0.392202
SM(t32:1)	0.198464	0.109077	0.236612	0.108397	0.126204	0.103688	0.208101	1	1	0.24238	0.756043	0.621681	-0.685755
SM(t34:0)	4.07514	4.18328	4.23148	3.4763	3.3936	3.40584	0.000633646	0.836413	1	0.0028447	1.11961	0.822724	-0.281519
SM(t34:1)	3.06676	3.02938	3.30967	2.84962	2.75892	3.06476	0.125359	1	1	0.156768	0.786746	0.922121	-0.116971
SM(t36:0)	6.52916	6.58109	6.48591	6.15341	6.17073	6.33225	0.0173046	1	1	0.0276776	1.04881	0.952043	-0.0709016
SM(t36:1)	16.258	17.3569	18.8198	12.9041	13.1292	12.8524	0.0246973	1	1	0.0378945	1.07384	0.741603	-0.431281
SM(t36:2)	1.54187	1.37233	1.6519	2.13808	1.7115	1.8681	0.0711894	1	1	0.0963384	0.894023	1.2522	0.324471
SM(t38:0)	1.51637	1.91684	1.77925	1.04271	1.46937	1.30387	0.0529996	1	1	0.0750128	0.911695	0.732082	-0.449923
SM(t38:1)	0.984296	1.23073	1.02577	1.17121	0.929626	1.46663	0.574925	1	1	0.612076	0.341283	1.1008	0.138552
SM(t40:0)	4.88499	4.71977	5.80075	6.03251	6.10898	6.10261	0.105691	1	1	0.134957	0.92184	1.18426	0.243983
SM(t40:1)	4.92173	5.50334	5.40479	5.95461	6.26916	6.73485	0.0246746	1	1	0.0378945	0.989086	1.19765	0.260205
SM(t40:2)	0.441284	0.468685	0.448429	0.588991	0.512569	0.562844	0.0329894	1	1	0.0487214	1.02455	1.22527	0.293099
SM(t41:0)	2.12299	1.84866	2.00111	2.16444	2.1984	2.13041	0.153828	1	1	0.186329	0.824879	1.08714	0.120543
SM(t41:1)	7.23166	6.51309	7.60723	12.3373	11.6641	11.3966	0.000429081	0.598997	0.72815	0.00241109	1.11283	1.65784	0.729302
SM(t41:2)	0.464927	0.568357	0.656024	0.563465	0.672502	0.754535	0.26843	1	1	0.307525	0.611394	1.17829	0.236699
SM4(d26:1)	2.89457	2.65539	2.23402	1.87838	1.54544	2.18378	0.05324	1	1	0.0752276	0.910995	0.720403	-0.473123
SM4(d32:1)	10.4655	7.05328	7.8939	5.63969	4.76122	4.26062	0.0580289	1	1	0.0809828	0.963484	0.576939	-0.79351
SM4(d34:0)	0.974038	1.09668	0.62546	1.68022	1.49809	0.954622	0.150758	1	1	0.183001	0.767777	1.53289	0.616251
SM4(d34:1)	69.9555	38.1031	54.3174	34.9676	31.2233	33.9014	0.150653	1	1	0.183001	0.84519	0.616423	-0.698007
SM4(d34:2)	4.04828	2.27298	3.10099	2.53251	1.77889	2.17031	0.186938	1	1	0.221223	0.748128	0.687915	-0.539698
SM4(d35:2)	1.25609	0.150774	0.000151	0.416606	0.487959	0.461397	0.975589	1	1	0.97963	0.0402887	0.970825	-0.0427169
SM4(d36:1)	3254.83	1650.61	2483.58	1618.36	1416.2	1412.67	0.165943	1	1	0.200004	0.819354	0.601869	-0.732478
SM4(d36:2)	195.933	105.362	149.764	136.991	120.961	118.292	0.442464	1	1	0.483491	0.480777	0.834133	-0.261651
SM4(d37:1)	54.67	25.4843	36.9635	17.2643	14.8227	14.9099	0.1092	1	1	0.139124	0.914452	0.401279	-1.31732
SM4(d37:2)	4.76105	2.03006	3.31124	1.97068	1.75083	0.953532	0.136194	1	1	0.167844	0.826429	0.462768	-1.11164
SM4(d38:1)	299.956	156.091	237.489	165.182	142.74	140.211	0.184801	1	1	0.219609	0.786786	0.646159	-0.63004
SM4(d38:2)	33.9626	15.1502	25.6546	18.7246	16.0972	18.2535	0.314602	1	1	0.355682	0.624001	0.709871	-0.494371
SM4(d39:1)	33.6069	20.6205	26.1883	10.7283	8.66086	10.1356	0.0426454	1	1	0.0613951	1.03198	0.367152	-1.44555
SM4(d39:2)	2.68816	1.31973	2.31389	1.5541	0.899569	0.963412	0.125856	1	1	0.157158	0.8222	0.540525	-0.887566
SM4(d40:1)	1083.01	554.408	802.982	553.853	470.351	472.946	0.172129	1	1	0.20574	0.806334	0.613484	-0.704901
SM4(d40:2)	268.917	134.73	195.931	202.003	168.651	165.975	0.648881	1	1	0.680722	0.289433	0.89501	-0.160025
SM4(d40:3)	6.41461	5.31526	7.98768	7.73483	5.80301	6.26851	0.977216	1	1	0.980684	0.0407678	1.0045	0.00648305
SM4(d41:1)	1854.08	959.815	1385.05	576.177	467.41	492.013	0.0729391	1	1	0.0982362	0.976178	0.365711	-1.45122
SM4(d41:2)	614.59	309.625	456.111	266.416	221.13	225.301	0.123828	1	1	0.154968	0.883199	0.516434	-0.953345
SM4(d41:3)	18.3272	8.66613	16.1092	11.5195	7.90662	9.01978	0.230845	1	1	0.267037	0.700488	0.659958	-0.599553
SM4(d42:1)	9409.99	4997.26	7281.04	4492.52	3741.2	4032.65	0.128796	1	1	0.160123	0.874245	0.565576	-0.822207
SM4(d42:2)	28266.8	14647.7	21046.4	10691.3	8990.66	9443.99	0.0958056	1	1	0.123919	0.93462	0.455372	-1.13488
SM4(d42:3)	1011.46	521.873	748.903	484.147	418.025	434.43	0.153227	1	1	0.185733	0.839193	0.585655	-0.771878
SM4(d42:4)	12.5333	6.9279	8.77054	10.3088	8.67314	9.31819	0.990463	1	1	0.991047	0.0537518	1.00242	0.00348832
SM4(d43:2)	6567.16	3494.95	4967.58	2470.77	2092.28	2199.93	0.0876087	1	1	0.115041	0.949409	0.449975	-1.15208
SM4(d43:3)	277.94	148.783	213.598	139.728	120.895	124.785	0.147338	1	1	0.180139	0.846914	0.601898	-0.732409
SM4(d44:2)	7374.14	3970.08	5514.39	4153.16	3525.15	3786.75	0.206122	1	1	0.240571	0.757277	0.680072	-0.556242
SM4(d44:3)	570.238	302.022	420.269	338.378	302.413	316.963	0.286122	1	1	0.325653	0.658483	0.740992	-0.43247
SM4(d44:4)	18.5267	9.38022	13.5488	16.3908	13.6714	16.4005	0.600772	1	1	0.634813	0.329254	1.12078	0.164504
SM4(d45:2)	170.242	91.4041	125.329	74.2433	66.5341	67.6891	0.119523	1	1	0.150134	0.896305	0.538707	-0.892426
SM4(d45:3)	20.8885	12.1174	14.1235	10.5674	8.94613	9.55277	0.147457	1	1	0.180154	0.843321	0.616734	-0.69728
SM4(d46:2)	81.2088	41.8517	61.7618	60.2318	52.9786	55.6739	0.688272	1	1	0.717444	0.261782	0.913766	-0.130103
SM4(d46:3)	18.3514	8.38968	11.8096	10.7728	10.5117	10.7595	0.535355	1	1	0.574999	0.39796	0.831219	-0.2667
SM4(t34:1)	12.2169	6.44055	9.82198	4.58657	4.05289	4.05952	0.086649	1	1	0.114164	0.953164	0.4459	-1.16521
SM4(t34:2)	0.881536	0.433523	0.598873	0.480903	0.431329	0.387302	0.255365	1	1	0.293401	0.689701	0.678987	-0.558545
SM4(t35:1)	2.9581	2.19964	2.33783	1.72005	1.83073	1.58668	0.0673291	1	1	0.0919239	0.961625	0.6854	-0.544981
SM4(t36:0)	3.10264	1.17105	3.12017	3.79673	2.72852	2.3958	0.551382	1	1	0.590344	0.357764	1.20655	0.270886
SM4(t36:1)	590.697	295.8	409.91	249.179	207.641	222.4	0.136162	1	1	0.167844	0.865678	0.523925	-0.932568
SM4(t36:2)	16.4222	9.08398	12.8249	9.06837	7.75514	8.25283	0.168703	1	1	0.202611	0.811351	0.654204	-0.612188
SM4(t37:1)	11.1708	6.35705	8.09402	3.2226	3.27002	3.19605	0.063567	1	1	0.0874175	0.999769	0.37814	-1.40301
SM4(t38:1)	175.051	93.5307	131.653	91.3014	80.9338	85.7325	0.179814	1	1	0.214287	0.800689	0.64454	-0.633658
SM4(t38:2)	4.99301	2.91614	3.36175	2.84818	2.30763	2.50477	0.191391	1	1	0.225392	0.76861	0.679677	-0.557078
SM4(t39:1)	109.338	57.115	82.2979	49.1965	44.2108	45.3453	0.1342	1	1	0.165748	0.872844	0.557797	-0.842188
SM4(t39:2)	3.24098	1.31115	2.41198	1.9902	1.48596	1.97095	0.465157	1	1	0.505683	0.454605	0.78217	-0.354447
SM4(t40:0)	42.3639	22.3064	30.1511	40.4123	34.9245	38.1933	0.398751	1	1	0.440105	0.52094	1.1973	0.25979
SM4(t40:1)	1888.82	982.164	1423.71	986.37	867.421	917.739	0.19011	1	1	0.224138	0.78544	0.645338	-0.631872
SM4(t40:2)	122.614	63.8762	94.3667	82.2666	71.7677	74.824	0.414904	1	1	0.45661	0.511468	0.814857	-0.295381
SM4(t40:3)	0.893532	0.965893	1.01667	1.41827	0.60041	1.70063	0.484407	1	1	0.524015	0.441169	1.29318	0.370926
SM4(t41:0)	106.007	57.4284	90.679	64.1603	56.0053	46.5673	0.169755	1	1	0.20373	0.783608	0.656133	-0.60794
SM4(t41:1)	3490.9	1817.62	2692.17	1266.69	1093.51	1186.03	0.0900467	1	1	0.117374	0.947204	0.443241	-1.17384
SM4(t41:2)	275.196	139.523	209.948	126.453	110.951	120.269	0.149345	1	1	0.181802	0.84777	0.572582	-0.804446
SM4(t41:3)	4.00016	2.4652	4.4254	2.72986	2.5406	2.42573	0.213522	1	1	0.248353	0.751704	0.706672	-0.500887
SM4(t42:0)	206.361	106.894	155.488	179.548	163.695	157.881	0.746131	1	1	0.770185	0.2139	1.06908	0.0963688
SM4(t42:1)	9179.69	4778.77	7092.67	4950.41	4244.51	4484.75	0.190161	1	1	0.224138	0.782286	0.649831	-0.621864
SM4(t42:2)	6129.53	3188.29	4697.21	2655.17	2307.14	2421.49	0.119289	1	1	0.149951	0.895453	0.526849	-0.924539
SM4(t42:3)	140.455	72.614	105.584	76.2867	68.4226	70.6882	0.219646	1	1	0.254957	0.74532	0.675961	-0.564988
SM4(t43:0)	24.3536	15.0012	22.1688	22.9234	16.2175	18.1325	0.705214	1	1	0.733301	0.232075	0.930918	-0.103274
SM4(t43:1)	1738.04	902.703	1381.58	800.86	684.832	712.467	0.125749	1	1	0.15714	0.882459	0.54649	-0.871732
SM4(t43:2)	1188.96	617.244	918.465	546.824	475.668	490.867	0.132048	1	1	0.163446	0.873603	0.555427	-0.84833
SM4(t43:3)	28.8387	13.3533	22.4984	18.7069	16.0168	16.4599	0.422732	1	1	0.463937	0.5037	0.791209	-0.33787
SM4(t44:0)	6.95927	3.71584	3.4022	9.65999	6.85822	7.34061	0.0893011	1	1	0.116752	0.85069	1.69484	0.761151
SM4(t44:1)	464.954	229.858	360.724	335.338	290.963	290.477	0.569543	1	1	0.608253	0.362314	0.868543	-0.20333
SM4(t44:2)	1693.31	875.863	1342.76	1148.94	995.836	1004.11	0.395695	1	1	0.437171	0.52974	0.804944	-0.313039
SM4(t44:3)	97.1623	53.7261	78.1448	64.0761	58.9376	61.6737	0.360501	1	1	0.402216	0.573755	0.806378	-0.310472
SM4(t45:1)	13.4451	6.87854	9.0776	7.83047	5.34565	7.66935	0.27594	1	1	0.315248	0.638845	0.709001	-0.496141
SM4(t45:2)	29.8949	16.5021	24.4979	18.7186	16.0063	15.5146	0.213935	1	1	0.248663	0.737852	0.708649	-0.496856
SM4(t45:3)	2.09068	1.01864	0.57749	1.40571	1.31601	1.60159	0.685517	1	1	0.71545	0.256441	1.17264	0.229763
SM4(t46:2)	21.4264	10.7448	15.1998	19.2123	17.3712	15.5609	0.666754	1	1	0.698445	0.272942	1.10077	0.13851
SM4(t46:3)	2.92442	1.90348	2.41638	2.82394	2.49415	1.95399	0.982151	1	1	0.984471	0.040822	1.00384	0.00552559
SPH(17:1)	67.935	69.7038	65.7436	65.5489	64.9447	68.0004	0.334463	1	1	0.375555	0.547831	0.975965	-0.035099
SPH(18:0)	35.2496	34.8474	35.0576	38.6257	38.6093	41.2049	0.033907	1	1	0.0499481	1.05273	1.12634	0.171643
SPH(18:1)	252.534	257.096	249.195	178.674	178.252	185.921	3.04102e-05	0.0493253	0.0516061	0.000679027	1.12611	0.715379	-0.483221
SPH(20:0)	4.7464	4.39688	4.2323	4.29247	4.25539	4.2548	0.334614	1	1	0.375555	0.601486	0.957167	-0.0631571
SPH(20:1)	23.8918	24.2147	22.4654	15.3827	15.7435	15.3215	0.00291775	1	1	0.00691468	1.12053	0.658161	-0.603488
TG(37:0)	0.417362	0.221743	0.203477	0.202655	0.226316	0.254144	0.521212	1	1	0.560873	0.403038	0.810741	-0.302687
TG(37:1)	0.0465961	0.0001	0.0366104	0.000154	0.0222263	0.0305442	0.584206	1	1	0.619848	0.337814	0.635298	-0.654494
TG(38:0)	1.02176	0.789166	0.899333	0.793225	0.744775	0.916588	0.37362	1	1	0.4144	0.512709	0.905665	-0.14295
TG(38:1)	0.428331	0.294215	0.361291	0.42125	0.391578	0.328927	0.706447	1	1	0.734134	0.230598	1.05344	0.0751057
TG(39:0)	0.38845	0.266011	0.294127	0.294925	0.177285	0.266786	0.244803	1	1	0.281839	0.637128	0.779047	-0.360217
TG(39:1)	0.161115	0.0824175	0.119669	0.0831794	0.0683542	0.0997169	0.237304	1	1	0.273577	0.687937	0.691767	-0.531643
TG(40:0)	2.13856	1.73809	1.65908	1.63055	1.68298	1.80066	0.449079	1	1	0.489773	0.463848	0.923852	-0.114267
TG(40:1)	0.506564	0.315384	0.453031	0.481471	0.436417	0.49188	0.518025	1	1	0.557798	0.406518	1.10572	0.144983
TG(40:2)	0.176045	0.102754	0.135367	0.127921	0.084058	0.131654	0.423875	1	1	0.464675	0.466091	0.829698	-0.269342
TG(41:0)	2.30559	2.20829	2.42914	2.1904	2.03656	2.14499	0.0791711	1	1	0.105293	0.87286	0.917751	-0.123826
TG(41:1)	0.349194	0.254618	0.258601	0.220456	0.230121	0.273525	0.277558	1	1	0.316543	0.624359	0.839622	-0.252188
TG(41:2)	0.0616525	0.0567527	0.0396946	0.0316923	0.0346967	0.0488254	0.171423	1	1	0.205376	0.728166	0.728745	-0.456514
TG(42:1)	1.41458	1.13062	1.21797	1.23916	1.20385	1.38113	0.850356	1	1	0.866699	0.129105	1.0162	0.0231868
TG(42:2)	0.334538	0.23302	0.310395	0.341232	0.308674	0.277695	0.672018	1	1	0.702869	0.261486	1.05655	0.0793612
TG(43:1)	1.88496	1.54778	1.5677	1.60607	1.45934	1.80112	0.777269	1	1	0.799831	0.173026	0.97322	-0.0391615
TG(43:2)	0.381438	0.229915	0.326314	0.256667	0.257223	0.266812	0.358725	1	1	0.401025	0.578417	0.8326	-0.264305
TG(44:0)	7.38371	5.94489	6.19977	8.76512	7.4235	8.06412	0.0565656	1	1	0.0793978	0.905955	1.24192	0.312576
TG(44:1)	5.0037	4.11991	4.12608	4.99911	4.37162	5.06404	0.347037	1	1	0.388984	0.536142	1.08944	0.123589
TG(44:2)	1.71054	1.46647	1.45087	1.63658	1.38883	1.66548	0.871235	1	1	0.884791	0.0986164	1.01361	0.0195093
TG(44:3)	0.286195	0.19142	0.186194	0.215136	0.21064	0.230253	0.944176	1	1	0.951465	0.0596609	0.98828	-0.0170086
TG(45:0)	8.68915	6.75103	6.57548	8.06349	6.47886	7.49595	0.993161	1	1	0.993161	0.0152746	1.00103	0.00148201
TG(45:1)	7.85042	6.33538	6.20562	7.00532	5.73118	6.87333	0.716527	1	1	0.743243	0.217962	0.961671	-0.0563854
TG(45:2)	2.66031	2.25535	2.10368	2.2355	2.03556	2.36092	0.54549	1	1	0.584773	0.362019	0.944815	-0.0818965
TG(45:3)	0.339494	0.299021	0.260791	0.24201	0.237528	0.251604	0.128168	1	1	0.159458	0.872823	0.813008	-0.298658
TG(46:0)	13.0997	11.0949	10.8817	18.9274	16.7625	19.2628	0.00340126	1	1	0.00759466	1.07773	1.56666	0.647693
TG(46:1)	14.5271	11.5862	10.9315	16.2183	15.1317	16.5174	0.0678063	1	1	0.0923493	0.945857	1.29215	0.36977
TG(46:2)	7.13285	5.9315	5.64442	7.3893	6.62803	7.29983	0.189201	1	1	0.223557	0.729423	1.13942	0.188301
TG(46:3)	1.30432	0.958282	0.9277	1.21102	1.13802	1.22752	0.39887	1	1	0.440105	0.522505	1.12107	0.164881
TG(47:0)	11.1919	9.94357	9.32946	11.7466	9.16556	11.2925	0.584508	1	1	0.619848	0.325283	1.0571	0.0801154
TG(47:1)	15.6048	12.326	12.5387	11.5425	11.6918	13.0255	0.319467	1	1	0.360702	0.587135	0.895976	-0.158468
TG(47:2)	8.30261	6.65748	6.67367	7.08944	6.35636	7.24982	0.644624	1	1	0.676935	0.282103	0.956635	-0.0639591
TG(47:3)	1.46794	1.2676	1.21212	1.29638	1.20265	1.29141	0.580788	1	1	0.617929	0.339172	0.960175	-0.0586305
TG(48:0)	14.2715	11.842	12.3242	38.3774	36.8295	37.7216	4.66524e-05	0.0747371	0.079169	0.000816429	1.12831	2.93796	1.55482
TG(48:1)	20.996	17.4441	17.1947	38.6426	39.7967	42.1679	0.000207436	0.305914	0.352019	0.00156198	1.11883	2.16784	1.11626
TG(48:2)	15.6862	12.8687	12.6294	17.759	17.8637	18.9392	0.0322669	1	1	0.0477809	1.02319	1.32482	0.405799
TG(48:3)	4.451	3.47412	3.64813	5.03385	4.49728	5.07834	0.0569094	1	1	0.0796169	0.927018	1.26235	0.336109
TG(49:0)	5.84388	5.12563	4.96296	7.07374	5.33278	7.194	0.168072	1	1	0.20214	0.768939	1.23022	0.298921
TG(49:1)	12.4935	10.6175	10.3095	12.524	11.7406	13.4306	0.172157	1	1	0.20574	0.73234	1.12791	0.173646
TG(49:2)	11.1137	9.03676	9.40487	9.45499	9.21682	10.2244	0.777678	1	1	0.799831	0.181194	0.977699	-0.032538
TG(49:3)	3.79493	2.91484	2.89744	2.95005	2.716	3.11912	0.461435	1	1	0.501958	0.448137	0.914435	-0.129048
TG(49:4)	0.846754	0.585401	0.907267	0.446123	0.391523	0.245653	0.030906	1	1	0.046128	0.990768	0.463062	-1.11072
TG(50:0)	5.9172	5.39052	5.10232	23.7171	20.2227	23.4953	0.00319588	1	1	0.00728954	1.12077	4.10939	2.03892
TG(50:1)	25.3359	22.7015	25.2049	90.0004	94.1284	96.3008	8.99929e-05	0.139309	0.152718	0.00101492	1.1291	3.82879	1.93689
TG(50:2)	21.8576	20.6226	19.6042	55.505	57.6921	57.5384	3.13545e-06	0.00524247	0.00532085	0.000204648	1.12947	2.75005	1.45946
TG(50:3)	8.99279	7.57292	7.67831	14.4223	15.2546	15.0136	0.000836877	1	1	0.00330766	1.11819	1.84336	0.882338
TG(50:4)	1.69885	1.46922	1.48962	3.60966	3.59925	3.89695	0.000102639	0.15819	0.174178	0.00110942	1.12385	2.38442	1.25364
TG(51:0)	1.79261	1.57555	1.43894	2.06055	1.76839	2.19432	0.0696147	1	1	0.094509	0.88239	1.25299	0.325379
TG(51:1)	5.17368	4.56133	4.34962	8.48656	6.92487	9.34523	0.0269866	1	1	0.0409993	1.04213	1.75771	0.813695
TG(51:2)	7.06887	5.87458	6.18948	9.69795	9.22597	10.2367	0.00223717	1	1	0.00576097	1.09035	1.5241	0.607962
TG(51:3)	3.94921	3.2989	3.1575	3.91608	3.80105	4.25176	0.154696	1	1	0.187113	0.772675	1.15023	0.201929
TG(51:4)	0.975199	0.829903	0.810299	0.948214	0.982631	1.08406	0.11814	1	1	0.148726	0.803369	1.15275	0.205081
TG(51:5)	0.0648949	0.0810859	0.0610211	0.143683	0.14118	0.158081	0.000702939	0.917335	1	0.00303151	1.10787	2.13981	1.09748
TG(52:0)	2.92678	2.7056	2.1866	6.00981	5.28297	6.16361	0.000947515	1	1	0.00354952	1.10525	2.23257	1.1587
TG(52:1)	11.2508	11.0755	10.7755	46.1847	40.9237	44.6023	0.00209319	1	1	0.00555023	1.12596	3.97895	1.99239
TG(52:2)	53.9294	53.2012	56.5551	129.572	129.198	143.093	0.0022592	1	1	0.00580839	1.12328	2.45509	1.29577
TG(52:3)	37.2362	37.0925	38.7956	64.1619	64.9818	66.9377	3.2537e-05	0.0527425	0.0552153	0.00069719	1.12819	1.73333	0.793544
TG(52:4)	13.6282	11.9177	13.1255	23.882	25.2011	26.1735	0.000195402	0.289976	0.331597	0.00154542	1.12064	1.94605	0.960551
TG(52:5)	1.89067	1.6773	1.79233	5.37653	5.72438	5.67742	5.22978e-05	0.0833627	0.0887494	0.000839682	1.12863	3.13011	1.64621
TG(52:6)	0.265876	0.269982	0.286543	1.11841	1.0867	1.10663	9.16916e-07	0.00154134	0.00155601	9.15298e-05	1.13064	4.02692	2.00968
TG(52:7)	0.0141406	0.00691618	0.000151	0.24058	0.22672	0.220967	1.75129e-05	0.0287037	0.0297195	0.000498609	1.12876	32.4535	5.0203
TG(53:0)	1.288	1.16035	1.07219	1.33362	1.1104	1.42071	0.3695	1	1	0.411175	0.516932	1.09777	0.134571
TG(53:1)	1.77386	1.46282	1.45394	2.71426	2.47865	2.56237	0.00228935	1	1	0.0058588	1.09826	1.65336	0.725401
TG(53:11)	0.0832503	0.0588141	0.085659	0.0144122	0.0122721	0.00580238	0.0114826	1	1	0.0198886	1.09064	0.142659	-2.80936
TG(53:2)	3.27262	2.89975	3.0806	6.46116	5.46284	6.34148	0.00602102	1	1	0.0117444	1.1043	1.97401	0.981131
TG(53:3)	2.54439	2.27659	2.50535	4.00519	4.03642	4.13451	0.000564625	0.757162	0.958168	0.00268303	1.12383	1.66197	0.732894
TG(53:4)	1.03704	0.951994	1.0393	1.85922	1.79988	1.93957	0.00013435	0.203944	0.227993	0.00126114	1.12356	1.84877	0.886562
TG(53:5)	0.322739	0.27971	0.29149	0.760243	0.697772	0.729943	8.6241e-05	0.133932	0.146351	0.00100932	1.12514	2.44755	1.29134
TG(54:0)	2.17212	1.71961	1.62526	2.63886	2.29795	4.42364	0.18553	1	1	0.220028	0.77548	1.69666	0.762695
TG(54:1)	3.57035	3.20308	2.87546	9.77536	9.60328	9.5729	0.000370139	0.521525	0.628125	0.00217344	1.12864	3.0005	1.58521
TG(54:2)	10.3178	9.98742	10.305	35.3131	32.0596	34.2784	0.00145867	1	1	0.00456296	1.1273	3.32082	1.73154
TG(54:3)	27.3371	24.9703	26.8975	47.2989	42.0974	48.9473	0.0058313	1	1	0.0114534	1.10418	1.74665	0.804593
TG(54:4)	20.5022	17.0869	20.2272	40.0702	41.838	43.142	0.000121025	0.184805	0.20538	0.00119902	1.12226	2.16288	1.11296
TG(54:5)	17.8815	15.6663	17.1069	35.8331	37.8022	38.5738	5.69283e-05	0.0902313	0.0966073	0.000854932	1.1253	2.21518	1.14742
TG(54:6)	8.09848	5.81563	6.82646	12.6357	13.9374	13.9846	0.00202089	1	1	0.00544358	1.09986	1.95548	0.967525
TG(54:7)	1.04011	0.977529	1.01778	2.69658	2.97878	2.90455	0.00139354	1	1	0.00443002	1.12616	2.8266	1.49907
TG(54:8)	0.154428	0.12735	0.0812795	0.412738	0.416331	0.39277	0.00263353	1	1	0.00642113	1.11724	3.36542	1.75079
TG(55:0)	1.81783	1.36967	1.48583	1.839	1.44717	1.83693	0.467859	1	1	0.507969	0.4217	1.09624	0.132567
TG(55:1)	1.68681	1.35397	1.37065	2.07202	1.86397	2.22814	0.0180941	1	1	0.0286701	1.00465	1.39731	0.482652
TG(55:2)	1.11712	0.969881	0.898171	1.87671	1.69489	1.72318	0.000918972	1	1	0.00348102	1.10402	1.7737	0.826759
TG(55:3)	0.939038	0.904253	0.917042	1.57414	1.29542	1.65894	0.0320687	1	1	0.047612	1.05932	1.64056	0.71419
TG(55:4)	0.630313	0.580533	0.601093	1.57225	1.45993	1.62565	0.00132606	1	1	0.0043274	1.12459	2.57063	1.36212
TG(55:5)	0.526689	0.5083	0.567236	1.58886	1.72669	1.55899	0.000893957	1	1	0.00341497	1.12546	3.04235	1.60519
TG(55:6)	0.234345	0.265901	0.22236	0.723535	0.802346	0.734758	0.000326463	0.466515	0.554007	0.00205951	1.12444	3.12845	1.64545
TG(55:7)	0.0545058	0.0303916	0.0299328	0.2295	0.187723	0.287792	0.0155308	1	1	0.02544	1.08147	6.13963	2.61815
TG(56:0)	2.24789	1.58191	1.7383	2.37987	2.06741	2.54472	0.133268	1	1	0.164717	0.787674	1.25572	0.328519
TG(56:1)	2.61356	1.91269	2.27372	5.79594	5.58039	6.22986	0.000209532	0.308222	0.355576	0.00156198	1.11785	2.58916	1.37248
TG(56:10)	0.0527994	0.035857	0.0317878	0.091787	0.112629	0.0472211	0.141127	1	1	0.173168	0.828223	2.08924	1.06298
TG(56:2)	2.17034	1.85746	1.80567	7.04947	6.90801	7.07928	5.51449e-05	0.087515	0.0935809	0.000843071	1.12967	3.60622	1.85049
TG(56:3)	2.01657	1.77411	1.91919	6.86297	6.34257	6.42457	0.000227172	0.332125	0.38551	0.00163352	1.1278	3.43792	1.78154
TG(56:4)	2.75749	2.68915	2.91885	14.7334	13.2436	14.4389	0.0013092	1	1	0.004314	1.12734	5.07033	2.34208
TG(56:5)	6.09047	6.38785	6.39524	33.2167	30.6121	35.1303	0.00228116	1	1	0.00584763	1.12561	5.24326	2.39046
TG(56:6)	4.33947	4.44427	4.68572	19.3811	20.0291	20.4925	0.000137233	0.208045	0.232885	0.00126114	1.12998	4.4473	2.15293
TG(56:7)	3.34227	3.71839	3.59202	14.3991	15.6384	15.8131	0.000814076	1	1	0.00326935	1.12761	4.30414	2.10573
TG(56:8)	1.2693	1.3363	1.35938	4.22842	4.84486	4.662	0.00264194	1	1	0.00643239	1.12385	3.46415	1.7925
TG(56:9)	0.129725	0.110257	0.118337	0.565735	0.604102	0.595461	6.10478e-05	0.0965166	0.103598	0.000877698	1.12935	4.92661	2.30059
TG(57:0)	1.61027	1.25897	1.18977	1.67529	1.29725	1.61954	0.36931	1	1	0.411175	0.510712	1.13133	0.178017
TG(57:1)	1.92398	1.36493	1.55474	2.56668	2.35796	2.60863	0.0179444	1	1	0.0285086	1.0486	1.55529	0.637181
TG(57:2)	1.0083	0.791647	0.774159	1.67638	1.61538	1.80565	0.00122607	1	1	0.00417799	1.10391	1.98026	0.985692
TG(57:3)	0.307212	0.315601	0.294866	0.66407	0.584873	0.651433	0.00376581	1	1	0.00820357	1.1178	2.07085	1.05022
TG(57:4)	0.202377	0.195469	0.220213	0.639572	0.572638	0.603091	0.000755586	0.973951	1	0.00313468	1.12501	2.9371	1.55439
TG(57:5)	0.205597	0.23367	0.243504	1.10092	0.94053	1.0109	0.00219425	1	1	0.00570712	1.12286	4.47053	2.16045
TG(57:6)	0.182753	0.176547	0.175304	0.685693	0.653758	0.743167	0.00240041	1	1	0.00602698	1.12524	3.89563	1.96186
TG(57:7)	0.124861	0.0795684	0.0931881	0.553363	0.528636	0.532497	6.14734e-05	0.097128	0.10432	0.000877698	1.12826	5.42473	2.43955
TG(57:8)	0.0610782	0.0508941	0.06311	0.23996	0.271325	0.274369	0.0011957	1	1	0.00409921	1.12377	4.48735	2.16586
TG(58:0)	1.11724	0.999158	0.958024	1.5542	1.35438	1.6381	0.0129709	1	1	0.0218585	1.05223	1.47887	0.5645
TG(58:1)	2.90385	1.98067	2.08954	6.17565	6.46252	6.53029	0.00211307	1	1	0.00555828	1.1181	2.74854	1.45866
TG(58:10)	0.513386	0.466578	0.50617	1.3351	1.49945	1.44141	0.0013032	1	1	0.00431023	1.12453	2.87724	1.52468
TG(58:11)	0.00762251	0.0468048	0.0216495	0.181466	0.202402	0.182504	0.000778338	1	1	0.00320592	1.11631	7.44474	2.89622
TG(58:2)	1.96141	1.53932	1.81518	7.4247	7.11518	7.62332	1.09092e-05	0.0179675	0.0185129	0.000360232	1.12841	4.16922	2.05978
TG(58:3)	0.696159	0.59379	0.623788	2.16016	2.16284	2.46291	0.00198184	1	1	0.00542353	1.12174	3.54589	1.82615
TG(58:4)	0.627771	0.58896	0.560126	2.85997	2.85785	2.70815	0.000100826	0.155675	0.171102	0.00110942	1.12971	4.74207	2.24552
TG(58:5)	1.02012	1.04587	1.0001	8.97804	8.4173	8.72417	0.00041106	0.576306	0.697568	0.00235665	1.13004	8.51883	3.09065
TG(58:6)	1.12279	1.1308	1.21116	8.93466	7.92837	9.28202	0.00276025	1	1	0.0066593	1.12455	7.54602	2.91572
TG(58:7)	1.82086	1.71233	1.77251	7.77518	8.32789	8.83829	0.00200387	1	1	0.0054412	1.12607	4.70086	2.23293
TG(58:8)	3.40251	3.58382	3.74305	8.71927	8.89682	9.45542	0.000332456	0.474083	0.564178	0.00206885	1.1266	2.52312	1.33521
TG(58:9)	1.30975	1.38773	1.47937	2.89418	3.19112	3.49409	0.00587822	1	1	0.0115322	1.10914	2.29344	1.19752
TG(59:0)	0.52655	0.465146	0.443132	0.82692	0.635098	0.762879	0.027906	1	1	0.0422448	1.02432	1.55064	0.63286
TG(59:1)	1.21784	0.990351	0.956849	2.09117	2.01795	2.27512	0.000681751	0.89173	1	0.00296649	1.10716	2.01711	1.01229
TG(59:2)	1.02531	0.713985	0.840595	2.20096	2.25673	2.33853	0.00117145	1	1	0.0040639	1.1201	2.6343	1.39742
TG(59:3)	0.234098	0.177548	0.167833	0.553514	0.479599	0.617741	0.00415614	1	1	0.00878438	1.09686	2.84886	1.51038
TG(59:4)	0.0987648	0.0576834	0.0732891	0.28579	0.25874	0.241504	0.000471196	0.650389	0.79962	0.00251453	1.11124	3.42144	1.77461
TG(59:5)	0.0394299	0.0702086	0.0666181	0.366075	0.322634	0.317596	0.000315606	0.452578	0.535583	0.00202872	1.1214	5.70932	2.51332
TG(59:8)	0.0453751	0.0601111	0.0602301	0.277502	0.178142	0.230279	0.0235971	1	1	0.0365034	1.07225	4.13914	2.04933
TG(59:9)	0.00733739	0.0174377	0.0275514	0.0664499	0.037261	0.0674678	0.0364393	1	1	0.0533542	0.978279	3.27136	1.70989
TG(60:0)	0.385299	0.333587	0.312234	0.604059	0.512895	0.617795	0.00625783	1	1	0.0120814	1.0721	1.68239	0.750514
TG(60:1)	1.10272	1.06852	1.10887	3.52001	3.32119	3.81332	0.00316868	1	1	0.00725605	1.12342	3.24821	1.69964
TG(60:10)	0.881357	0.824334	0.887552	2.1529	2.16676	1.95533	0.00159694	1	1	0.00482107	1.12352	2.41975	1.27486
TG(60:11)	0.561377	0.57764	0.584651	0.879469	0.976239	0.921474	0.00430754	1	1	0.00902455	1.1161	1.6112	0.68814
TG(60:12)	0.344883	0.335078	0.287967	0.473438	0.539764	0.535081	0.00252049	1	1	0.00622319	1.08745	1.59958	0.677697
TG(60:13)	0.00015	0.0001	0.000151	0.0280126	0.0406527	0.022101	0.0314467	1	1	0.0468115	1.06308	226.35	7.82241
TG(60:2)	2.44964	1.90681	2.02219	8.86089	9.04761	9.26429	1.17484e-05	0.0193261	0.019937	0.000370508	1.12915	4.25997	2.09084
TG(60:3)	0.656153	0.48921	0.625553	2.60464	2.37113	2.55431	5.3053e-05	0.0844074	0.090031	0.000839682	1.12638	4.25208	2.08817
TG(60:4)	0.26736	0.24608	0.29498	1.14014	1.25463	1.33242	0.00201677	1	1	0.00544272	1.12323	4.61046	2.20491
TG(60:5)	0.287463	0.305349	0.250589	2.19849	2.0778	2.1043	4.7309e-05	0.0756944	0.0802834	0.000819218	1.12999	7.56531	2.9194
TG(60:6)	0.207667	0.226338	0.253478	2.48316	2.19856	2.23882	0.00149645	1	1	0.00464257	1.12684	10.0665	3.33149
TG(60:7)	0.199076	0.219285	0.304598	2.18154	1.9024	2.08243	0.000576129	0.77086	0.97769	0.00271285	1.12578	8.52935	3.09244
TG(60:8)	0.595655	0.665167	0.709529	3.22308	2.96092	3.33426	0.000902093	1	1	0.00343241	1.12631	4.83074	2.27224
TG(60:9)	0.572857	0.584677	0.630931	2.1544	2.32703	2.31402	0.000418643	0.585681	0.710437	0.00237604	1.12831	3.7996	1.92585
TG(61:0)	0.165428	0.150533	0.144279	0.314482	0.248159	0.248071	0.0267079	1	1	0.0406122	1.05247	1.7615	0.816805
TG(61:1)	0.420403	0.385495	0.378226	1.03943	0.888779	1.09601	0.00786057	1	1	0.014486	1.10777	2.55397	1.35274
TG(61:12)	0.00015	0.0001	0.000151	0.000154	0.00408947	0.0001	0.424626	1	1	0.465197	0.504024	10.8316	3.43717
TG(61:2)	0.642318	0.527414	0.518822	1.69638	1.4252	1.60163	0.00158543	1	1	0.00481795	1.11398	2.79719	1.48398
TG(61:3)	0.279981	0.190282	0.210637	0.612786	0.643968	0.65142	0.00131238	1	1	0.00431611	1.11944	2.80243	1.48668
TG(61:4)	0.0953833	0.0703133	0.0783427	0.305052	0.26347	0.245687	0.00339706	1	1	0.00759466	1.10892	3.33638	1.73828
TG(61:5)	0.0287992	0.0323052	0.0382248	0.161082	0.257963	0.227154	0.0228547	1	1	0.0354196	1.07887	6.50564	2.70169
TG(62:0)	0.16341	0.142399	0.140341	0.225192	0.168879	0.173517	0.141399	1	1	0.173378	0.814708	1.27219	0.347315
TG(62:1)	0.399434	0.34649	0.347591	0.999409	0.968488	1.08903	0.000624255	0.826053	1	0.00282192	1.12265	2.79551	1.48311
TG(62:10)	0.136583	0.141297	0.13595	0.821207	0.858088	0.929094	0.00182098	1	1	0.00516757	1.12683	6.30306	2.65605
TG(62:11)	0.144027	0.12083	0.12981	0.556644	0.569861	0.612067	0.000335534	0.4778	0.569401	0.00207792	1.12742	4.40515	2.13919
TG(62:12)	0.153945	0.189404	0.160717	0.420908	0.402484	0.455525	0.000328058	0.468467	0.556715	0.00206191	1.11905	2.5372	1.34324
TG(62:13)	0.166492	0.140754	0.165765	0.161154	0.203452	0.181533	0.184927	1	1	0.219609	0.719827	1.1546	0.207395
TG(62:14)	0.118805	0.0754632	0.091337	0.0869962	0.0817883	0.1005	0.722625	1	1	0.748654	0.227316	0.942856	-0.0848911
TG(62:2)	0.871318	0.844703	0.879611	3.44348	3.29579	3.50963	0.000451167	0.627123	0.765631	0.00248581	1.12963	3.94852	1.98131
TG(62:3)	0.661953	0.583942	0.57596	2.01538	2.10847	2.13408	1.00254e-05	0.016552	0.0170132	0.000356924	1.12894	3.43493	1.78028
TG(62:4)	0.286525	0.228276	0.216965	1.02557	1.01996	1.06942	1.71162e-05	0.0280877	0.0290462	0.000498609	1.12852	4.25675	2.08975
TG(62:5) _RT_16.667	0.284442	0.241519	0.316211	1.15469	1.13972	1.23003	2.41865e-05	0.0394482	0.0410445	0.000612605	1.12755	4.18494	2.06521
TG(62:5) _RT_16.937	0.0384626	0.0314347	0.0282224	0.0103462	0.00597382	0.00661317	0.00622223	1	1	0.0120263	1.0934	0.233726	-2.09711
TG(62:6)	0.11455	0.0879627	0.126749	0.662471	0.680125	0.764432	0.00103725	1	1	0.00376248	1.12392	6.39925	2.6779
TG(62:7)	0.0391979	0.0716071	0.0430154	0.676376	0.68053	0.564689	0.00246509	1	1	0.0061338	1.12113	12.4925	3.64299
TG(62:8)	0.0758334	0.125284	0.0962786	1.01182	0.92047	1.07567	0.00110753	1	1	0.00392376	1.12491	10.1143	3.33833
TG(62:9)	0.0950119	0.122567	0.111158	0.989926	0.849444	1.08762	0.00578483	1	1	0.0113885	1.11672	8.90374	3.15441
TG(63:0)	0.107387	0.0880392	0.0817703	0.136613	0.105256	0.112265	0.107079	1	1	0.136626	0.818305	1.27756	0.353388
TG(63:1)	0.167396	0.146841	0.145531	0.304635	0.346481	0.354634	0.00236177	1	1	0.00598067	1.1118	2.18751	1.12929
TG(63:2)	0.292714	0.21401	0.310723	0.610815	0.551256	0.594216	0.0020168	1	1	0.00544272	1.10449	2.1485	1.10333
TG(63:3)	0.190625	0.154783	0.187171	0.368323	0.344356	0.371459	0.000325151	0.465087	0.551781	0.00205888	1.11773	2.03564	1.02548
TG(63:4)	0.0964424	0.0831561	0.0752536	0.267631	0.26401	0.247083	3.90858e-05	0.062889	0.0663285	0.000745264	1.12528	3.05559	1.61145
TG(63:5)	0.0694117	0.0676457	0.0893454	0.258936	0.25924	0.248611	0.00019868	0.294245	0.33716	0.00155075	1.12686	3.38683	1.75993
TG(63:6)	0.0191663	0.021535	0.0220107	0.095214	0.123188	0.106046	0.00802863	1	1	0.0147612	1.11164	5.17361	2.37117
TG(64:10)	0.0264637	0.0126169	0.0238984	0.203722	0.1423	0.164105	0.0109245	1	1	0.0189948	1.09782	8.09995	3.01791
TG(64:11)	0.0222538	0.0164096	0.0149251	0.143289	0.154123	0.117348	0.00633644	1	1	0.0122167	1.11217	7.73974	2.95229
TG(64:12)	0.0139147	0.0100959	0.0171192	0.0914878	0.0917168	0.0816103	0.000168862	0.251773	0.286559	0.00138054	1.12492	6.43852	2.68673
TG(64:2)	0.374689	0.315642	0.318205	1.02064	0.969889	1.0507	3.29833e-05	0.0534329	0.0559726	0.00069719	1.12652	3.01549	1.59239
TG(64:3)	0.282257	0.24482	0.266426	0.765079	0.713786	0.768287	8.39809e-05	0.130926	0.142516	0.00100932	1.12694	2.83194	1.50179
TG(64:4)	0.164282	0.170829	0.173806	0.529413	0.518514	0.525455	1.50877e-07	0.000255284	0.000256038	4.13406e-05	1.13073	3.09163	1.62837
TG(64:5)	0.304496	0.228413	0.276038	0.836555	0.881966	0.814992	4.65106e-05	0.0745565	0.0789285	0.000816429	1.12509	3.13187	1.64702
TG(64:6)	0.172478	0.153336	0.202353	0.551997	0.627658	0.744441	0.0104353	1	1	0.018332	1.0978	3.64297	1.86512
TG(64:7)	0.0804935	0.0688168	0.0622065	0.377946	0.342933	0.362966	0.000124878	0.190362	0.211917	0.00121792	1.12755	5.12415	2.35731
TG(64:8)	0.00015	0.016589	0.000151	0.233953	0.168556	0.213164	0.00592888	1	1	0.0116047	1.10891	36.4519	5.18792
TG(64:9)	0.0124746	0.0139134	0.0207167	0.211271	0.201379	0.193298	8.40895e-05	0.131011	0.1427	0.00100932	1.12887	12.8638	3.68525
TG(65:2)	0.188417	0.127388	0.158839	0.326969	0.33212	0.325732	0.00987451	1	1	0.01751	1.10738	2.07487	1.05302
TG(65:3)	0.113612	0.0959973	0.146019	0.165301	0.149698	0.168896	0.084581	1	1	0.111613	0.910549	1.36068	0.444324
TG(65:4)	0.100948	0.0900484	0.0833509	0.16609	0.156795	0.13383	0.0107372	1	1	0.0187652	1.06497	1.66473	0.73529
TG(65:5)	0.0755191	0.0535002	0.0586395	0.188982	0.15141	0.187574	0.00355876	1	1	0.0078841	1.09819	2.81343	1.49233
TG(65:6)	0.0310562	0.0240706	0.0329109	0.117843	0.12684	0.177485	0.0246841	1	1	0.0378945	1.07196	4.79532	2.26163
TG(65:7)	0.00271918	0.0001	0.000151	0.0491244	0.0382279	0.0405748	0.00408163	1	1	0.00871288	1.11608	43.0704	5.42863
TG(66:3)	0.176888	0.146829	0.131369	0.348707	0.319212	0.366734	0.000557486	0.748146	0.946053	0.00265745	1.10925	2.27353	1.18494
TG(66:4)	0.131435	0.0981269	0.113046	0.238973	0.240223	0.290817	0.00452703	1	1	0.00939165	1.09061	2.2475	1.16832
TG(66:5)	0.127887	0.104962	0.112134	0.456259	0.425976	0.459898	5.18272e-05	0.0827162	0.0879507	0.000839682	1.12776	3.89043	1.95993
TG(66:6)	0.0922717	0.0828479	0.0843451	0.371686	0.420752	0.439869	0.00334262	1	1	0.00751144	1.12213	4.74942	2.24775
TG(66:7)	0.0070133	0.00245147	0.00385741	0.166629	0.148213	0.167768	0.0010876	1	1	0.00388561	1.12719	36.2261	5.17896
TG(66:8)	0.00015	0.0001	0.000151	0.0827627	0.0796113	0.0216281	0.0912483	1	1	0.118656	0.948591	458.858	8.8419
TG(67:4)	0.0558968	0.0385849	0.0337804	0.0844341	0.0772072	0.0814205	0.0215425	1	1	0.03357	1.06158	1.89504	0.922228
TG(67:5)	0.049331	0.0413296	0.0364805	0.101257	0.146381	0.0924159	0.0453773	1	1	0.0649834	1.01866	2.67462	1.41933
TG(68:3)	0.103981	0.0842876	0.0717529	0.286943	0.265071	0.260988	0.000136465	0.207018	0.231582	0.00126114	1.121	3.12668	1.64463
TG(68:4)	0.0801095	0.102736	0.0980439	0.171323	0.176615	0.146819	0.0043664	1	1	0.00910435	1.07666	1.76139	0.816718
TG(68:5)	0.0639369	0.0456245	0.0598777	0.189602	0.143957	0.190764	0.00968442	1	1	0.017245	1.09003	3.09447	1.62969
TG(68:6)	0.0486836	0.0366298	0.0447657	0.200759	0.186771	0.128163	0.026179	1	1	0.0398437	1.06742	3.96445	1.98712
TG(68:7)	0.00580268	0.00314399	0.00335077	0.0577556	0.0607831	0.0620455	1.20537e-05	0.0198042	0.020455	0.00037191	1.12938	14.6847	3.87624
TG(69:4)	0.0101402	0.00503596	0.00715409	0.0269888	0.0339896	0.0276797	0.00209113	1	1	0.00555023	1.09944	3.97032	1.98925
TG(69:6)	0.00936737	0.0113126	0.0105132	0.0213909	0.0167491	0.0162659	0.0309722	1	1	0.0461456	1.03288	1.74416	0.802532
TG(69:8)	0.0244469	0.0378709	0.0259139	0.0127385	0.0142265	0.0263377	0.126699	1	1	0.157862	0.784912	0.604123	-0.727086
TG(70:5)	0.0397819	0.0524982	0.0571812	0.0989785	0.0894024	0.0966481	0.00409403	1	1	0.00872811	1.09384	1.90704	0.931337
TG(70:6)	0.0200748	0.0216388	0.0110197	0.0800478	0.071262	0.06336	0.00133116	1	1	0.0043274	1.10545	4.07086	2.02533
TG(70:7)	0.00255992	0.0001	0.00260258	0.0273761	0.0215632	0.0398518	0.0330169	1	1	0.0487214	1.05306	16.8724	4.0766
TG(O-48:0)	0.095327	0.0781255	0.0945644	14.0184	12.2998	11.2694	0.00412721	1	1	0.00877679	1.12177	140.244	7.13179
TG(O-49:0)	0.0404318	0.0513778	0.0471457	1.91515	1.80695	1.75857	0.000640902	0.844067	1	0.00285462	1.12952	39.442	5.30166
TG(O-50:0)	0.106184	0.102394	0.114034	17.3275	18.3072	19.5634	0.00124874	1	1	0.00422135	1.12824	171.098	7.41868
TG(O-51:0)	0.0467491	0.0449462	0.0376601	4.9671	4.93346	5.3973	0.000867892	1	1	0.00335493	1.12908	118.262	6.88585
TG(O-51:1)	0.206677	0.118818	0.119177	6.72547	6.56563	6.04927	0.000852992	1	1	0.00331242	1.12863	43.4935	5.44273
TG(O-51:2)	0.149624	0.124271	0.119052	5.12063	4.45582	4.57227	0.00195532	1	1	0.0053956	1.12655	36.0068	5.1702
TG(O-51:3)	0.0366	0.0379132	0.0226707	1.17836	1.07275	1.20157	0.00108274	1	1	0.0038764	1.12818	35.5273	5.15086
TG(O-51:4)	0.00552116	0.0001	0.000151	0.286334	0.297747	0.334587	0.00200398	1	1	0.0054412	1.12584	159.155	7.31429
TG(O-51:5)	0.00015	0.0001	0.000151	0.0708675	0.128483	0.132486	0.0309646	1	1	0.0461456	1.06416	827.523	9.69266
TG(O-52:0)	0.049916	0.0374591	0.0516736	10.0618	10.015	10.225	3.69025e-05	0.0594499	0.0626235	0.000719811	1.13096	217.923	7.76767
TG(O-52:1)	0.266568	0.233441	0.264199	49.5517	50.2389	53.5143	0.0005771	0.771582	0.979338	0.00271285	1.12975	200.606	7.64822
TG(O-52:2)	0.714436	0.718024	0.636288	94.5456	87.5465	80.6695	0.00211738	1	1	0.00555828	1.12627	127.015	6.98885
TG(O-52:3)	0.64667	0.570691	0.604626	30.833	27.0029	28.2264	0.00160823	1	1	0.00482184	1.12741	47.2354	5.5618
TG(O-52:4)	0.135857	0.13687	0.128925	10.6618	9.4944	10.7675	0.001603	1	1	0.00482107	1.12743	76.9915	6.26663
TG(O-52:5)	0.021662	0.0587595	0.0356214	3.97706	4.32789	4.11126	0.000548102	0.737642	0.930129	0.00263493	1.12963	106.997	6.74142
TG(O-52:6)	0.0140107	0.00846256	0.0215095	1.90376	1.98041	1.95102	8.92681e-05	0.138455	0.151488	0.00101492	1.13074	132.67	7.0517
TG(O-52:7)	0.00015	0.0001	0.000151	0.466437	0.474205	0.498348	0.000401169	0.563643	0.680785	0.0023235	1.13015	3588.5	11.8092
TG(O-53:0)	0.0484076	0.0262742	0.0395356	19.3042	21.1552	21.2129	0.000930931	1	1	0.00350286	1.12895	539.955	9.0767
TG(O-53:1)	0.079448	0.0565479	0.0620721	17.8966	17.4805	18.2404	0.000150079	0.226019	0.254684	0.00132648	1.13071	270.702	8.08056
TG(O-53:2)	0.121905	0.13189	0.118977	7.36517	7.12693	7.23099	8.94747e-05	0.138596	0.151839	0.00101492	1.13084	58.2744	5.86479
TG(O-53:3)	0.0907162	0.0563089	0.0546648	3.41156	3.21539	2.93961	0.00179586	1	1	0.00513673	1.12669	47.432	5.56779
TG(O-53:4)	0.0310254	0.0206861	0.0212961	1.40931	1.28035	1.30668	0.000838121	1	1	0.00330766	1.12899	54.7387	5.77449
TG(O-53:5)	0.0045868	0.0047584	0.00587741	0.794032	0.773851	0.80179	0.000108745	0.167141	0.18454	0.00114621	1.1308	155.668	7.28233
TG(O-53:6)	0.00015	0.0001	0.000151	0.326395	0.364202	0.351927	0.00102596	1	1	0.00376248	1.12874	2599.81	11.3442
TG(O-53:7)	0.00960589	0.0001	0.000151	0.113708	0.111967	0.116019	0.000208306	0.306835	0.353496	0.00156198	1.12896	34.6655	5.11543
TG(O-54:0)	0.0565908	0.0250593	0.0296594	18.4155	17.0911	17.515	0.000486242	0.666638	0.825153	0.0025234	1.12994	476.344	8.89586
TG(O-54:1)	0.113294	0.101559	0.10841	21.766	22.4119	22.5469	0.000118154	0.180894	0.200508	0.00119588	1.13078	206.41	7.68937
TG(O-54:2)	0.304553	0.297509	0.297155	29.1581	29.2182	30.808	0.000336728	0.479165	0.571428	0.00207792	1.13029	99.18	6.63198
TG(O-54:3)	0.656898	0.617727	0.643826	37.6149	34.9623	33.829	0.00103474	1	1	0.00376248	1.12871	55.4647	5.7935
TG(O-54:4)	0.733678	0.761481	0.705452	32.8723	30.2601	28.6739	0.00167234	1	1	0.00491846	1.12727	41.7186	5.38262
TG(O-54:5)	0.466848	0.468907	0.533636	29.505	25.9819	28.7047	0.00148616	1	1	0.00461909	1.12768	57.2969	5.84039
TG(O-54:6)	0.328553	0.352028	0.356767	15.357	14.1996	15.741	0.000981018	1	1	0.00363907	1.12882	43.6668	5.44846
TG(O-54:7)	0.012943	0.0319771	0.018166	5.00921	5.24015	5.2311	0.000200283	0.296219	0.33988	0.00155197	1.13056	245.386	7.93891
TG(O-54:8)	0.00015	0.0001	0.000151	0.747965	0.86654	0.763538	0.00219608	1	1	0.00570712	1.12611	5930.28	12.5339
TG(O-54:9)	0.00015	0.0001	0.000151	0.175153	0.185321	0.16854	0.000766209	0.986111	1	0.00316364	1.12932	1319.24	10.3655
TG(O-55:0)	0.0516618	0.0208354	0.0521888	30.9866	29.3095	31.5484	0.000482142	0.662946	0.818196	0.0025234	1.12996	736.607	9.52475
TG(O-55:1)	0.0716085	0.0531905	0.0673256	69.3137	72.2643	73.4238	0.000291755	0.421003	0.495109	0.00193166	1.13039	1119.07	10.1281
TG(O-55:2)	0.0662619	0.0423142	0.064964	24.319	23.3298	23.5226	0.000162107	0.242674	0.275095	0.0013638	1.13068	410.115	8.67989
TG(O-55:3)	0.0364285	0.0479055	0.0283913	4.84316	5.75953	5.07364	0.00279263	1	1	0.00671259	1.12474	139.067	7.11963
TG(O-55:4)	0.0551123	0.0378262	0.0320859	2.94232	3.05777	2.83191	0.000442945	0.617249	0.751677	0.00246452	1.1299	70.6422	6.14246
TG(O-55:5)	0.014357	0.0289424	0.0213326	2.8639	2.5011	2.67235	0.00152792	1	1	0.00471432	1.12754	124.356	6.95833
TG(O-55:6)	0.0305569	0.0202602	0.0346475	1.64999	1.49483	1.73269	0.00183678	1	1	0.00518693	1.12675	57.0705	5.83467
TG(O-55:7)	0.00825216	0.00509146	0.0195373	0.826274	0.915958	0.934683	0.00122319	1	1	0.00417655	1.12776	81.4125	6.34718
TG(O-55:8)	0.00015	0.0001	0.000151	0.073369	0.0939019	0.0656296	0.0116404	1	1	0.020075	1.10517	580.799	9.1819
TG(O-56:0)	0.0347933	0.0202291	0.0319739	10.823	9.3733	11.2482	0.00293375	1	1	0.00691468	1.12444	361.447	8.49764
TG(O-56:1)	0.0826992	0.0699826	0.0798639	48.655	46.7826	47.9119	0.000130073	0.197842	0.220735	0.00124709	1.13076	616.436	9.26781
TG(O-56:10)	0.00015	0.00377913	0.0102292	0.133721	0.084344	0.07246	0.0362747	1	1	0.0531591	1.04575	20.5198	4.35894
TG(O-56:2)	0.144431	0.0966665	0.125458	19.4529	20.9668	20.9327	0.000596877	0.79504	1	0.00276749	1.12969	167.376	7.38695
TG(O-56:3)	0.192011	0.150157	0.169001	10.277	9.974	10.1116	5.79506e-05	0.0917938	0.0983422	0.000862651	1.13087	59.3984	5.89235
TG(O-56:4)	0.304022	0.264982	0.341185	20.378	20.5662	21.8104	0.000461758	0.639997	0.783604	0.00251067	1.12998	68.9468	6.10741
TG(O-56:5)	0.826531	0.681201	0.620371	54.3579	50.3967	46.57	0.00202434	1	1	0.00544421	1.12645	71.1077	6.15193
TG(O-56:6)	1.045	0.983035	1.03367	44.5102	39.9095	40.6088	0.00123505	1	1	0.00419176	1.12825	40.8363	5.35178
TG(O-56:7)	0.906226	1.00563	1.01577	30.9176	26.9368	30.8158	0.00208229	1	1	0.00553864	1.12632	30.2874	4.92065
TG(O-56:8)	0.195256	0.224999	0.22407	5.38352	5.48239	5.6533	0.000181155	0.269196	0.30742	0.00145009	1.13054	25.638	4.68021
TG(O-56:9)	0.0250153	0.0102994	0.0337721	0.788794	0.826907	0.798134	4.78701e-06	0.00796559	0.00812356	0.000238928	1.1304	34.9392	5.12677
TG(O-57:0)	0.030378	0.014142	0.0360087	12.7268	12.6003	13.3174	0.00029212	0.421236	0.495727	0.00193166	1.13038	479.885	8.90654
TG(O-57:1)	0.0871777	0.0499558	0.0808378	74.3931	69.2315	73.76	0.000503462	0.687226	0.854375	0.00256018	1.12991	997.309	9.9619
TG(O-57:2)	0.0762142	0.0327239	0.0485836	63.7153	64.7332	64.9422	3.39639e-05	0.0549196	0.0576367	0.00069719	1.13097	1227.71	10.2618
TG(O-57:3)	0.0261359	0.0275432	0.0216009	17.4243	17.0632	17.4559	5.29018e-05	0.0842197	0.0897744	0.000839682	1.13093	690.001	9.43046
TG(O-57:4)	0.0204669	0.0161094	0.0150933	6.15614	6.92795	6.23983	0.00144497	1	1	0.00454096	1.12779	373.991	8.54686
TG(O-57:5)	0.025573	0.0316983	0.028284	3.63739	3.55839	3.62626	4.3761e-05	0.0702365	0.0742625	0.000798521	1.13094	126.492	6.9829
TG(O-57:6)	0.0309558	0.053371	0.0291424	2.76642	2.44262	2.22845	0.00400329	1	1	0.00863225	1.12186	65.5463	6.03444
TG(O-57:7)	0.0304639	0.0427145	0.0316291	1.64737	1.61181	1.67605	7.16579e-05	0.112503	0.121603	0.000950027	1.13074	47.0885	5.5573
TG(O-57:8)	0.00907251	0.00482614	0.000151	0.473867	0.395545	0.543742	0.00814027	1	1	0.0149341	1.1124	100.583	6.65224
TG(O-58:0)	0.0215827	0.00622749	0.0100096	1.52517	1.35217	1.25166	0.00332563	1	1	0.00749481	1.12334	109.176	6.77051
TG(O-58:1)	0.0681747	0.0559331	0.0561064	13.5766	13.0673	13.8482	0.000288846	0.417094	0.490172	0.00192981	1.13039	224.689	7.81179
TG(O-58:10)	0.266107	0.22327	0.236191	2.08784	2.16995	2.0167	0.000233585	0.341034	0.396394	0.00166481	1.12965	8.6477	3.11232
TG(O-58:11)	0.272129	0.256283	0.310269	0.407105	0.452278	0.389872	0.00541519	1	1	0.010824	1.06475	1.48955	0.574874
TG(O-58:2)	0.088574	0.0950382	0.0789832	20.7304	19.877	21.0977	0.000310899	0.44614	0.527595	0.00200606	1.13035	234.982	7.8764
TG(O-58:3)	0.0946219	0.0683777	0.0760328	8.88378	8.88965	9.37476	0.000319584	0.457964	0.542335	0.00204655	1.13031	113.575	6.82751
TG(O-58:4)	0.0988231	0.084653	0.118694	9.2761	8.94836	9.20958	0.00010632	0.16352	0.180425	0.00112766	1.13077	90.7901	6.50446
TG(O-58:5)	0.308906	0.252144	0.286854	21.8588	22.306	24.0443	0.000874554	1	1	0.00337299	1.12907	80.4444	6.32992
TG(O-58:6)	0.546985	0.534992	0.564579	28.6464	27.1748	26.0437	0.000791975	1	1	0.00321527	1.12926	49.7189	5.63572
TG(O-58:7)	0.611734	0.613612	0.603797	24.1728	22.6236	21.085	0.00163482	1	1	0.00485939	1.12736	37.111	5.21378
TG(O-58:8)	0.492945	0.510948	0.524947	13.3895	11.7328	13.0629	0.00170967	1	1	0.00499366	1.12718	24.9765	4.6425
TG(O-58:9)	0.622502	0.744383	0.662066	5.54666	5.44413	5.92934	0.000483959	0.664959	0.821278	0.0025234	1.12894	8.33935	3.05993
TG(O-59:0)	0.00741135	0.00638087	0.00543511	0.937083	0.927684	0.854866	0.000827847	1	1	0.00329274	1.12917	141.446	7.14411
TG(O-59:1)	0.0366742	0.0207299	0.0322063	12.5205	12.1334	12.773	0.000221377	0.324096	0.375677	0.00160546	1.13055	417.663	8.70619
TG(O-59:10)	0.00015	0.0001	0.000151	0.0944219	0.110783	0.0598841	0.0277163	1	1	0.0419951	1.07082	661.07	9.36866
TG(O-59:2)	0.0470461	0.0298385	0.0307682	25.791	23.6702	24.9128	0.000616525	0.818745	1	0.00281897	1.12965	690.869	9.43227
TG(O-59:3)	0.0350702	0.0213987	0.012116	18.6017	17.7931	17.9319	0.000188616	0.280095	0.320081	0.00150273	1.13062	792.108	9.62955
TG(O-59:4)	0.00878988	0.0171326	0.00817379	12.6399	12.9851	13.028	9.03079e-05	0.139706	0.153252	0.00101492	1.13085	1133.64	10.1467
TG(O-59:5)	0.0121789	0.0118755	0.00937645	9.65742	9.21934	9.2633	0.000220814	0.323493	0.374722	0.00160546	1.13055	841.741	9.71723
TG(O-59:6)	0.00926916	0.0232073	0.0131168	5.64055	5.65475	6.13696	0.000786118	1	1	0.00320651	1.12926	382.342	8.57872
TG(O-59:7)	0.00486147	0.00338213	0.0361967	2.18916	2.45688	2.4634	0.0012875	1	1	0.004279	1.1277	159.977	7.32172
TG(O-59:8)	0.00477568	0.00613446	0.00512101	0.677722	0.604837	0.735406	0.00318655	1	1	0.00727804	1.12387	125.878	6.97588
TG(O-59:9)	0.00529751	0.0108169	0.0270457	0.278413	0.262695	0.208798	0.00458624	1	1	0.00946818	1.11171	17.375	4.11894
TG(O-60:0)	0.00015	0.00284993	0.000151	0.406408	0.353235	0.349802	0.00241047	1	1	0.00602698	1.12549	352.101	8.45985
TG(O-60:1)	0.0387413	0.0224385	0.0270824	2.98477	2.66907	2.61046	0.00178593	1	1	0.00512814	1.12695	93.6335	6.54895
TG(O-60:10)	0.398328	0.424185	0.413452	3.86268	3.41651	3.89951	0.00214279	1	1	0.00561159	1.12611	9.04451	3.17704
TG(O-60:12)	0.420131	0.304737	0.476628	0.723419	0.835899	0.83944	0.00413392	1	1	0.00878004	1.07846	1.99648	0.997455
TG(O-60:13)	0.028434	0.0177818	0.0308247	0.059935	0.0603653	0.0613904	0.0122087	1	1	0.0207875	1.10221	2.35838	1.2378
TG(O-60:2)	0.0755064	0.0664746	0.0701986	5.05385	4.70569	5.29054	0.0011745	1	1	0.0040639	1.12839	70.9308	6.14834
TG(O-60:3)	0.064296	0.0613478	0.064857	4.51864	4.13098	4.5765	0.00103386	1	1	0.00376248	1.12871	69.4282	6.11745
TG(O-60:4)	0.0552982	0.0534325	0.0419516	6.00316	6.0285	5.84039	9.24147e-05	0.142873	0.156828	0.00103176	1.13082	118.607	6.89005
TG(O-60:5)	0.0495693	0.0390137	0.0431467	8.60167	8.60748	8.89928	0.000126935	0.193323	0.215409	0.00122783	1.13076	198.197	7.63079
TG(O-60:6)	0.106642	0.0904894	0.1001	10.8873	10.87	11.1787	8.19359e-05	0.127984	0.139045	0.00100932	1.13086	110.809	6.79193
TG(O-60:7)	0.115631	0.135168	0.124217	9.22739	8.75163	9.30376	0.000365844	0.516206	0.620837	0.0021632	1.13021	72.7508	6.18489
TG(O-60:8)	0.17763	0.17879	0.18533	7.20448	6.85188	6.30907	0.00154834	1	1	0.00474285	1.12755	37.5919	5.23235
TG(O-60:9)	0.417196	0.429979	0.41584	5.17517	4.76985	4.91635	0.000671974	0.880286	1	0.00293902	1.1295	11.7666	3.55662
TG(O-61:0)	0.00015	0.0016023	0.00357939	0.406946	0.384286	0.361239	0.00112405	1	1	0.00397398	1.12835	216.155	7.75592
TG(O-61:1)	0.019781	0.0024487	0.0122782	3.11709	3.03561	2.97986	0.000138971	0.210036	0.235833	0.00126114	1.13065	264.651	8.04795
TG(O-61:10)	0.00015	0.0001	0.000151	0.152959	0.123189	0.157181	0.00544952	1	1	0.0108798	1.11882	1080.62	10.0776
TG(O-61:2)	0.0157327	0.00992198	0.0129707	4.7106	4.76862	4.8417	6.15475e-05	0.0971834	0.104446	0.000877698	1.13091	370.764	8.53436
TG(O-61:3)	0.0166287	0.0111498	0.0116475	4.60212	4.21113	4.4499	0.000664002	0.87117	1	0.0029192	1.12954	336.406	8.39406
TG(O-61:4)	0.00971551	0.0127303	0.00675552	9.68047	9.06082	9.66294	0.000463075	0.641359	0.785838	0.00251067	1.13	972.702	9.92585
TG(O-61:5)	0.0205115	0.0166301	0.0124231	15.5855	16.1506	16.4194	0.000234466	0.342086	0.397889	0.00166481	1.13052	971.567	9.92417
TG(O-61:6)	0.0143056	0.00757638	0.00718227	13.341	13.704	13.3793	7.26572e-05	0.113999	0.123299	0.000955808	1.13089	1390.86	10.4418
TG(O-61:7)	0.002885	0.0001	0.000151	11.1155	10.7128	11.1339	0.000156285	0.234583	0.265215	0.00134349	1.1307	10510.9	13.3596
TG(O-61:8)	0.00015	0.0001	0.00746762	2.42909	1.89487	2.03719	0.00563122	1	1	0.0111638	1.1184	824.238	9.68692
TG(O-61:9)	0.00015	0.00322726	0.000151	0.518503	0.477665	0.330563	0.0163088	1	1	0.0264843	1.09497	376.03	8.55471
TG(O-62:0)	0.0028446	0.00212965	0.000151	0.303297	0.311964	0.325451	0.00035482	0.502779	0.602129	0.00214281	1.13007	183.545	7.51999
TG(O-62:1)	0.00371406	0.00593046	0.00317775	2.13742	1.92558	1.85307	0.00187252	1	1	0.00526967	1.12682	461.39	8.84984
TG(O-62:11)	0.0983745	0.0892481	0.111409	1.62849	1.43488	1.56712	0.00138877	1	1	0.00443002	1.12748	15.4849	3.95279
TG(O-62:12)	0.238328	0.20389	0.239956	0.748633	0.732232	0.7564	1.86168e-05	0.030457	0.0315926	0.000509559	1.12948	3.27961	1.71353
TG(O-62:13)	0.0236226	0.0509434	0.0405299	0.212037	0.237431	0.208356	0.000132526	0.201307	0.224896	0.0012564	1.12103	5.71544	2.51487
TG(O-62:14)	0.0267171	0.050462	0.0482242	0.0104484	0.0145022	0.0148796	0.0592504	1	1	0.0823489	0.995457	0.317617	-1.65464
TG(O-62:2)	0.0128866	0.0111076	0.0113274	1.67108	1.52914	1.42782	0.00211574	1	1	0.00555828	1.12627	131.025	7.0337
TG(O-62:3)	0.0383935	0.0392402	0.0394448	1.20496	1.18291	1.22415	0.000103468	0.159341	0.175585	0.0011113	1.13081	30.8513	4.94726
TG(O-62:4)	0.0422891	0.0634096	0.0537153	3.5226	3.13647	3.4468	0.00123439	1	1	0.00419176	1.12818	63.3938	5.98627
TG(O-62:5)	0.0200741	0.025294	0.0237618	8.20462	7.73658	8.04721	0.000296811	0.427112	0.503689	0.00194431	1.13038	347.005	8.43881
TG(O-62:6)	0.0455052	0.032745	0.0342196	6.51287	6.69661	6.75289	0.000114709	0.175849	0.194662	0.00117977	1.13078	177.491	7.4716
TG(O-62:7)	0.0334108	0.0293426	0.0290258	6.66932	7.00824	6.8985	0.000213172	0.31315	0.361753	0.00157856	1.13057	224.191	7.80858
TG(O-62:8)	0.0415294	0.028051	0.0328653	3.22801	3.21732	3.45134	0.000529203	0.716344	0.898058	0.00260307	1.12982	96.6042	6.59401
TG(O-62:9)	0.0659962	0.0408518	0.0582214	2.83527	2.7752	2.77024	8.56547e-06	0.0141759	0.0145356	0.000338037	1.1309	50.7708	5.66593
TG(O-63:0)	0.00205907	0.0001	0.000151	0.346596	0.327301	0.321203	0.000492784	0.675114	0.836254	0.00254275	1.12983	430.767	8.75076
TG(O-63:1)	0.00189786	0.00207431	0.00223482	2.47377	2.58683	2.60223	0.00025166	0.366669	0.427068	0.00177207	1.13048	1234.55	10.2698
TG(O-63:10)	0.00015	0.0001	0.000151	0.515877	0.497366	0.622848	0.00510572	1	1	0.0103025	1.11959	4080.03	11.9944
TG(O-63:2)	0.0041522	0.00161632	0.00317778	2.12083	2.1082	2.05854	8.06276e-05	0.126102	0.136825	0.00100932	1.13086	702.813	9.457
TG(O-63:3)	0.00256325	0.00430173	0.00624417	1.18784	1.41695	1.05448	0.00749459	1	1	0.0139	1.11428	279.138	8.12484
TG(O-63:4)	0.0118619	0.00724908	0.00665924	3.62114	3.47437	3.90278	0.00117698	1	1	0.0040639	1.12839	426.782	8.73735
TG(O-63:5)	0.0158032	0.0198504	0.00830454	11.6248	10.8594	11.7616	0.000604723	0.804886	1	0.00279623	1.12968	779.056	9.60558
TG(O-63:6)	0.020406	0.0199385	0.0162504	12.3393	11.9977	12.4433	0.000120696	0.184423	0.20482	0.00119902	1.13078	649.886	9.34404
TG(O-63:7)	0.0248777	0.0001	0.00395018	9.90489	10.1581	10.495	0.000274798	0.398732	0.466332	0.00188682	1.13041	1056.35	10.0449
TG(O-63:8)	0.0026019	0.00189946	0.000151	6.3113	6.04325	6.18269	0.000156753	0.23513	0.266011	0.00134349	1.13069	3984.48	11.9602
TG(O-63:9)	0.00015	0.0001	0.000151	1.35026	1.26094	1.38879	0.00080563	1	1	0.00325421	1.12923	9975.05	13.2841
TG(O-64:0)	0.00015	0.0001	0.000151	0.218373	0.219614	0.217198	1.01001e-05	0.0166652	0.0171399	0.000356924	1.13103	1633.88	10.6741
TG(O-64:1)	0.00467436	0.0001	0.0036116	1.35221	1.43934	1.48526	0.000741068	0.958115	1	0.00309752	1.12936	509.997	8.99434
TG(O-64:10)	0.00620725	0.0001	0.000151	1.18871	1.10547	1.16298	0.00042227	0.590334	0.716593	0.00238111	1.13001	535.309	9.06423
TG(O-64:12)	0.127103	0.132045	0.15387	0.347476	0.343827	0.364207	5.38058e-05	0.0855512	0.0913084	0.000839682	1.12582	2.55561	1.35367
TG(O-64:13)	0.00015	0.0001	0.000151	0.0837398	0.0645709	0.0738952	0.00555599	1	1	0.0110404	1.11859	554.129	9.11408
TG(O-64:2)	0.00330639	0.00627991	0.00346653	1.10036	1.04585	0.967126	0.00138921	1	1	0.00443002	1.12789	238.518	7.89795
TG(O-64:4)	0.019651	0.0142282	0.017123	0.810554	0.672825	0.715994	0.00317265	1	1	0.00725605	1.12381	43.1231	5.43039
TG(O-64:5)	0.0259696	0.0140952	0.027148	2.73004	2.40853	2.64499	0.0013706	1	1	0.00438946	1.12789	115.805	6.85555
TG(O-64:6)	0.0584495	0.0757627	0.0450714	3.21287	3.27461	3.33555	4.9917e-05	0.0797674	0.0847091	0.000839682	1.13076	54.7904	5.77585
TG(O-64:7)	0.0279885	0.0293464	0.025249	2.71587	2.66143	2.79268	0.000196706	0.291666	0.33381	0.00154542	1.1306	98.9295	6.62833
TG(O-64:8)	0.0199149	0.0103793	0.0105321	1.83853	1.86206	1.8536	3.79079e-07	0.000639507	0.000643298	5.84816e-05	1.13101	136.045	7.08794
TG(O-64:9)	0.0212256	0.0148824	0.0154841	1.33261	1.27668	1.35806	0.000310544	0.445941	0.526993	0.00200606	1.13028	76.8982	6.26488
TG(O-65:0)	0.00015	0.0001	0.000151	0.230137	0.209741	0.201459	0.00158706	1	1	0.00481795	1.12747	1599.35	10.6433
TG(O-65:1)	0.00015	0.0001	0.000151	2.08732	1.84424	1.94946	0.00128671	1	1	0.004279	1.12814	14665.9	13.8402
TG(O-65:2)	0.00271626	0.0001	0.000151	1.30974	1.34245	1.38111	0.000230278	0.336436	0.390782	0.00164887	1.13052	1359.27	10.4086
TG(O-65:3)	0.00015	0.0001	0.000151	0.548976	0.564554	0.51783	0.00063769	0.841113	1	0.0028533	1.12961	4068.23	11.9902
TG(O-65:4)	0.00562554	0.0001	0.00368571	0.625476	0.596598	0.526151	0.00251637	1	1	0.00622319	1.12522	185.759	7.53729
TG(O-65:5)	0.00015	0.0001	0.000151	2.57491	2.48715	2.57909	0.000138479	0.209657	0.234998	0.00126114	1.13074	19055.2	14.2179
TG(O-65:6)	0.0349123	0.0266993	0.040296	3.92422	3.56379	3.85176	0.000850716	1	1	0.00331116	1.1291	111.275	6.79798
TG(O-65:7)	0.00736198	0.00276254	0.000151	3.57326	3.21437	3.63368	0.00141554	1	1	0.00446502	1.12785	1014.19	9.98611
TG(O-65:8)	0.00015	0.0001	0.000151	2.6616	2.7202	2.73641	7.0499e-05	0.110895	0.119637	0.000950027	1.13089	20244.9	14.3053
TG(O-65:9)	0.00339032	0.0001	0.000151	1.41974	1.50685	1.556	0.000705625	0.919686	1	0.00303151	1.12945	1231.03	10.2657
TG(O-66:0)	0.00015	0.0001	0.000151	0.0461539	0.0375518	0.0472095	0.00490513	1	1	0.0100289	1.12003	326.472	8.35081
TG(O-66:1)	0.00015	0.0001	0.000151	0.434456	0.432804	0.423552	6.21975e-05	0.0981476	0.105549	0.000879576	1.13091	3218.98	11.6524
TG(O-66:10)	0.030852	0.0331256	0.0251034	0.563198	0.584605	0.631977	0.00113615	1	1	0.00400145	1.12808	19.9793	4.32044
TG(O-66:2)	0.0042779	0.00295539	0.000151	0.494448	0.473871	0.483338	8.5699e-05	0.133176	0.145431	0.00100932	1.13069	196.587	7.61903
TG(O-66:3)	0.00295262	0.0001	0.000151	0.327008	0.36065	0.3119	0.00180626	1	1	0.00514298	1.1268	312.009	8.28544
TG(O-66:5)	0.00015	0.00483374	0.00429598	0.606797	0.627445	0.512113	0.00369037	1	1	0.00811212	1.12262	188.19	7.55605
TG(O-66:6)	0.0323181	0.0309621	0.0153431	1.25649	0.822152	0.895192	0.0186766	1	1	0.0294555	1.08961	37.8238	5.24122
TG(O-66:7)	0.0168428	0.0209692	0.0187143	1.08908	1.16506	0.823785	0.0103783	1	1	0.0182508	1.10791	54.4511	5.76689
TG(O-66:8)	0.0019322	0.00419916	0.00279714	0.721848	0.660079	0.941641	0.0120383	1	1	0.0205938	1.1043	260.242	8.02371
TG(O-66:9)	0.00267331	0.0001	0.00268561	0.569867	0.490875	0.59642	0.0032791	1	1	0.00741952	1.12362	303.57	8.24588
TG(O-67:10)	0.00015	0.0001	0.000151	0.92362	0.851845	0.962963	0.00126792	1	1	0.00426017	1.12819	6829	12.7375
TG(O-67:4)	0.00373763	0.0001	0.000151	0.212242	0.214694	0.198371	0.000325009	0.465087	0.55154	0.00205888	1.12961	156.772	7.29253
TG(O-67:7)	0.00015	0.00223027	0.000151	0.818796	0.699454	0.818523	0.00259125	1	1	0.00633623	1.12519	923.162	9.85044
TG(O-67:8)	0.00015	0.0001	0.000151	0.920659	0.840431	0.900373	0.00073642	0.9544	1	0.00309752	1.12938	6637.06	12.6963
TG(O-67:9)	0.00309288	0.0001	0.000151	0.869799	0.885795	0.898406	7.08274e-05	0.111341	0.120194	0.000950027	1.13085	793.69	9.63243
TG(O-68:10)	0.00218405	0.00397543	0.000151	0.264048	0.309606	0.3163	0.00298251	1	1	0.00701013	1.12407	141.028	7.13984
TG(O-68:11)	0.00521792	0.00311776	0.00680305	0.183986	0.201376	0.197497	0.000503032	0.687141	0.853645	0.00256018	1.12924	38.5012	5.26683
TG(O-68:4)	0.00015	0.0001	0.000151	0.115768	0.153085	0.0996387	0.016236	1	1	0.0264166	1.0952	918.932	9.84381
TG(O-68:5)	0.00225751	0.0001	0.000151	0.294368	0.261153	0.288568	0.00127027	1	1	0.00426017	1.12803	336.49	8.39442
TG(O-68:6)	0.00455393	0.0100413	0.00254936	0.301259	0.292882	0.284153	2.84431e-05	0.04622	0.0482679	0.000661204	1.13024	51.2286	5.67888
TG(O-68:7)	0.00253843	0.00356282	0.00234561	0.265553	0.268526	0.293566	0.00103762	1	1	0.00376248	1.12866	97.9826	6.61445
TG(O-68:9)	0.00015	0.0001	0.000151	0.25762	0.240842	0.266879	0.000891873	1	1	0.00341497	1.12904	1908.58	10.8983
TG(O-69:10)	0.00015	0.0001	0.000151	0.418834	0.37967	0.427189	0.00128356	1	1	0.004279	1.12815	3056.59	11.5777
TG(O-69:11)	0.00015	0.0001	0.000151	0.356852	0.329492	0.347263	0.000541132	0.729986	0.9183	0.00263123	1.12983	2577.57	11.3318
TG(O-69:7)	0.0301795	0.0450535	0.0288411	0.312811	0.339199	0.316274	3.53005e-05	0.0569397	0.0599049	0.000704763	1.12845	9.3038	3.21782
TG(O-69:8)	0.00015	0.0001	0.000151	0.27947	0.253614	0.289281	0.00150401	1	1	0.0046575	1.12765	2050.79	11.002
TG(O-69:9)	0.00015	0.0001	0.00282369	0.392006	0.316886	0.357688	0.00368197	1	1	0.00811212	1.12264	347.003	8.43881
TG(O-70:10)	0.00015	0.0001	0.000151	0.0596048	0.0591167	0.0714448	0.00403484	1	1	0.00865628	1.12198	474.23	8.88944
TG(O-70:7)	0.0341661	0.0559547	0.0422387	0.173436	0.159652	0.12077	0.0117604	1	1	0.0202408	1.07817	3.42898	1.77778
TG(O-70:8)	0.00015	0.0001	0.000151	0.0693769	0.0942637	0.0832154	0.00759197	1	1	0.0140344	1.11409	615.601	9.26585
TG(O-70:9)	0.00015	0.0001	0.000151	0.0401925	0.0531914	0.0585962	0.0114819	1	1	0.0198886	1.10555	379.003	8.56606
TG(O-71:10)	0.00015	0.0001	0.000151	0.0718646	0.0687317	0.093664	0.00996619	1	1	0.0176541	1.10885	584.19	9.19029
TG(O-71:8)	0.00015	0.0001	0.000151	0.0887762	0.0705803	0.074482	0.00501405	1	1	0.0101948	1.11979	583.139	9.18769
TG(O-71:9)	0.00015	0.0001	0.000151	0.0699264	0.0326063	0.0662577	0.0419674	1	1	0.0605602	1.04164	420.924	8.71742
