# Supplementary material for: Disturbed brain ether lipid metabolism and histology in Sjögren‐Larsson syndrome
Source: J Inherit Metab Dis. 2020 Jul 9;43(6):1265–78. doi: 10.1002/jimd.12275 (PMC7689726; doi:10.1002/jimd.12275)
Supplement: Supplementary file 4 — Data S4. Supporting Information [file JIMD-43-1265-s004.xlsx]

## Sheet: Colour legends and analysis
Colour in barplot diagram in "barplot" column
	WC: White matter control (green)
	WCZ: White matter control acid treatment (orange)
	WSLS: White matter SLS (light blue)
	WSLSZ: White matter SLS acid treatment (pink)
	GC: Gray matter control (apple green)
	GCZ: Gray matter control acid treatment (red)
	GSLS: Gray matter SLS (dark blue)
	GSLSZ: Gray matter SLS acid treatment (purple)
		PE[O]		PC[O]
Colour in "ID" column	Analysis of type species without/with acid treatment	Absolute	%	Absolute	%
	plasmanyl	7	0.212121	47	0.594937	plasmanyl
	mixed plasmanyl/plasmenyl	13	0.393939	25	0.316456	mixed plasmanyl/plasmenyl
	plasmenyl	13	0.393939	7	0.0886076	plasmenyl
		PE[O]		PC[O]
Colour in "WM / GM behaviour control vs SLS" column	Analysis of plasmanyl/plasmenyl/mixed behaviour in SLS vs control	WM	GM	WM	GM
	Same in control and SLS	33	33	79	79	Same in control and SLS
	Different in control and SLS	1	1	2	4	Different in control and SLS
		0.0294118	0.0294118	0.0246914	0.0481928

## Sheet: PE_O
peaknr	barplots	ID	WM behaviour control vs SLS	GM behaviour control vs SLS	mzmed	mzmin	mzmax	rtmed	rtmin	rtmax	Formula	npeaks	Groep_1_Control_witte_stof_aangezuurd	Groep_2_Control_witte_stof	Groep_3_Control_grijze_stof_aangezuurd	Groep_4_Control_grijze_stof	Groep_5_SLS_witte_stof_aangezuurd	Groep_6_SLS_witte_stof	Groep_7_SLS_grijze_stof_aangezuurd	Groep_8_SLS_grijze_stof	avint	size	name	RRTobs	modlab	alllab	idclasses	lens	dbs	len	db	metlin	LIPIDS_20191017_048_1a_WC4_aangezuurd	LIPIDS_20191017_049_1b_WC4	LIPIDS_20191017_050_2a_GC4_aangezuurd	LIPIDS_20191017_051_2b_GC4	LIPIDS_20191017_052_3a_WA4_aangezuurd	LIPIDS_20191017_053_3b_WA4	LIPIDS_20191017_054_4a_GA4_aangezuurd	LIPIDS_20191017_055_4b_GA4	selected	FC_Ctr_Wit	FC_Ctr_Grs	FC_SLS_Wit	FC_SLS_Grs
46		PE_O(28:0)_662.018			622.481	622.481	622.481	11.0336	10.8649	11.2027	C33H68O7P1N1	8	1	1	1	1	1	1	1	1	4.40248e+07	11.1532	PE_O(28:0)_662.018	1.0188	PE_O(28:0)_662.018	PE_O(28:0)_662.018	PE_O	28	0	28	0	http://metlin.scripps.edu/metabo_list.php?mass_min=621.47171&mass_max=621.47545	2.30567e+07	1.89045e+08	2.97508e+06	6.191e+06	2.17844e+07	1.00702e+08	2.04835e+06	6.39556e+06	FALSE	8.19915	2.08095	4.62267	3.12229
49		PE_O(32:0)_743.8095			678.544	678.543	678.544	12.3968	12.2583	12.5064	C37H76O7P1N1	8	1	1	1	1	1	1	1	1	8.7848e+06	10.4828	PE_O(32:0)_743.8095	1.14467	PE_O(32:0)_743.8095	PE_O(32:0)_743.8095	PE_O	32	0	32	0	http://metlin.scripps.edu/metabo_list.php?mass_min=677.53447&mass_max=677.53854	6.6449e+06	2.81629e+06	5.709e+06	2.78253e+06	1.47585e+07	6.01259e+06	2.03101e+07	1.12445e+07	FALSE	0.423826	0.487394	0.407399	0.553642
54		PE_O(34:0)_772.233			706.575	706.575	706.575	12.8705	12.7369	13.023	C39H80O7P1N1	8	1	1	1	1	1	1	1	1	5.00429e+07	11.2065	PE_O(34:0)_772.233	1.18841	PE_O(34:0)_772.233	PE_O(34:0)_772.233	PE_O	34	0	34	0	http://metlin.scripps.edu/metabo_list.php?mass_min=705.56547&mass_max=705.56971	3.76206e+06	2.85447e+06	2.21713e+07	2.71976e+07	1.71697e+07	1.12894e+07	1.41001e+08	1.74898e+08	FALSE	0.758753	1.2267	0.657518	1.24039
58		PE_O(34:2)_749.262			702.544	702.543	702.544	12.4877	12.3272	12.6464	C39H76O7P1N1	7	0	1	1	1	1	1	1	1	1.92303e+09	12.7244	PE_O(34:2)_749.262	1.15307	PE_O(34:2)_749.262	PE_O(34:2)_749.262	PE_O	34	2	34	2	http://metlin.scripps.edu/metabo_list.php?mass_min=701.53429&mass_max=701.53851	0	5.56233e+09	2.86275e+07	2.1891e+09	9.04761e+07	5.53631e+09	1.6918e+07	1.9605e+09	FALSE	1000	76.4686	61.1909	115.882
69		PE_O(35:2)_745.944			716.559	716.558	716.559	12.4324	12.328	12.5478	C40H78O7P1N1	7	1	0	1	1	1	1	1	1	4.65018e+06	10.2181	PE_O(35:2)_745.944	1.14796	PE_O(35:2)_745.944	PE_O(35:2)_745.944	PE_O	35	2	35	2	http://metlin.scripps.edu/metabo_list.php?mass_min=715.54927&mass_max=715.55357	4.02436e+06	0	1.06479e+06	902973	1.41385e+07	1.16912e+07	2.13325e+06	3.24643e+06	FALSE	0	0.848025	0.826903	1.52182
71		PE_O(36:0)_798.413			734.606	734.605	734.607	13.3069	13.147	13.4248	C41H84O7P1N1	8	1	1	1	1	1	1	1	1	8.87934e+06	10.4872	PE_O(36:0)_798.413	1.22871	PE_O(36:0)_798.413	PE_O(36:0)_798.413	PE_O	36	0	36	0	http://metlin.scripps.edu/metabo_list.php?mass_min=733.59664&mass_max=733.60104	1.13503e+06	1.93215e+06	5.00615e+06	2.42282e+06	5.26196e+06	7.46381e+06	1.97593e+07	2.80535e+07	FALSE	1.70229	0.483968	1.41845	1.41976
80		PE_O(36:3)_754.0385			728.559	728.559	728.56	12.5673	12.3974	12.754	C41H78O7P1N1	8	1	1	1	1	1	1	1	1	2.12065e+09	12.7651	PE_O(36:3)_754.0385	1.16042	PE_O(36:3)_754.0385	PE_O(36:3)_754.0385	PE_O	36	3	36	3	http://metlin.scripps.edu/metabo_list.php?mass_min=727.55003&mass_max=727.55441	4.55912e+07	6.30096e+09	4.41772e+07	2.89701e+09	1.22257e+08	5.47859e+09	4.28972e+07	2.03375e+09	FALSE	138.206	65.577	44.8122	47.4097
88		PE_O(36:6)_696.8725			722.512	722.512	722.513	11.6145	11.551	11.6774	C41H72O7P1N1	8	1	1	1	1	1	1	1	1	9.25783e+06	10.5046	PE_O(36:6)_696.8725	1.07244	PE_O(36:6)_696.8725	PE_O(36:6)_696.8725	PE_O	36	6	36	6	http://metlin.scripps.edu/metabo_list.php?mass_min=721.50284&mass_max=721.50717	1.10972e+06	1.84028e+06	3.94104e+06	4.70524e+06	7.18418e+06	9.69041e+06	2.43113e+07	2.12804e+07	FALSE	1.65833	1.19391	1.34885	0.875329
97		PE_O(37:1)_791.0455			746.606	746.606	746.607	13.1841	12.8967	13.3521	C42H84O7P1N1	8	1	1	1	1	1	1	1	1	1.99698e+08	11.7823	PE_O(37:1)_791.0455	1.21737	PE_O(37:1)_791.0455	PE_O(37:1)_791.0455	PE_O	37	1	37	1	http://metlin.scripps.edu/metabo_list.php?mass_min=745.59696&mass_max=745.60143	4.31177e+07	6.89406e+07	9.43814e+06	1.73193e+07	5.79819e+08	6.61155e+08	1.68046e+08	4.97472e+07	FALSE	1.59889	1.83503	1.14028	0.296033
96		PE_O(37:1)_838.064			746.606	746.606	746.607	13.9677	13.6985	14.1461	C42H84O7P1N1	7	1	1	0	1	1	1	1	1	2.65877e+07	10.9435	PE_O(37:1)_838.064	1.28972	PE_O(37:1)_838.064	PE_O(37:1)_838.064	PE_O	37	1	37	1	http://metlin.scripps.edu/metabo_list.php?mass_min=745.59677&mass_max=745.60125	2.20775e+07	3.65652e+07	0	5.4041e+06	3.75515e+07	9.46519e+07	8.20098e+06	8.25008e+06	FALSE	1.65622	1000	2.52059	1.00599
18		PE_O(37:3)			742.575	742.574	742.576	12.8086	12.5929	12.9691	C42H80O7P1N1	7	1	1	0	1	1	1	1	1	9.97247e+07	11.4934	PE_O(37:3)	1.1827	PE_O(37:3)	PE_O(37:3)	PE_O	37	3	37	3	http://metlin.scripps.edu/metabo_list.php?mass_min=741.56564&mass_max=741.5701	5.34408e+06	4.1522e+08	0	1.00568e+08	1.67159e+07	2.0841e+08	5.494e+06	4.60448e+07	FALSE	77.6973	1000	12.4678	8.38093
108		PE_O(38:0)_823.3555			762.638	762.637	762.638	13.7226	13.6177	13.8873	C43H88O7P1N1	8	1	1	1	1	1	1	1	1	6.26311e+07	11.2999	PE_O(38:0)_823.3555	1.26709	PE_O(38:0)_823.3555	PE_O(38:0)_823.3555	PE_O	38	0	38	0	http://metlin.scripps.edu/metabo_list.php?mass_min=761.62806&mass_max=761.63264	3.29309e+06	6.90883e+06	1.76977e+06	3.48039e+06	2.75714e+07	3.91855e+07	1.62384e+08	2.56457e+08	FALSE	2.09798	1.96658	1.42124	1.57933
116		PE_O(38:3)_776.482			756.591	756.59	756.591	12.9414	12.7898	13.1565	C43H82O7P1N1	8	1	1	1	1	1	1	1	1	7.58055e+08	12.3372	PE_O(38:3)_776.482	1.19496	PE_O(38:3)_776.482	PE_O(38:3)_776.482	PE_O	38	3	38	3	http://metlin.scripps.edu/metabo_list.php?mass_min=755.58125&mass_max=755.58579	9.37016e+07	2.05357e+09	4.53231e+07	1.10548e+09	2.353e+08	1.69035e+09	1.33316e+08	7.07392e+08	FALSE	21.9161	24.3911	7.18382	5.30615
124		PE_O(38:6)_737.495			750.544	750.543	750.544	12.2916	12.1133	12.4521	C43H76O7P1N1	7	0	1	1	1	1	1	1	1	1.2126e+09	12.5326	PE_O(38:6)_737.495	1.13496	PE_O(38:6)_737.495	PE_O(38:6)_737.495	PE_O	38	6	38	6	http://metlin.scripps.edu/metabo_list.php?mass_min=749.53399&mass_max=749.53849	0	1.95197e+09	1.42007e+06	2.3872e+09	2.904e+06	2.03466e+09	6.13799e+06	3.31653e+09	FALSE	1000	1681.05	700.639	540.329
128		PE_O(38:7)_730.6205			748.527	748.527	748.528	12.177	12.0779	12.3022	C43H74O7P1N1	8	1	1	1	1	1	1	1	1	6.53788e+08	12.2756	PE_O(38:7)_730.6205	1.12438	PE_O(38:7)_730.6205	PE_O(38:7)_730.6205	PE_O	38	7	38	7	http://metlin.scripps.edu/metabo_list.php?mass_min=747.51762&mass_max=747.52211	1.65424e+06	3.60755e+08	2.75586e+06	1.73538e+09	3.28837e+06	7.94165e+08	5.52432e+06	2.32678e+09	FALSE	218.079	629.705	241.507	421.189
134		PE_O(39:0)_834.918			776.653	776.653	776.654	13.9153	13.7551	14.076	C44H90O7P1N1	7	0	1	1	1	1	1	1	1	1.23278e+08	11.5816	PE_O(39:0)_834.918	1.28488	PE_O(39:0)_834.918	PE_O(39:0)_834.918	PE_O	39	0	39	0	http://metlin.scripps.edu/metabo_list.php?mass_min=775.6438&mass_max=775.64846	0	2.78175e+06	307986	1.10865e+06	6.48528e+07	8.18228e+07	3.15909e+08	5.19439e+08	FALSE	1000	3.59969	1.26167	1.64427
136		PE_O(39:1)_813.689			774.638	774.637	774.638	13.5615	13.381	13.7399	C44H88O7P1N1	8	1	1	1	1	1	1	1	1	1.02135e+08	11.5033	PE_O(39:1)_813.689	1.25222	PE_O(39:1)_813.689	PE_O(39:1)_813.689	PE_O	39	1	39	1	http://metlin.scripps.edu/metabo_list.php?mass_min=773.62816&mass_max=773.63281	1.77576e+07	3.73873e+07	3.05291e+06	7.12518e+06	6.93636e+07	9.52439e+07	1.97739e+08	3.89408e+08	FALSE	2.10543	2.3339	1.37311	1.9693
139		PE_O(39:2)_813.515			772.622	772.622	772.622	13.5586	13.4131	13.7356	C44H86O7P1N1	7	0	1	1	1	1	1	1	1	1.20403e+08	11.5718	PE_O(39:2)_813.515	1.25195	PE_O(39:2)_813.515	PE_O(39:2)_813.515	PE_O	39	2	39	2	http://metlin.scripps.edu/metabo_list.php?mass_min=771.61257&mass_max=771.6172	0	1.52336e+08	901310	3.30114e+07	3.00138e+06	3.49482e+08	1.79355e+06	4.22695e+08	FALSE	1000	36.6261	116.44	235.675
145		PE_O(39:4)_767.9515			768.591	768.59	768.591	12.7992	12.6396	12.923	C44H82O7P1N1	8	1	1	1	1	1	1	1	1	3.73085e+07	11.0844	PE_O(39:4)_767.9515	1.18183	PE_O(39:4)_767.9515	PE_O(39:4)_767.9515	PE_O	39	4	39	4	http://metlin.scripps.edu/metabo_list.php?mass_min=767.58151&mass_max=767.58612	4.30426e+07	2.03344e+07	1.58427e+07	1.86345e+07	4.9481e+07	3.2366e+07	5.79529e+07	6.08142e+07	FALSE	0.472425	1.17622	0.654109	1.04937
148		PE_O(39:5)_760.4585			766.575	766.575	766.576	12.6743	12.5145	12.872	C44H80O7P1N1	8	1	1	1	1	1	1	1	1	1.6097e+08	11.6926	PE_O(39:5)_760.4585	1.1703	PE_O(39:5)_760.4585	PE_O(39:5)_760.4585	PE_O	39	5	39	5	http://metlin.scripps.edu/metabo_list.php?mass_min=765.56579&mass_max=765.57039	3.48059e+06	4.55739e+08	3.4749e+06	2.89684e+08	1.44546e+07	2.7616e+08	1.63356e+07	2.28432e+08	FALSE	130.938	83.3649	19.1054	13.9837
150		PE_O(39:6)_746.165			764.559	764.559	764.56	12.4361	12.2747	12.5243	C44H78O7P1N1	7	1	1	1	0	1	1	1	1	2.8785e+07	10.9765	PE_O(39:6)_746.165	1.1483	PE_O(39:6)_746.165	PE_O(39:6)_746.165	PE_O	39	6	39	6	http://metlin.scripps.edu/metabo_list.php?mass_min=763.54984&mass_max=763.55443	3.09821e+06	1.78002e+07	9.2485e+06	0	1.15632e+07	4.80586e+07	6.73698e+07	7.31418e+07	FALSE	5.74532	0	4.15615	1.08568
154		PE_O(40:0)_845.059			790.669	790.669	790.67	14.0843	13.9504	14.2004	C45H92O7P1N1	8	1	1	1	1	1	1	1	1	1.85897e+07	10.7946	PE_O(40:0)_845.059	1.30049	PE_O(40:0)_845.059	PE_O(40:0)_845.059	PE_O	40	0	40	0	http://metlin.scripps.edu/metabo_list.php?mass_min=789.65956&mass_max=789.66431	2.02784e+06	3.48339e+06	480596	641895	3.28778e+07	2.70156e+07	3.44715e+07	4.77187e+07	FALSE	1.71779	1.33562	0.821696	1.3843
156		PE_O(40:1)_825.902			788.653	788.653	788.654	13.765	13.6014	13.927	C45H90O7P1N1	8	1	1	1	1	1	1	1	1	6.6755e+07	11.3264	PE_O(40:1)_825.902	1.27101	PE_O(40:1)_825.902	PE_O(40:1)_825.902	PE_O	40	1	40	1	http://metlin.scripps.edu/metabo_list.php?mass_min=787.64382&mass_max=787.64856	3.97325e+07	8.08699e+07	6.89368e+06	1.26345e+07	7.20795e+07	9.95092e+07	8.82446e+07	1.34076e+08	FALSE	2.03536	1.83277	1.38055	1.51937
160		PE_O(40:3)_801.1315			784.622	784.622	784.623	13.3522	13.1944	13.5216	C45H86O7P1N1	8	1	1	1	1	1	1	1	1	2.71628e+08	11.9102	PE_O(40:3)_801.1315	1.23289	PE_O(40:3)_801.1315	PE_O(40:3)_801.1315	PE_O	40	3	40	3	http://metlin.scripps.edu/metabo_list.php?mass_min=783.61279&mass_max=783.6175	2.7692e+07	8.53863e+08	1.60096e+07	3.84401e+08	5.77797e+07	4.64143e+08	5.21863e+07	3.16948e+08	FALSE	30.8343	24.0106	8.03299	6.0734
165		PE_O(40:5)_779.11			780.591	780.59	780.591	12.9852	12.8412	13.18	C45H82O7P1N1	7	1	1	0	1	1	1	1	1	1.84911e+09	12.7081	PE_O(40:5)_779.11	1.199	PE_O(40:5)_779.11	PE_O(40:5)_779.11	PE_O	40	5	40	5	http://metlin.scripps.edu/metabo_list.php?mass_min=779.58128&mass_max=779.58597	2.46498e+06	2.37098e+09	0	4.51515e+09	1.7874e+07	2.39926e+09	9.46095e+08	4.54108e+09	FALSE	961.865	1000	134.232	4.79982
167		PE_O(40:6)_761.058			778.575	778.575	778.576	12.6843	12.5326	12.857	C45H80O7P1N1	8	1	1	1	1	1	1	1	1	1.96688e+09	12.7338	PE_O(40:6)_761.058	1.17122	PE_O(40:6)_761.058	PE_O(40:6)_761.058	PE_O	40	6	40	6	http://metlin.scripps.edu/metabo_list.php?mass_min=777.56554&mass_max=777.57021	7.2558e+07	2.99056e+09	6.59917e+08	1.54892e+09	2.31062e+08	2.79127e+09	3.12376e+09	4.31698e+09	FALSE	41.2161	2.34715	12.0802	1.38198
171		PE_O(40:7)_736.508			776.559	776.559	776.559	12.2751	12.1579	12.4603	C45H78O7P1N1	8	1	1	1	1	1	1	1	1	3.09155e+08	11.9641	PE_O(40:7)_736.508	1.13343	PE_O(40:7)_736.508	PE_O(40:7)_736.508	PE_O	40	7	40	7	http://metlin.scripps.edu/metabo_list.php?mass_min=775.54953&mass_max=775.55419	3.20762e+07	1.32497e+08	1.17601e+08	1.36468e+08	1.94832e+08	2.97338e+08	8.18333e+08	7.44095e+08	FALSE	4.13071	1.16043	1.52613	0.909282
177		PE_O(40:9)_732.9			772.526	772.525	772.526	12.215	12.1211	12.3351	C45H74O7P1N1	8	1	1	1	1	1	1	1	1	1.66984e+07	10.75	PE_O(40:9)_732.9	1.12789	PE_O(40:9)_732.9	PE_O(40:9)_732.9	PE_O	40	9	40	9	http://metlin.scripps.edu/metabo_list.php?mass_min=771.5162&mass_max=771.52084	1.67208e+06	7.97317e+06	1.16244e+07	1.82229e+07	6.66884e+06	1.72126e+07	4.45104e+07	2.57025e+07	FALSE	4.76841	1.56764	2.58105	0.577451
189		PE_O(41:4)_803.806			796.623	796.622	796.624	13.3968	13.1496	13.519	C46H86O7P1N1	7	0	1	1	1	1	1	1	1	2.30206e+07	10.8835	PE_O(41:4)_803.806	1.23701	PE_O(41:4)_803.806	PE_O(41:4)_803.806	PE_O	41	4	41	4	http://metlin.scripps.edu/metabo_list.php?mass_min=795.61314&mass_max=795.61792	0	1.85781e+07	1.23212e+06	1.16276e+07	7.20162e+06	3.06676e+07	3.75485e+07	7.73088e+07	FALSE	1000	9.43707	4.25843	2.0589
201		PE_O(42:1)_846.562			816.685	816.684	816.685	14.1094	13.9326	14.2784	C47H94O7P1N1	8	1	1	1	1	1	1	1	1	4.33689e+07	11.147	PE_O(42:1)_846.562	1.30281	PE_O(42:1)_846.562	PE_O(42:1)_846.562	PE_O	42	1	42	1	http://metlin.scripps.edu/metabo_list.php?mass_min=815.67514&mass_max=815.68004	1.45778e+07	3.28442e+07	1.63677e+06	3.38339e+06	7.18739e+07	7.4301e+07	1.03037e+08	4.52975e+07	FALSE	2.25304	2.06712	1.03377	0.439626
206		PE_O(42:3)_828.274			812.654	812.653	812.654	13.8046	13.6449	13.9655	C47H90O7P1N1	7	0	1	1	1	1	1	1	1	8.63756e+07	11.4336	PE_O(42:3)_828.274	1.27466	PE_O(42:3)_828.274	PE_O(42:3)_828.274	PE_O	42	3	42	3	http://metlin.scripps.edu/metabo_list.php?mass_min=811.64398&mass_max=811.64885	0	3.47203e+08	629716	7.62085e+07	2.61573e+06	1.92398e+08	6.80005e+06	6.51497e+07	FALSE	1000	121.02	73.5539	9.58076
218		PE_O(42:7)_781.339			804.591	804.59	804.591	13.0223	12.951	13.0761	C47H82O7P1N1	7	0	1	1	1	1	1	1	1	4.90983e+07	11.1986	PE_O(42:7)_781.339	1.20243	PE_O(42:7)_781.339	PE_O(42:7)_781.339	PE_O	42	7	42	7	http://metlin.scripps.edu/metabo_list.php?mass_min=803.5815&mass_max=803.58633	0	1.66618e+07	5.97372e+06	9.73036e+07	1.6617e+06	1.63979e+07	3.04575e+07	2.24331e+08	FALSE	1000	16.2886	9.86813	7.36537
221		PE_O(42:8)_762.5315			802.574	802.572	802.574	12.7089	12.5866	12.833	C47H80O7P1N1	8	1	1	1	1	1	1	1	1	2.65399e+07	10.9427	PE_O(42:8)_762.5315	1.17349	PE_O(42:8)_762.5315	PE_O(42:8)_762.5315	PE_O	42	8	42	8	http://metlin.scripps.edu/metabo_list.php?mass_min=801.56399&mass_max=801.5688	2.12298e+06	1.31862e+07	3.70192e+06	3.58756e+07	1.01575e+07	2.80441e+07	2.90393e+07	9.01913e+07	FALSE	6.21118	9.69109	2.76093	3.10584
224		PE_O(42:9)_761.011			800.557	800.556	800.558	12.6835	12.5929	12.8086	C47H78O7P1N1	7	0	1	1	1	1	1	1	1	1.76622e+07	10.7733	PE_O(42:9)_761.011	1.17114	PE_O(42:9)_761.011	PE_O(42:9)_761.011	PE_O	42	9	42	9	http://metlin.scripps.edu/metabo_list.php?mass_min=799.54718&mass_max=799.55198	0	1.16543e+07	1.1632e+07	1.59725e+07	2.54067e+06	1.77263e+07	4.92739e+07	3.24978e+07	FALSE	1000	1.37316	6.97702	0.659534

## Sheet: PC_O
peaknr	barplots	ID	WM behaviour control vs SLS	GM behaviour control vs SLS	mzmed	mzmin	mzmax	rtmed	rtmin	rtmax	Formula	npeaks	Groep_1_Control_witte_stof_aangezuurd	Groep_2_Control_witte_stof	Groep_3_Control_grijze_stof_aangezuurd	Groep_4_Control_grijze_stof	Groep_5_SLS_witte_stof_aangezuurd	Groep_6_SLS_witte_stof	Groep_7_SLS_grijze_stof_aangezuurd	Groep_8_SLS_grijze_stof	avint	size	name	RRTobs	modlab	alllab	idclasses	lens	dbs	len	db	metlin	LIPIDS_20191017_048_1a_WC4_aangezuurd	LIPIDS_20191017_049_1b_WC4	LIPIDS_20191017_050_2a_GC4_aangezuurd	LIPIDS_20191017_051_2b_GC4	LIPIDS_20191017_052_3a_WA4_aangezuurd	LIPIDS_20191017_053_3b_WA4	LIPIDS_20191017_054_4a_GA4_aangezuurd	LIPIDS_20191017_055_4b_GA4	selected	FC_Ctr_Wit	FC_Ctr_Grs	FC_SLS_Wit	FC_SLS_Grs
49		PC_O(28:1)_685.1575			662.512	662.512	662.512	11.4193	11.257	11.5873	C36H72O7P1N1	8	1	1	1	1	1	1	1	1	1.20868e+08	11.5734	PC_O(28:1)_685.1575	1.05441	PC_O(28:1)_685.1575	PC_O(28:1)_685.1575	PC_O	28	1	28	1	http://metlin.scripps.edu/metabo_list.php?mass_min=661.50278&mass_max=661.50676	5.47824e+07	3.68019e+08	1.92223e+07	3.11819e+07	9.14803e+07	3.52957e+08	1.97033e+07	2.9601e+07	FALSE	6.71783	1.62217	3.85829	1.50233
53		PC_O(29:1)_661.5995			676.528	676.528	676.529	11.0267	10.8456	11.1936	C37H74O7P1N1	8	1	1	1	1	1	1	1	1	4.67528e+06	10.2204	PC_O(29:1)_661.5995	1.01816	PC_O(29:1)_661.5995	PC_O(29:1)_661.5995	PC_O	29	1	29	1	http://metlin.scripps.edu/metabo_list.php?mass_min=675.51876&mass_max=675.52282	2.32554e+06	8.51866e+06	799112	3.89129e+06	3.74282e+06	9.61301e+06	1.58915e+06	6.9227e+06	FALSE	3.66309	4.86952	2.56839	4.35623
55		PC_O(30:0)_701.2065			692.559	692.559	692.56	11.6868	11.551	11.8463	C38H78O7P1N1	8	1	1	1	1	1	1	1	1	7.57793e+08	12.337	PC_O(30:0)_701.2065	1.07911	PC_O(30:0)_701.2065	PC_O(30:0)_701.2065	PC_O	30	0	30	0	http://metlin.scripps.edu/metabo_list.php?mass_min=691.54956&mass_max=691.55372	3.19452e+08	4.05761e+08	3.77878e+07	3.22172e+07	2.39818e+09	2.44375e+09	2.25858e+08	1.99343e+08	FALSE	1.27018	0.852582	1.019	0.882601
60		PC_O(30:2)_697.38			688.528	688.527	688.528	11.623	11.5321	11.6943	C38H74O7P1N1	8	1	1	1	1	1	1	1	1	4.07908e+06	10.1636	PC_O(30:2)_697.38	1.07322	PC_O(30:2)_697.38	PC_O(30:2)_697.38	PC_O	30	2	30	2	http://metlin.scripps.edu/metabo_list.php?mass_min=687.51846&mass_max=687.52259	3.44433e+06	1.09557e+07	1.63613e+06	1.69028e+06	3.06606e+06	8.30119e+06	1.48015e+06	2.05879e+06	FALSE	3.1808	1.0331	2.70745	1.39094
66		PC_O(31:0)_717.222			706.575	706.574	706.575	11.9537	11.8285	12.1131	C39H80O7P1N1	8	1	1	1	1	1	1	1	1	8.24992e+07	11.4145	PC_O(31:0)_717.222	1.10376	PC_O(31:0)_717.222	PC_O(31:0)_717.222	PC_O	31	0	31	0	http://metlin.scripps.edu/metabo_list.php?mass_min=705.56529&mass_max=705.56953	2.82304e+07	2.46995e+07	7.15831e+06	4.73613e+06	2.73483e+08	2.20926e+08	5.7961e+07	4.27988e+07	FALSE	0.874925	0.661627	0.807825	0.738407
68		PC_O(31:1)_696.7415			704.56	704.559	704.56	11.6124	11.4271	11.7915	C39H78O7P1N1	8	1	1	1	1	1	1	1	1	7.8632e+07	11.3945	PC_O(31:1)_696.7415	1.07224	PC_O(31:1)_696.7415	PC_O(31:1)_696.7415	PC_O	31	1	31	1	http://metlin.scripps.edu/metabo_list.php?mass_min=703.55011&mass_max=703.55434	2.27313e+07	4.32883e+07	7.04153e+06	1.18949e+07	1.80764e+08	2.5112e+08	4.97648e+07	6.2451e+07	FALSE	1.90435	1.68924	1.38922	1.25492
74		PC_O(32:0)_734.368			720.591	720.59	720.591	12.2395	12.087	12.4112	C40H82O7P1N1	8	1	1	1	1	1	1	1	1	2.37644e+09	12.8125	PC_O(32:0)_734.368	1.13015	PC_O(32:0)_734.368	PC_O(32:0)_734.368	PC_O	32	0	32	0	http://metlin.scripps.edu/metabo_list.php?mass_min=719.58113&mass_max=719.58545	9.51973e+08	7.97923e+08	7.27828e+08	5.66698e+08	6.24185e+09	4.95032e+09	2.65747e+09	2.11743e+09	FALSE	0.838179	0.778614	0.793085	0.796784
76		PC_O(32:1)_712.8635			718.575	718.575	718.575	11.8811	11.7218	12.0779	C40H80O7P1N1	8	1	1	1	1	1	1	1	1	1.61203e+09	12.6511	PC_O(32:1)_712.8635	1.09705	PC_O(32:1)_712.8635	PC_O(32:1)_712.8635	PC_O	32	1	32	1	http://metlin.scripps.edu/metabo_list.php?mass_min=717.56588&mass_max=717.57019	5.37767e+08	5.92218e+08	1.04707e+08	1.16523e+08	5.16932e+09	4.93998e+09	7.92667e+08	6.43053e+08	FALSE	1.10125	1.11285	0.955635	0.811252
78		PC_O(32:2)_702.377			716.559	716.559	716.56	11.7063	11.5416	11.9156	C40H78O7P1N1	8	1	1	1	1	1	1	1	1	2.37791e+08	11.8549	PC_O(32:2)_702.377	1.08091	PC_O(32:2)_702.377	PC_O(32:2)_702.377	PC_O	32	2	32	2	http://metlin.scripps.edu/metabo_list.php?mass_min=715.54981&mass_max=715.55411	2.66305e+07	1.35804e+08	5.45087e+06	1.55723e+07	4.92912e+08	9.78597e+08	8.27302e+07	1.64628e+08	FALSE	5.09959	2.85685	1.98534	1.98994
89		PC_O(33:0)_748.1655			734.606	734.606	734.607	12.4694	12.292	12.6477	C41H84O7P1N1	8	1	1	1	1	1	1	1	1	6.87399e+07	11.3386	PC_O(33:0)_748.1655	1.15138	PC_O(33:0)_748.1655	PC_O(33:0)_748.1655	PC_O	33	0	33	0	http://metlin.scripps.edu/metabo_list.php?mass_min=733.59669&mass_max=733.6011	5.26987e+07	3.86209e+07	2.88997e+07	2.12028e+07	1.474e+08	8.57259e+07	9.812e+07	7.72511e+07	FALSE	0.732862	0.733667	0.581587	0.787312
92		PC_O(33:1)_727.758			732.591	732.59	732.592	12.1293	12.0072	12.2916	C41H82O7P1N1	7	0	1	1	1	1	1	1	1	3.05825e+08	11.9596	PC_O(33:1)_727.758	1.11997	PC_O(33:1)_727.758	PC_O(33:1)_727.758	PC_O	33	1	33	1	http://metlin.scripps.edu/metabo_list.php?mass_min=731.58129&mass_max=731.58569	0	1.73216e+08	4.0069e+07	3.04404e+07	1.09169e+09	7.68626e+08	1.97127e+08	1.45434e+08	FALSE	1000	0.759701	0.704072	0.737772
91		PC_O(33:1)_778.137			732.59	732.59	732.591	12.9689	12.809	13.1294	C41H82O7P1N1	8	1	1	1	1	1	1	1	1	2.45596e+08	11.8683	PC_O(33:1)_778.137	1.1975	PC_O(33:1)_778.137	PC_O(33:1)_778.137	PC_O	33	1	33	1	http://metlin.scripps.edu/metabo_list.php?mass_min=731.58063&mass_max=731.58502	2.52476e+08	1.84215e+08	9.32834e+07	9.1424e+07	4.41296e+08	3.38403e+08	2.9997e+08	2.63699e+08	FALSE	0.729633	0.980068	0.76684	0.879085
95		PC_O(34:0)_765.2995			748.622	748.622	748.622	12.755	12.5942	12.9155	C42H86O7P1N1	8	1	1	1	1	1	1	1	1	1.60779e+09	12.65	PC_O(34:0)_765.2995	1.17775	PC_O(34:0)_765.2995	PC_O(34:0)_765.2995	PC_O	34	0	34	0	http://metlin.scripps.edu/metabo_list.php?mass_min=747.61255&mass_max=747.61704	4.70956e+08	4.60102e+08	1.02553e+09	1.04033e+09	1.60951e+09	1.31441e+09	3.47393e+09	3.46754e+09	FALSE	0.976953	1.01443	0.816653	0.998162
97		PC_O(34:1)_741.7095			746.607	746.606	746.607	12.3618	12.2061	12.5401	C42H84O7P1N1	8	1	1	1	1	1	1	1	1	1.00023e+10	13.4104	PC_O(34:1)_741.7095	1.14144	PC_O(34:1)_741.7095	PC_O(34:1)_741.7095	PC_O	34	1	34	1	http://metlin.scripps.edu/metabo_list.php?mass_min=745.59707&mass_max=745.60155	1.20783e+10	1.07817e+10	1.68674e+09	1.55587e+09	2.37406e+10	1.8199e+10	6.07829e+09	5.89764e+09	FALSE	0.892651	0.922415	0.766577	0.97028
99		PC_O(34:2)_739.746			744.591	744.591	744.591	12.3291	12.1676	12.4885	C42H82O7P1N1	7	0	1	1	1	1	1	1	1	1.35294e+09	12.5782	PC_O(34:2)_739.746	1.13842	PC_O(34:2)_739.746	PC_O(34:2)_739.746	PC_O	34	2	34	2	http://metlin.scripps.edu/metabo_list.php?mass_min=743.5815&mass_max=743.58597	0	4.06704e+09	1.67785e+06	3.84265e+08	5.18027e+06	5.52324e+09	4.04804e+06	8.3809e+08	FALSE	1000	229.023	1066.21	207.036
105		PC_O(34:3)_703.254			742.575	742.574	742.576	11.7209	11.5718	11.8078	C42H80O7P1N1	8	1	1	1	1	1	1	1	1	3.28128e+07	11.031	PC_O(34:3)_703.254	1.08226	PC_O(34:3)_703.254	PC_O(34:3)_703.254	PC_O	34	3	34	3	http://metlin.scripps.edu/metabo_list.php?mass_min=741.56555&mass_max=741.57001	8.08601e+06	9.12709e+06	2.20541e+06	1.75873e+06	1.04679e+08	9.69089e+07	2.94559e+07	1.02818e+07	FALSE	1.12875	0.797462	0.925774	0.349057
106		PC_O(34:4)_690.428			740.559	740.558	740.56	11.5071	11.3467	11.6301	C42H78O7P1N1	7	1	1	1	0	1	1	1	1	9.3148e+06	10.5071	PC_O(34:4)_690.428	1.06252	PC_O(34:4)_690.428	PC_O(34:4)_690.428	PC_O	34	4	34	4	http://metlin.scripps.edu/metabo_list.php?mass_min=739.54937&mass_max=739.55381	3.04976e+06	8.17843e+06	1.31895e+06	0	1.00025e+07	2.35624e+07	1.11744e+07	1.72319e+07	FALSE	2.68167	0	2.35565	1.54209
115		PC_O(35:1)_756.8025			760.622	760.622	760.622	12.6134	12.4455	12.782	C43H86O7P1N1	8	1	1	1	1	1	1	1	1	2.80068e+08	11.923	PC_O(35:1)_756.8025	1.16467	PC_O(35:1)_756.8025	PC_O(35:1)_756.8025	PC_O	35	1	35	1	http://metlin.scripps.edu/metabo_list.php?mass_min=759.61242&mass_max=759.61699	3.85186e+08	2.29091e+08	4.14712e+07	2.80823e+07	8.13547e+08	4.54139e+08	1.70942e+08	1.18085e+08	FALSE	0.594753	0.677152	0.558221	0.690793
119		PC_O(35:2)_734.334			758.606	758.606	758.607	12.2389	12.1311	12.3995	C43H84O7P1N1	7	1	1	1	0	1	1	1	1	1.28123e+08	11.5976	PC_O(35:2)_734.334	1.13009	PC_O(35:2)_734.334	PC_O(35:2)_734.334	PC_O	35	2	35	2	http://metlin.scripps.edu/metabo_list.php?mass_min=757.59681&mass_max=757.60136	1.20046e+08	1.04097e+08	1.07148e+07	0	4.00179e+08	2.98652e+08	5.09083e+07	4.03894e+07	FALSE	0.867144	0	0.746295	0.793374
118		PC_O(35:2)_781.902			758.606	758.606	758.607	13.0317	12.8606	13.2013	C43H84O7P1N1	8	1	1	1	1	1	1	1	1	1.23216e+08	11.5814	PC_O(35:2)_781.902	1.2033	PC_O(35:2)_781.902	PC_O(35:2)_781.902	PC_O	35	2	35	2	http://metlin.scripps.edu/metabo_list.php?mass_min=757.59685&mass_max=757.6014	1.642e+08	1.0018e+08	4.77307e+07	4.13516e+07	2.73765e+08	2.10641e+08	7.00857e+07	7.77701e+07	FALSE	0.61011	0.866351	0.76942	1.10964
125		PC_O(36:0)_792.9815			776.654	776.653	776.654	13.2164	13.1094	13.37	C44H90O7P1N1	8	1	1	1	1	1	1	1	1	2.22009e+08	11.8263	PC_O(36:0)_792.9815	1.22035	PC_O(36:0)_792.9815	PC_O(36:0)_792.9815	PC_O	36	0	36	0	http://metlin.scripps.edu/metabo_list.php?mass_min=775.64405&mass_max=775.64871	3.21524e+07	5.44823e+07	5.0797e+07	9.24712e+07	2.16513e+08	2.97689e+08	3.86203e+08	6.45764e+08	FALSE	1.6945	1.82041	1.37493	1.67208
126		PC_O(36:0)_834.918			776.653	776.653	776.654	13.9153	13.7551	14.076	C44H90O7P1N1	7	0	1	1	1	1	1	1	1	1.23278e+08	11.5816	PC_O(36:0)_834.918	1.28488	PC_O(36:0)_834.918	PC_O(36:0)_834.918	PC_O	36	0	36	0	http://metlin.scripps.edu/metabo_list.php?mass_min=775.6438&mass_max=775.64846	0	2.78175e+06	307986	1.10865e+06	6.48528e+07	8.18228e+07	3.15909e+08	5.19439e+08	FALSE	1000	3.59969	1.26167	1.64427
128		PC_O(36:1)_769.7855			774.638	774.637	774.638	12.8298	12.6814	12.9913	C44H88O7P1N1	8	1	1	1	1	1	1	1	1	2.97272e+09	12.9056	PC_O(36:1)_769.7855	1.18465	PC_O(36:1)_769.7855	PC_O(36:1)_769.7855	PC_O	36	1	36	1	http://metlin.scripps.edu/metabo_list.php?mass_min=773.62818&mass_max=773.63283	2.91631e+09	3.76007e+09	4.72001e+08	6.60531e+08	5.0954e+09	5.20308e+09	2.44452e+09	3.22981e+09	FALSE	1.28933	1.39943	1.02113	1.32125
129		PC_O(36:1)_813.689			774.638	774.637	774.638	13.5615	13.381	13.7399	C44H88O7P1N1	8	1	1	1	1	1	1	1	1	1.02135e+08	11.5033	PC_O(36:1)_813.689	1.25222	PC_O(36:1)_813.689	PC_O(36:1)_813.689	PC_O	36	1	36	1	http://metlin.scripps.edu/metabo_list.php?mass_min=773.62816&mass_max=773.63281	1.77576e+07	3.73873e+07	3.05291e+06	7.12518e+06	6.93636e+07	9.52439e+07	1.97739e+08	3.89408e+08	FALSE	2.10543	2.3339	1.37311	1.9693
132		PC_O(36:2)_748.2435			772.622	772.621	772.622	12.4707	12.3723	12.6393	C44H86O7P1N1	8	1	1	1	1	1	1	1	1	2.45716e+09	12.8264	PC_O(36:2)_748.2435	1.1515	PC_O(36:2)_748.2435	PC_O(36:2)_748.2435	PC_O	36	2	36	2	http://metlin.scripps.edu/metabo_list.php?mass_min=771.61212&mass_max=771.61676	2.85845e+09	1.99898e+09	3.19429e+08	2.15446e+08	7.12469e+09	4.22517e+09	1.66835e+09	1.24679e+09	FALSE	0.699324	0.674473	0.593032	0.747319
130		PC_O(36:2)_794.089			772.622	772.621	772.623	13.2348	13.058	13.3792	C44H86O7P1N1	7	1	1	1	1	1	1	1	0	2.37159e+07	10.8959	PC_O(36:2)_794.089	1.22205	PC_O(36:2)_794.089	PC_O(36:2)_794.089	PC_O	36	2	36	2	http://metlin.scripps.edu/metabo_list.php?mass_min=771.61283&mass_max=771.61747	1.65286e+07	4.14636e+07	2.98532e+06	7.85392e+06	3.13189e+07	7.25556e+07	1.70215e+07	0	FALSE	2.50859	2.63085	2.31667	0
140		PC_O(36:4)_725.1255			768.59	768.588	768.59	12.0854	11.9325	12.2473	C44H82O7P1N1	8	1	1	1	1	1	1	1	1	3.34159e+08	11.9964	PC_O(36:4)_725.1255	1.11592	PC_O(36:4)_725.1255	PC_O(36:4)_725.1255	PC_O	36	4	36	4	http://metlin.scripps.edu/metabo_list.php?mass_min=767.58005&mass_max=767.58467	2.6244e+08	1.47109e+08	1.11001e+08	7.63661e+07	7.25457e+08	5.6749e+08	4.6111e+08	3.223e+08	FALSE	0.560542	0.687976	0.782252	0.698965
139		PC_O(36:4)_767.9515			768.591	768.59	768.591	12.7992	12.6396	12.923	C44H82O7P1N1	8	1	1	1	1	1	1	1	1	3.73085e+07	11.0844	PC_O(36:4)_767.9515	1.18183	PC_O(36:4)_767.9515	PC_O(36:4)_767.9515	PC_O	36	4	36	4	http://metlin.scripps.edu/metabo_list.php?mass_min=767.58151&mass_max=767.58612	4.30426e+07	2.03344e+07	1.58427e+07	1.86345e+07	4.9481e+07	3.2366e+07	5.79529e+07	6.08142e+07	FALSE	0.472425	1.17622	0.654109	1.04937
152		PC_O(37:0)_805.159			790.669	790.669	790.67	13.4193	13.2315	13.5656	C45H92O7P1N1	8	1	1	1	1	1	1	1	1	5.05589e+08	12.1687	PC_O(37:0)_805.159	1.23909	PC_O(37:0)_805.159	PC_O(37:0)_805.159	PC_O	37	0	37	0	http://metlin.scripps.edu/metabo_list.php?mass_min=789.65954&mass_max=789.66428	3.669e+06	1.60634e+07	2.15062e+06	7.07227e+06	7.21802e+08	9.63351e+08	9.18818e+08	1.41179e+09	FALSE	4.37814	3.28848	1.33465	1.53653
153		PC_O(37:0)_845.059			790.669	790.669	790.67	14.0843	13.9504	14.2004	C45H92O7P1N1	8	1	1	1	1	1	1	1	1	1.85897e+07	10.7946	PC_O(37:0)_845.059	1.30049	PC_O(37:0)_845.059	PC_O(37:0)_845.059	PC_O	37	0	37	0	http://metlin.scripps.edu/metabo_list.php?mass_min=789.65956&mass_max=789.66431	2.02784e+06	3.48339e+06	480596	641895	3.28778e+07	2.70156e+07	3.44715e+07	4.77187e+07	FALSE	1.71779	1.33562	0.821696	1.3843
156		PC_O(37:1)_782.656			788.654	788.653	788.654	13.0443	12.9333	13.2122	C45H90O7P1N1	8	1	1	1	1	1	1	1	1	1.03847e+08	11.5102	PC_O(37:1)_782.656	1.20446	PC_O(37:1)_782.656	PC_O(37:1)_782.656	PC_O	37	1	37	1	http://metlin.scripps.edu/metabo_list.php?mass_min=787.64398&mass_max=787.64872	6.5664e+07	7.02756e+07	3.25483e+06	9.67415e+06	2.17255e+08	2.53618e+08	9.60544e+07	1.14979e+08	FALSE	1.07023	2.97225	1.16737	1.19702
157		PC_O(37:1)_826.188			788.653	788.653	788.654	13.7698	13.5945	13.9332	C45H90O7P1N1	7	1	1	0	1	1	1	1	1	6.58933e+07	11.321	PC_O(37:1)_826.188	1.27145	PC_O(37:1)_826.188	PC_O(37:1)_826.188	PC_O	37	1	37	1	http://metlin.scripps.edu/metabo_list.php?mass_min=787.64379&mass_max=787.64852	3.97325e+07	8.08699e+07	0	1.26345e+07	7.20795e+07	9.95092e+07	8.82446e+07	1.34076e+08	FALSE	2.03536	1000	1.38055	1.51937
159		PC_O(37:2)_763.9305			786.638	786.637	786.638	12.7322	12.6223	12.892	C45H88O7P1N1	8	1	1	1	1	1	1	1	1	5.29641e+07	11.2301	PC_O(37:2)_763.9305	1.17564	PC_O(37:2)_763.9305	PC_O(37:2)_763.9305	PC_O	37	2	37	2	http://metlin.scripps.edu/metabo_list.php?mass_min=785.62801&mass_max=785.63273	5.36167e+07	5.56567e+07	2.02225e+06	4.3587e+06	1.37523e+08	1.14593e+08	1.84016e+07	3.75405e+07	FALSE	1.03805	2.15537	0.833268	2.04007
158		PC_O(37:2)_806.063			786.638	786.637	786.638	13.4344	13.3617	13.5929	C45H88O7P1N1	8	1	1	1	1	1	1	1	1	4.93151e+07	11.2004	PC_O(37:2)_806.063	1.24048	PC_O(37:2)_806.063	PC_O(37:2)_806.063	PC_O	37	2	37	2	http://metlin.scripps.edu/metabo_list.php?mass_min=785.62834&mass_max=785.63306	5.14176e+07	7.34599e+07	1.46065e+07	2.68074e+07	7.44685e+07	9.00322e+07	2.38997e+07	3.98291e+07	FALSE	1.42869	1.8353	1.209	1.66651
172		PC_O(38:0)_817.5955			804.685	804.684	804.685	13.6266	13.5017	13.7912	C46H94O7P1N1	8	1	1	1	1	1	1	1	1	1.11334e+09	12.4971	PC_O(38:0)_817.5955	1.25823	PC_O(38:0)_817.5955	PC_O(38:0)_817.5955	PC_O	38	0	38	0	http://metlin.scripps.edu/metabo_list.php?mass_min=803.67522&mass_max=803.68005	1.78551e+07	3.75907e+07	1.10747e+07	2.41411e+07	1.32815e+09	1.73751e+09	2.28439e+09	3.46599e+09	FALSE	2.10532	2.17984	1.30822	1.51725
176		PC_O(38:1)_795.299			802.669	802.669	802.67	13.255	13.1628	13.4262	C46H92O7P1N1	8	1	1	1	1	1	1	1	1	4.74715e+08	12.1425	PC_O(38:1)_795.299	1.22392	PC_O(38:1)_795.299	PC_O(38:1)_795.299	PC_O	38	1	38	1	http://metlin.scripps.edu/metabo_list.php?mass_min=801.65976&mass_max=801.66458	3.48243e+08	5.65075e+08	5.33893e+07	1.0204e+08	7.23643e+08	1.01701e+09	4.19026e+08	5.69296e+08	FALSE	1.62264	1.91124	1.4054	1.35862
179		PC_O(38:2)_788.3			800.654	800.654	800.654	13.1383	13.0348	13.3947	C46H90O7P1N1	8	1	1	1	1	1	1	1	1	1.2703e+08	11.5941	PC_O(38:2)_788.3	1.21314	PC_O(38:2)_788.3	PC_O(38:2)_788.3	PC_O	38	2	38	2	http://metlin.scripps.edu/metabo_list.php?mass_min=799.64444&mass_max=799.64925	1.22471e+07	3.69691e+08	8.83185e+06	6.88349e+07	3.12659e+07	2.95304e+08	5.87801e+07	1.71283e+08	FALSE	30.186	7.79394	9.44492	2.91396
178		PC_O(38:2)_817.627			800.654	800.653	800.654	13.6271	13.4859	13.7603	C46H90O7P1N1	7	1	1	1	1	1	1	1	0	1.75569e+07	10.7708	PC_O(38:2)_817.627	1.25827	PC_O(38:2)_817.627	PC_O(38:2)_817.627	PC_O	38	2	38	2	http://metlin.scripps.edu/metabo_list.php?mass_min=799.64395&mass_max=799.64875	5.28987e+06	1.84087e+07	1.20736e+06	3.5764e+06	2.66866e+07	3.83002e+07	4.69858e+07	0	FALSE	3.47999	2.96217	1.43519	0
187		PC_O(38:4)_747.3755			796.621	796.621	796.622	12.4563	12.2924	12.6848	C46H86O7P1N1	8	1	1	1	1	1	1	1	1	7.13129e+08	12.3118	PC_O(38:4)_747.3755	1.15017	PC_O(38:4)_747.3755	PC_O(38:4)_747.3755	PC_O	38	4	38	4	http://metlin.scripps.edu/metabo_list.php?mass_min=795.61157&mass_max=795.61635	4.78583e+08	4.06885e+08	1.71625e+08	1.11219e+08	1.50984e+09	9.80951e+08	1.17633e+09	8.69599e+08	FALSE	0.850188	0.648036	0.649706	0.739248
188		PC_O(38:4)_803.806			796.623	796.622	796.624	13.3968	13.1496	13.519	C46H86O7P1N1	7	0	1	1	1	1	1	1	1	2.30206e+07	10.8835	PC_O(38:4)_803.806	1.23701	PC_O(38:4)_803.806	PC_O(38:4)_803.806	PC_O	38	4	38	4	http://metlin.scripps.edu/metabo_list.php?mass_min=795.61314&mass_max=795.61792	0	1.85781e+07	1.23212e+06	1.16276e+07	7.20162e+06	3.06676e+07	3.75485e+07	7.73088e+07	FALSE	1000	9.43707	4.25843	2.0589
191		PC_O(38:5)_731.066			794.606	794.605	794.607	12.1844	12.0611	12.3433	C46H84O7P1N1	8	1	1	1	1	1	1	1	1	6.46518e+08	12.271	PC_O(38:5)_731.066	1.12506	PC_O(38:5)_731.066	PC_O(38:5)_731.066	PC_O	38	5	38	5	http://metlin.scripps.edu/metabo_list.php?mass_min=793.596&mass_max=793.60077	3.41823e+08	2.36546e+08	2.00397e+08	1.51818e+08	1.42398e+09	1.02163e+09	1.02702e+09	7.6894e+08	FALSE	0.692015	0.757585	0.717446	0.748712
193		PC_O(38:6)_724.343			792.59	792.589	792.59	12.0724	11.8377	12.2648	C46H82O7P1N1	8	1	1	1	1	1	1	1	1	2.44848e+08	11.8671	PC_O(38:6)_724.343	1.11472	PC_O(38:6)_724.343	PC_O(38:6)_724.343	PC_O	38	6	38	6	http://metlin.scripps.edu/metabo_list.php?mass_min=791.57999&mass_max=791.58474	2.95224e+07	1.61646e+08	3.25403e+07	9.76672e+07	3.62321e+08	4.42321e+08	4.0742e+08	4.25349e+08	FALSE	5.47538	3.00142	1.2208	1.04401
199		PC_O(39:0)_829.442			818.701	818.7	818.701	13.824	13.6512	13.9702	C47H96O7P1N1	8	1	1	1	1	1	1	1	1	3.1388e+09	12.9283	PC_O(39:0)_829.442	1.27645	PC_O(39:0)_829.442	PC_O(39:0)_829.442	PC_O	39	0	39	0	http://metlin.scripps.edu/metabo_list.php?mass_min=817.6909&mass_max=817.69582	1.98412e+07	4.91807e+07	8.36829e+06	1.98101e+07	4.09769e+09	4.84371e+09	6.8375e+09	9.23429e+09	FALSE	2.47872	2.36729	1.18206	1.35054
202		PC_O(39:1)_807.6685			816.685	816.685	816.687	13.4611	13.3769	13.6328	C47H94O7P1N1	8	1	1	1	1	1	1	1	1	1.17229e+09	12.5185	PC_O(39:1)_807.6685	1.24295	PC_O(39:1)_807.6685	PC_O(39:1)_807.6685	PC_O	39	1	39	1	http://metlin.scripps.edu/metabo_list.php?mass_min=815.67555&mass_max=815.68045	3.14994e+07	5.96539e+07	9.53908e+06	2.11e+07	1.30652e+09	1.75825e+09	2.36041e+09	3.83132e+09	FALSE	1.89381	2.21195	1.34574	1.62316
201		PC_O(39:1)_846.562			816.685	816.684	816.685	14.1094	13.9326	14.2784	C47H94O7P1N1	8	1	1	1	1	1	1	1	1	4.33689e+07	11.147	PC_O(39:1)_846.562	1.30281	PC_O(39:1)_846.562	PC_O(39:1)_846.562	PC_O	39	1	39	1	http://metlin.scripps.edu/metabo_list.php?mass_min=815.67514&mass_max=815.68004	1.45778e+07	3.28442e+07	1.63677e+06	3.38339e+06	7.18739e+07	7.4301e+07	1.03037e+08	4.52975e+07	FALSE	2.25304	2.06712	1.03377	0.439626
203		PC_O(39:2)_828.328			814.669	814.669	814.67	13.8055	13.7332	13.9118	C47H92O7P1N1	7	1	1	1	1	1	1	0	1	1.59517e+07	10.7309	PC_O(39:2)_828.328	1.27475	PC_O(39:2)_828.328	PC_O(39:2)_828.328	PC_O	39	2	39	2	http://metlin.scripps.edu/metabo_list.php?mass_min=813.65972&mass_max=813.66461	1.36564e+07	2.48571e+07	2.33802e+06	5.01903e+06	2.38121e+07	3.50762e+07	0	2.28546e+07	FALSE	1.82019	2.1467	1.47304	1000
211		PC_O(39:4)_810.7305			810.638	810.637	810.639	13.5122	13.2754	13.7263	C47H88O7P1N1	8	1	1	1	1	1	1	1	1	9.21136e+07	11.4604	PC_O(39:4)_810.7305	1.24766	PC_O(39:4)_810.7305	PC_O(39:4)_810.7305	PC_O	39	4	39	4	http://metlin.scripps.edu/metabo_list.php?mass_min=809.62855&mass_max=809.63342	1.63312e+07	1.64355e+08	9.64488e+06	1.00558e+08	2.51252e+07	1.1689e+08	8.64609e+07	2.17544e+08	FALSE	10.0639	10.4261	4.6523	2.5161
226		PC_O(40:0)_840.286			832.716	832.716	832.717	14.0048	13.8282	14.1655	C48H95O6P1N2	8	1	1	1	1	1	1	1	1	5.42369e+08	12.1979	PC_O(40:0)_840.286	1.29315	PC_O(40:0)_840.286	PC_O(40:0)_840.286	PC_O	40	0	40	0	http://metlin.scripps.edu/metabo_list.php?mass_min=831.7065&mass_max=831.71149	1.77208e+07	5.46495e+07	1.13563e+07	2.92693e+07	5.42125e+08	8.96359e+08	9.76866e+08	1.81061e+09	FALSE	3.08391	2.57736	1.65342	1.85349
228		PC_O(40:1)_820.9345			830.7	830.7	830.701	13.6822	13.5778	13.8378	C48H96O7P1N1	8	1	1	1	1	1	1	1	1	7.98617e+08	12.3589	PC_O(40:1)_820.9345	1.26336	PC_O(40:1)_820.9345	PC_O(40:1)_820.9345	PC_O	40	1	40	1	http://metlin.scripps.edu/metabo_list.php?mass_min=829.6907&mass_max=829.69569	1.5755e+08	2.96029e+08	3.63069e+07	9.05151e+07	1.4089e+09	1.83719e+09	1.02897e+09	1.53348e+09	FALSE	1.87895	2.49306	1.30399	1.4903
235		PC_O(40:3)_788.9005			826.669	826.669	826.67	13.1483	13.0771	13.2457	C48H92O7P1N1	8	1	1	1	1	1	1	1	1	4.31339e+07	11.1447	PC_O(40:3)_788.9005	1.21406	PC_O(40:3)_788.9005	PC_O(40:3)_788.9005	PC_O	40	3	40	3	http://metlin.scripps.edu/metabo_list.php?mass_min=825.65913&mass_max=825.66409	1.56481e+07	2.63257e+07	6.25855e+06	8.93144e+06	6.33316e+07	1.06157e+08	3.0618e+07	8.78002e+07	FALSE	1.68236	1.42708	1.67622	2.8676
237		PC_O(40:4)_770.667			824.653	824.652	824.653	12.8445	12.7204	13.0667	C48H90O7P1N1	8	1	1	1	1	1	1	1	1	5.47599e+08	12.2019	PC_O(40:4)_770.667	1.18601	PC_O(40:4)_770.667	PC_O(40:4)_770.667	PC_O	40	4	40	4	http://metlin.scripps.edu/metabo_list.php?mass_min=823.64314&mass_max=823.64809	5.12839e+08	6.23968e+08	8.89009e+07	1.37363e+08	1.09716e+09	1.16912e+09	3.37925e+08	4.13522e+08	FALSE	1.21669	1.54513	1.06558	1.22371
245		PC_O(40:6)_752.284			820.621	820.621	820.622	12.5381	12.3826	12.6985	C48H86O7P1N1	7	1	1	1	1	0	1	1	1	1.38771e+08	11.6308	PC_O(40:6)_752.284	1.15772	PC_O(40:6)_752.284	PC_O(40:6)_752.284	PC_O	40	6	40	6	http://metlin.scripps.edu/metabo_list.php?mass_min=819.61136&mass_max=819.61629	2.97096e+07	9.44339e+07	3.75242e+07	4.8794e+07	0	2.22894e+08	3.60087e+08	3.16722e+08	FALSE	3.17856	1.30034	1000	0.879571
249		PC_O(40:7)_728.961			818.606	818.605	818.606	12.1494	12.0255	12.3168	C48H84O7P1N1	8	1	1	1	1	1	1	1	1	2.49574e+08	11.875	PC_O(40:7)_728.961	1.12183	PC_O(40:7)_728.961	PC_O(40:7)_728.961	PC_O	40	7	40	7	http://metlin.scripps.edu/metabo_list.php?mass_min=817.59606&mass_max=817.60097	4.47483e+07	3.78487e+07	4.39552e+07	3.39268e+07	5.47136e+08	3.91131e+08	5.21044e+08	3.76802e+08	FALSE	0.845814	0.77185	0.71487	0.723167
17		PC_O(41:0)			846.732	846.731	846.733	14.1753	13.9791	14.3182	C49H97O6P1N2	8	1	1	1	1	1	1	1	1	1.30576e+08	11.6055	PC_O(41:0)	1.30889	PC_O(41:0)	PC_O(41:0)	PC_O	41	0	41	0	http://metlin.scripps.edu/metabo_list.php?mass_min=845.72189&mass_max=845.72697	8.21069e+06	3.75469e+07	1.64139e+06	5.71722e+06	1.81466e+08	2.4081e+08	2.03203e+08	3.66016e+08	FALSE	4.57292	3.48315	1.32703	1.80123
255		PC_O(41:1)_832.777			844.716	844.716	844.717	13.8796	13.7537	14.0457	C49H98O7P1N1	7	1	1	0	1	1	1	1	1	1.64356e+09	12.6591	PC_O(41:1)_832.777	1.28159	PC_O(41:1)_832.777	PC_O(41:1)_832.777	PC_O	41	1	41	1	http://metlin.scripps.edu/metabo_list.php?mass_min=843.70633&mass_max=843.7114	3.7629e+07	7.50591e+07	0	1.32422e+07	3.72218e+09	4.43934e+09	1.91845e+09	2.94261e+09	FALSE	1.99472	1000	1.19267	1.53385
265		PC_O(41:4)_792.446			838.668	838.668	838.669	13.2074	13.0915	13.3007	C49H92O7P1N1	8	1	1	1	1	1	1	1	1	7.18946e+07	11.3573	PC_O(41:4)_792.446	1.21952	PC_O(41:4)_792.446	PC_O(41:4)_792.446	PC_O	41	4	41	4	http://metlin.scripps.edu/metabo_list.php?mass_min=837.65856&mass_max=837.66359	3.21037e+06	4.21386e+06	7.47824e+06	7.11645e+06	6.53196e+07	1.10226e+08	1.35605e+08	2.41987e+08	FALSE	1.31258	0.95162	1.68749	1.7845
267		PC_O(41:5)_766.974			836.652	836.651	836.653	12.7829	12.6856	12.8705	C49H86O8N1OH	8	1	1	1	1	1	1	1	1	9.1152e+06	10.4981	PC_O(41:5)_766.974	1.18032	PC_O(41:5)_766.974	PC_O(41:5)_766.974	PC_O	41	5	41	5	http://metlin.scripps.edu/metabo_list.php?mass_min=835.64215&mass_max=835.64717	4.04189e+06	2.25985e+06	7.93787e+06	3.08094e+06	1.87279e+07	2.4521e+07	5.88232e+06	6.46984e+06	FALSE	0.559106	0.388132	1.30933	1.09988
18		PC_O(42:0)			860.748	860.747	860.748	14.3267	14.1826	14.5022	C50H102O7P1N1	8	1	1	1	1	1	1	1	1	2.23857e+07	10.8719	PC_O(42:0)	1.32287	PC_O(42:0)	PC_O(42:0)	PC_O	42	0	42	0	http://metlin.scripps.edu/metabo_list.php?mass_min=859.73804&mass_max=859.7432	1.04859e+07	2.44252e+07	791206	1.57443e+06	4.25107e+07	6.39001e+07	1.17757e+07	2.36223e+07	FALSE	2.32934	1.98991	1.50315	2.00601
273		PC_O(42:1)_843.499			858.732	858.732	858.732	14.0583	13.8985	14.2216	C50H100O7P1N1	8	1	1	1	1	1	1	1	1	3.27661e+08	11.9883	PC_O(42:1)_843.499	1.29809	PC_O(42:1)_843.499	PC_O(42:1)_843.499	PC_O	42	1	42	1	http://metlin.scripps.edu/metabo_list.php?mass_min=857.72211&mass_max=857.72727	8.08166e+07	2.15723e+08	1.00678e+07	2.1987e+07	6.33468e+08	1.1726e+09	1.76904e+08	3.0972e+08	FALSE	2.66929	2.1839	1.85108	1.75078
279		PC_O(42:3)_821.907			854.7	854.7	854.701	13.6985	13.5023	13.8607	C50H92O8N1OH	7	1	1	0	1	1	1	1	1	5.98043e+07	11.2807	PC_O(42:3)_821.907	1.26487	PC_O(42:3)_821.907	PC_O(42:3)_821.907	PC_O	42	3	42	3	http://metlin.scripps.edu/metabo_list.php?mass_min=853.69016&mass_max=853.69529	2.97148e+06	1.28715e+08	0	2.34262e+07	3.64403e+07	1.67927e+08	2.19893e+07	9.6966e+07	FALSE	43.3166	1000	4.60827	4.40968
290		PC_O(42:6)_765.8145			848.653	848.652	848.653	12.7636	12.6129	12.9146	C50H90O7P1N1	8	1	1	1	1	1	1	1	1	5.49864e+07	11.2457	PC_O(42:6)_765.8145	1.17854	PC_O(42:6)_765.8145	PC_O(42:6)_765.8145	PC_O	42	6	42	6	http://metlin.scripps.edu/metabo_list.php?mass_min=847.64314&mass_max=847.64824	7.48622e+06	3.67888e+07	1.09519e+06	5.03058e+06	1.51182e+08	1.46516e+08	4.05428e+07	5.12497e+07	FALSE	4.91421	4.59333	0.96914	1.26409
294		PC_O(42:7)_769.712			846.635	846.635	846.636	12.8285	12.774	12.8687	C50H88O7P1N1	7	1	1	1	1	1	1	1	0	6.92236e+06	10.3836	PC_O(42:7)_769.712	1.18453	PC_O(42:7)_769.712	PC_O(42:7)_769.712	PC_O	42	7	42	7	http://metlin.scripps.edu/metabo_list.php?mass_min=845.62507&mass_max=845.63015	3.10437e+06	7.88916e+06	1.20028e+06	1.64165e+06	5.05912e+06	3.2532e+07	3.95233e+06	0	FALSE	2.54131	1.36772	6.43037	0
298		PC_O(43:0)_869.029			874.764	874.763	874.764	14.4838	14.36	14.6462	C51H104O7P1N1	7	1	1	0	1	1	1	1	1	1.12345e+07	10.5851	PC_O(43:0)_869.029	1.33738	PC_O(43:0)_869.029	PC_O(43:0)_869.029	PC_O	43	0	43	0	http://metlin.scripps.edu/metabo_list.php?mass_min=873.7537&mass_max=873.75895	1.815e+06	7.50196e+06	0	521244	2.11309e+07	3.75254e+07	7.30367e+06	1.40775e+07	FALSE	4.13332	1000	1.77585	1.92745
300		PC_O(43:1)_852.273			872.748	872.747	872.748	14.2046	14.061	14.3826	C51H102O7P1N1	8	1	1	1	1	1	1	1	1	1.49898e+08	11.6629	PC_O(43:1)_852.273	1.3116	PC_O(43:1)_852.273	PC_O(43:1)_852.273	PC_O	43	1	43	1	http://metlin.scripps.edu/metabo_list.php?mass_min=871.73799&mass_max=871.74322	1.63642e+07	3.26988e+07	1.6506e+06	2.5543e+06	4.15082e+08	4.98964e+08	8.44664e+07	1.47404e+08	FALSE	1.99819	1.5475	1.20209	1.74512
315		PC_O(43:5)_790.803			864.681	864.681	864.683	13.18	13.095	13.2722	C51H90O8N1OH	7	1	1	1	1	0	1	1	1	6.72727e+06	10.3717	PC_O(43:5)_790.803	1.21699	PC_O(43:5)_790.803	PC_O(43:5)_790.803	PC_O	43	5	43	5	http://metlin.scripps.edu/metabo_list.php?mass_min=863.67158&mass_max=863.67677	3.74321e+06	4.04689e+06	1.24129e+07	1.23177e+07	0	4.65222e+06	8.05105e+06	8.5942e+06	FALSE	1.08113	0.992324	1000	1.06746
318		PC_O(43:6)_833.766			862.669	862.668	862.67	13.8961	13.7893	14.0031	C51H92O7P1N1	7	1	1	0	1	1	1	1	1	1.47136e+07	10.6973	PC_O(43:6)_833.766	1.28311	PC_O(43:6)_833.766	PC_O(43:6)_833.766	PC_O	43	6	43	6	http://metlin.scripps.edu/metabo_list.php?mass_min=861.65945&mass_max=861.66462	2.11893e+07	2.11694e+06	0	856207	1.64104e+07	2.10866e+07	1.43628e+07	4.16867e+07	FALSE	0.0999058	1000	1.28496	2.9024
321		PC_O(43:7)_815.422			860.654	860.654	860.654	13.5904	13.4749	13.6643	C51H90O7P1N1	7	1	0	1	1	1	1	1	1	1.47907e+07	10.6995	PC_O(43:7)_815.422	1.25488	PC_O(43:7)_815.422	PC_O(43:7)_815.422	PC_O	43	7	43	7	http://metlin.scripps.edu/metabo_list.php?mass_min=859.64396&mass_max=859.64913	4.37464e+06	0	4.74592e+06	775514	3.41583e+06	4.18048e+06	3.77359e+07	6.30975e+07	FALSE	0	0.163407	1.22385	1.67208
21		PC_O(44:0)			888.779	888.778	888.78	14.6283	14.5235	14.7733	C52H106O7P1N1	7	1	1	0	1	1	1	1	1	5.31059e+06	10.2734	PC_O(44:0)	1.35072	PC_O(44:0)	PC_O(44:0)	PC_O	44	0	44	0	http://metlin.scripps.edu/metabo_list.php?mass_min=887.76925&mass_max=887.77458	2.2337e+06	7.17673e+06	0	472149	1.05093e+07	1.78505e+07	1.55667e+06	2.68569e+06	FALSE	3.21293	1000	1.69855	1.72528
325		PC_O(44:1)_861.233			886.764	886.763	886.764	14.3539	14.2371	14.5205	C52H104O7P1N1	8	1	1	1	1	1	1	1	1	7.02558e+07	11.3477	PC_O(44:1)_861.233	1.32538	PC_O(44:1)_861.233	PC_O(44:1)_861.233	PC_O	44	1	44	1	http://metlin.scripps.edu/metabo_list.php?mass_min=885.75374&mass_max=885.75906	3.66194e+07	8.63392e+07	2.60407e+06	4.91414e+06	1.63423e+08	2.17463e+08	1.75048e+07	3.31788e+07	FALSE	2.35774	1.88711	1.33068	1.89541
334		PC_O(44:5)_811.8005			878.7	878.699	878.7	13.53	13.4345	13.6829	C52H92O8N1OH	8	1	1	1	1	1	1	1	1	9.27542e+07	11.4632	PC_O(44:5)_811.8005	1.24931	PC_O(44:5)_811.8005	PC_O(44:5)_811.8005	PC_O	44	5	44	5	http://metlin.scripps.edu/metabo_list.php?mass_min=877.68996&mass_max=877.69524	1.16327e+07	1.63481e+07	7.13547e+06	1.72057e+07	7.71471e+07	1.13441e+08	1.90021e+08	3.09103e+08	FALSE	1.40536	2.41129	1.47045	1.62667
353		PC_O(45:1)_870.321			900.779	900.779	900.78	14.5054	14.3945	14.6804	C53H106O7P1N1	7	1	1	0	1	1	1	1	1	3.37169e+07	11.0423	PC_O(45:1)_870.321	1.33937	PC_O(45:1)_870.321	PC_O(45:1)_870.321	PC_O	45	1	45	1	http://metlin.scripps.edu/metabo_list.php?mass_min=899.76928&mass_max=899.77468	3.54479e+06	1.19136e+07	0	693556	8.08457e+07	1.37609e+08	1.14581e+07	2.36698e+07	FALSE	3.36087	1000	1.70212	2.06577
362		PC_O(45:4)_836.977			894.732	894.731	894.732	13.9496	13.7876	14.1104	C53H100O7P1N1	7	0	1	1	1	1	1	1	1	3.22007e+08	11.981	PC_O(45:4)_836.977	1.28805	PC_O(45:4)_836.977	PC_O(45:4)_836.977	PC_O	45	4	45	4	http://metlin.scripps.edu/metabo_list.php?mass_min=893.72174&mass_max=893.72711	0	5.29025e+06	2.34422e+06	5.71326e+06	7.20291e+08	9.27031e+08	3.34579e+08	5.80805e+08	FALSE	1000	2.43717	1.28702	1.73593
364		PC_O(45:5)_822.163			892.716	892.715	892.716	13.7027	13.5232	13.7893	C53H98O7P1N1	7	0	1	1	1	1	1	1	1	2.52392e+08	11.8797	PC_O(45:5)_822.163	1.26525	PC_O(45:5)_822.163	PC_O(45:5)_822.163	PC_O	45	5	45	5	http://metlin.scripps.edu/metabo_list.php?mass_min=891.70566&mass_max=891.71102	0	1.95437e+06	784029	1.82809e+06	2.88492e+08	5.10603e+08	4.87301e+08	7.28177e+08	FALSE	1000	2.33167	1.7699	1.49431
25		PC_O(46:1)			914.795	914.794	914.795	14.6485	14.5402	14.8236	C54H108O7P1N1	8	1	1	1	1	1	1	1	1	1.73355e+07	10.7655	PC_O(46:1)	1.35259	PC_O(46:1)	PC_O(46:1)	PC_O	46	1	46	1	http://metlin.scripps.edu/metabo_list.php?mass_min=913.78496&mass_max=913.79045	5.66136e+06	1.73077e+07	267688	1.13036e+06	3.80262e+07	6.14967e+07	5.17508e+06	9.61911e+06	FALSE	3.05716	4.22266	1.61722	1.85874
376		PC_O(46:2)_863.826			912.779	912.779	912.78	14.3971	14.2808	14.5558	C54H106O7P1N1	8	1	1	1	1	1	1	1	1	3.02234e+07	10.9968	PC_O(46:2)_863.826	1.32937	PC_O(46:2)_863.826	PC_O(46:2)_863.826	PC_O	46	2	46	2	http://metlin.scripps.edu/metabo_list.php?mass_min=911.76933&mass_max=911.77481	1.75505e+07	4.77518e+07	1.53002e+06	3.87844e+06	6.36391e+07	8.59388e+07	7.5418e+06	1.39566e+07	FALSE	2.72083	2.53489	1.35041	1.85057
378		PC_O(46:4)_846.8155			908.747	908.747	908.748	14.1136	13.9417	14.2613	C54H102O7P1N1	8	1	1	1	1	1	1	1	1	4.53244e+07	11.1653	PC_O(46:4)_846.8155	1.30319	PC_O(46:4)_846.8155	PC_O(46:4)_846.8155	PC_O	46	4	46	4	http://metlin.scripps.edu/metabo_list.php?mass_min=907.73741&mass_max=907.74286	776623	5.95093e+06	652788	1.95151e+06	1.06257e+08	1.56737e+08	3.00838e+07	6.01858e+07	FALSE	7.66257	2.98951	1.47508	2.00061
382		PC_O(46:5)_826.378			906.731	906.731	906.732	13.773	13.6849	13.9208	C54H100O7P1N1	7	1	1	1	1	0	1	1	1	2.89799e+07	10.9793	PC_O(46:5)_826.378	1.27175	PC_O(46:5)_826.378	PC_O(46:5)_826.378	PC_O	46	5	46	5	http://metlin.scripps.edu/metabo_list.php?mass_min=905.72135&mass_max=905.72679	2.7762e+06	3.95581e+06	1.72014e+06	3.07635e+06	0	8.48265e+07	4.80638e+07	8.74208e+07	FALSE	1.4249	1.78843	1000	1.81885
385		PC_O(46:6)_830.637			904.716	904.715	904.716	13.8439	13.6834	14.0013	C54H98O7P1N1	7	0	1	1	1	1	1	1	1	5.4999e+07	11.2458	PC_O(46:6)_830.637	1.27829	PC_O(46:6)_830.637	PC_O(46:6)_830.637	PC_O	46	6	46	6	http://metlin.scripps.edu/metabo_list.php?mass_min=903.70575&mass_max=903.71117	0	1.67472e+06	2.3274e+06	4.39109e+06	4.2844e+07	5.08172e+07	1.43464e+08	1.94474e+08	FALSE	1000	1.8867	1.1861	1.35556
389		PC_O(46:7)_809.033			902.7	902.7	902.701	13.4839	13.3783	13.6362	C54H96O7P1N1	8	1	1	1	1	1	1	1	1	5.91623e+07	11.2762	PC_O(46:7)_809.033	1.24505	PC_O(46:7)_809.033	PC_O(46:7)_809.033	PC_O	46	7	46	7	http://metlin.scripps.edu/metabo_list.php?mass_min=901.6904&mass_max=901.69581	1.50837e+06	3.67566e+06	2.38519e+06	4.49882e+06	1.51716e+07	2.12295e+07	1.6666e+08	2.58169e+08	FALSE	2.43685	1.88615	1.3993	1.54907
