# Supplementary material for: Disturbed brain ether lipid metabolism and histology in Sjögren‐Larsson syndrome
Source: J Inherit Metab Dis. 2020 Jul 9;43(6):1265–78. doi: 10.1002/jimd.12275 (PMC7689726; doi:10.1002/jimd.12275)
Supplement: Supplementary file 5 — Data S5. Supporting Information [file JIMD-43-1265-s005.xlsx]

## Sheet: Most abundant lipids
Table 2 Supplementals. Accumulating individual lipid species in white and gray matter
White matter							Gray matter
Lipid class	Individual lipid	Mean abundance control	Mean abundance SLS	P-Value	Fold change		Lipid class	Individual lipid	Mean abundance control	Mean abundance SLS	P-Value	Fold change
BMP	BMP(36:3)*	12.0814	40.3626	2.67427e-05	3.3409		BMP	BMP(40:8)*	4.69033	15.6452	1.34773e-06	3.33563
CE	CE(24:4)*	303.27	3320.7	2.48224e-05	10.9496		CE	CE(24:5)*	47.6598	180.586	0.000437932	3.78907
CE	CE(22:5)*	513.244	2213.18	0.0018973	4.31214		CE	CE(26:5)*	1.82455	12.2799	0.0169668	6.73037
CE	CE(24:5)*	86.0917	2114.36	0.00107709	24.5594		CL	CL(74:6)*	3.49762	17.7385	0.359712	5.07158
CE	CE(22:3)	168.293	1502.14	0.000260112	8.92573		DG[O]	DG(O-39:1)*	10.4506	143.784	9.18974e-06	13.7584
CE	CE(20:2)	235.893	1284.01	0.00154527	5.44319		DG[O]	DG(O-44:6)*	1.70463	122.675	0.000241569	71.9656
CE	CE(24:6)	16.539	468.766	0.00415551	28.3432		DG[O]	DG(O-39:0)*	0.151392	85.2472	0.000702111	563.089
CE	CE(20:1)	50.7855	376.116	0.00314677	7.40596		DG[O]	DG(O-40:1)	7.79224	79.4113	0.000737243	10.1911
CE	CE(26:4)	9.30897	369.496	0.00372081	39.6925		DG[O]	DG(O-41:1)	1.12203	70.4948	0.000599256	62.8279
CE	CE(26:5)	3.80249	307.637	0.00251467	80.9043		DG[O]	DG(O-45:4)	0.409559	69.1419	0.000252393	168.82
CE	CE(24:3)	34.774	270.735	5.9485e-08	7.78555		DG[O]	DG(O-44:4)	0.686344	62.2252	0.000367529	90.6618
CE	CE(22:2)	28.5459	267.042	0.00116875	9.35483		DG[O]	DG(O-44:5)	0.996166	59.0158	0.00045382	59.2429
CE	CE(24:1)	59.6939	256.517	5.55402e-07	4.29721		DG[O]	DG(O-41:2)	6.42911	57.5402	0.00160738	8.94995
CE	CE(28:5)	0.000133667	145.653	0.00124204	1.08967e+06		DG[O]	DG(O-38:0)	0.97841	53.2446	0.000861059	54.4195
CE	CE(16:1)	35.1	137.878	0.00483191	3.92816		DG[O]	DG(O-46:6)	0.873941	28.0174	0.00207794	32.0587
CE	CE(22:1)	10.7194	128.854	8.0973e-05	12.0207		DG[O]	DG(O-37:0)	0.143667	26.7765	0.00138918	186.379
CE	CE(24:2)	13.141	117.32	0.000502305	8.92773		DG[O]	DG(O-46:7)	0.395092	26.5683	0.000190403	67.2459
CE	CE(26:1)	34.0306	114.245	0.0019857	3.35712		DG[O]	DG(O-47:7)	2.20152	24.4715	9.13709e-05	11.1157
CE	CE(26:3)	7.01207	112.616	0.00145561	16.0603		DG[O]	DG(O-46:5)	1.65695	21.4661	0.00014408	12.9552
CE	CE(26:6)	0.000133667	104.323	0.0164767	780470		DG[O]	DG(O-42:2)	5.84707	20.7052	8.76431e-05	3.54113
CE	CE(26:2)	5.0309	57.6712	0.00163507	11.4634		DG[O]	DG(O-47:6)	9.13333e-05	18.0989	0.00773254	198164
CL	CL(68:5)*	3.34053	24.329	0.00300849	7.28298		DG[O]	DG(O-47:5)	0.702123	17.2707	0.000531323	24.5979
DG	DG(38:6)*	9.6256	31.972	0.000503889	3.32156		DG[O]	DG(O-42:1)	0.782277	11.6816	0.00716945	14.9328
DG	DG(50:1)*	6.39542	23.8746	0.058995	3.73308		DG[O]	DG(O-43:2)	0.666473	10.8565	0.000202304	16.2895
DG	DG(34:3)*	6.20423	23.365	0.003708	3.76597		LPC[O]	LPC(O-23:0)*	1.78886	211.426	0.000245053	118.19
DG[O]	DG(O-39:1)*	25.6115	305.115	0.00332299	11.9132		LPC[O]	LPC(O-18:1)*	19.1516	93.9026	5.0144e-08	4.90312
DG[O]	DG(O-45:4)*	1.96054	239.087	0.00102906	121.95		LPC[O]	LPC(O-16:0)*	17.3139	81.4522	0.000125897	4.70445
DG[O]	DG(O-44:6)*	3.33652	162.032	0.00429155	48.5632		LPC[O]	LPC(O-22:0)	0.682744	48.0113	0.00014592	70.3211
DG[O]	DG(O-44:4)	1.82032	151.137	0.00148138	83.0276		LPC[O]	LPC(O-24:0)	3.90638	40.8683	0.00046316	10.4619
DG[O]	DG(O-34:1)	44.0737	150.434	3.6408e-06	3.41325		LPC[O]	LPC(O-18:0)	3.23701	37.3512	1.28971e-05	11.5388
DG[O]	DG(O-41:2)	10.6061	146.186	0.00049752	13.7832		LPC[O]	LPC(O-23:1)	0.0806798	32.9871	0.00203994	408.864
DG[O]	DG(O-40:1)	14.1805	140.471	0.00177398	9.90591		LPC[O]	LPC(O-21:0)	0.0122377	20.8187	0.000122687	1701.2
DG[O]	DG(O-41:1)	1.82308	138.974	0.00204707	76.2303		LPC[O]	LPC(O-25:1)	0.45326	19.6023	0.000218102	43.2472
DG[O]	DG(O-39:0)	0.000133667	136.678	0.00272022	1.02253e+06		LPE[O]	LPE(O-18:0)	2.48323	22.497	5.22009e-05	9.0596
DG[O]	DG(O-44:5)	1.54608	113.981	0.000520261	73.7228		LPE[O]	LPE(O-16:0)	4.38965	21.6915	3.26889e-06	4.94151
DG[O]	DG(O-38:0)	2.9104	89.6274	0.00226243	30.7956		LPE[O]	LPE(O-23:1)	9.13333e-05	13.2305	0.000356657	144859
DG[O]	DG(O-37:0)	0.0612598	69.8636	0.00609435	1140.45		PC[O]	PC(O-39:0)*	4.98871	1249.74	0.000347424	250.514
DG[O]	DG(O-47:5)	0.431382	62.1247	0.000545554	144.013		PC[O]	PC(O-32:0)	120.135	585.193	5.42422e-06	4.87115
DG[O]	DG(O-46:5)	2.33601	53.0021	0.00338631	22.6892		PC[O]	PC(O-41:1)*	4.29658	564.389	0.000708163	131.358
DG[O]	DG(O-47:6)	0.000133667	48.5091	0.00258919	362911		PC[O]	PC(O-34:0)	121.73	495.493	0.00125061	4.07043
DG[O]	DG(O-46:6)	0.483881	46.0219	0.00075077	95.1099		PC[O]	PC(O-39:1)*	4.81181	476.643	0.000243608	99.057
DG[O]	DG(O-42:2)	9.80168	39.6062	0.0235818	4.04075		PC[O]	PC(O-38:0)	4.07644	431.703	4.67379e-05	105.902
DG[O]	DG(O-46:4)	0.419889	36.5511	0.00160513	87.0493		PC[O]	PC(O-32:1)	58.0136	284.31	0.000722858	4.90075
DG[O]	DG(O-37:1)	11.3038	35.6817	0.00546267	3.15662		PC[O]	PC(O-40:1)	30.755	269.21	1.41761e-07	8.75339
DG[O]	DG(O-47:4)	0.355045	29.6178	0.00198788	83.4199		PC[O]	PC(O-43:4)	2.95023	224.115	0.00126711	75.9652
DG[O]	DG(O-47:7)	3.55461	28.8468	0.00028098	8.11532		PC[O]	PC(O-37:0)	0.956748	216.332	0.000648142	226.112
DG[O]	DG(O-42:1)	1.82862	28.3653	0.000153036	15.5119		PC[O]	PC(O-40:0)	3.46241	182.995	0.000572621	52.8518
DG[O]	DG(O-43:2)	1.01824	27.4287	4.83031e-05	26.9374		PC[O]	PC(O-38:5)	41.7355	180.885	0.00178018	4.33408
DG[O]	DG(O-45:3)	1.01953	24.111	3.74225e-05	23.649		PC[O]	PC(O-38:4)	35.0912	163.67	0.00164189	4.66415
DG[O]	DG(O-46:7)	0.596315	20.9707	0.00728254	35.1671		PC[O]	PC(O-30:0)	21.9189	126.591	0.000744457	5.77542
DG[O]	DG(O-34:0)	0.662015	19.8116	2.50386e-05	29.9262		PC[O]	PC(O-45:4)	0.421276	88.1008	0.000345267	209.129
DG[O]	DG(O-36:0)	0.682821	18.3714	0.00714694	26.9052		PC[O]	PC(O-34:2)	19.5866	86.8418	0.000119125	4.43374
DG[O]	DG(O-44:3)	1.62861	18.161	0.00128799	11.1512		PC[O]	PC(O-41:2)	3.35307	83.8058	0.019868	24.9937
DG[O]	DG(O-43:1)	0.457977	14.8494	0.00156511	32.4238		PC[O]	PC(O-42:1)	10.5832	75.0112	0.000954302	7.08773
LPC[O]	LPC(O-23:0)*	7.45501	627.608	0.000408407	84.1861		PC[O]	PC(O-41:3)	2.38143	70.2391	1.85811e-08	29.4945
LPC[O]	LPC(O-16:0)*	42.3724	232.145	2.85344e-08	5.47868		PC[O]	PC(O-36:0)	6.90165	59.8741	0.000303016	8.67533
LPC[O]	LPC(O-18:1)*	51.3746	202.275	1.63878e-06	3.93725		PC[O]	PC(O-44:4)	8.07046	56.1317	0.000270551	6.9552
LPC[O]	LPC(O-22:0)	2.48707	150.688	0.000162582	60.5884		PC[O]	PC(O-40:2)	14.2009	46.5498	2.59638e-06	3.27794
LPC[O]	LPC(O-24:0)	13.3928	109.964	0.000456486	8.21068		PC[O]	PC(O-43:2)_RT_14.397	0.581094	46.3395	0.000781763	79.7453
LPC[O]	LPC(O-21:0)	0.124765	71.6963	0.000104797	574.653		PC[O]	PC(O-44:6)	0.299082	38.9557	0.000609542	130.251
LPC[O]	LPC(O-23:1)	0.291791	64.006	0.000276522	219.356		PC[O]	PC(O-41:0)	1.03618	32.8351	2.09574e-07	31.6884
LPC[O]	LPC(O-18:0)	9.91571	43.2683	1.79855e-06	4.36362		PC[O]	PC(O-37:1)_RT_13.573	7.57231	30.0374	0.00036464	3.96674
LPC[O]	LPC(O-25:1)	1.35483	33.9738	0.000515243	25.0762		PC[O]	PC(O-43:1)	1.4292	29.5964	9.14363e-05	20.7084
LPC[O]	LPC(O-24:1)	5.76611	20.4202	6.28956e-06	3.54141		PC[O]	PC(O-44:5)	2.12731	29.4159	5.06273e-07	13.8277
LPC[O]	LPC(O-25:0)	1.58669	19.7983	9.89845e-05	12.4777		PC[O]	PC(O-47:7)	0.0307125	29.0818	5.91315e-05	946.903
LPE[O]	LPE(O-16:0)*	4.38888	33.5841	2.08369e-05	7.65209		PC[O]	PC(O-30:1)	3.25226	25.8078	0.000465459	7.93534
LPE[O]	LPE(O-23:1)*	0.0326321	16.8095	0.000939377	515.123		PC[O]	PC(O-43:3)	3.26911	25.7946	0.000306424	7.89039
PC[O]	PC(O-32:0)*	204.263	1457.02	0.00132409	7.13305		PC[O]	PC(O-31:1)	4.7895	20.1488	0.00319463	4.20687
PC[O]	PC(O-39:0)*	6.0965	1358.1	0.00249703	222.767		PC[O]	PC(O-28:0)	3.09583	19.9388	0.000358891	6.44055
PC[O]	PC(O-41:1)*	8.03271	1120.94	0.00033282	139.547		PC[O]	PC(O-46:7)	0.444925	19.2009	0.000160011	43.1554
PC[O]	PC(O-32:1)	132.335	1077.01	0.000924022	8.13853		PC[O]	PC(O-47:5)	0.0237962	15.0684	0.00085851	633.229
PC[O]	PC(O-30:0)	90.187	722.115	0.00207169	8.00686		PC[O]	PC(O-32:2)	1.03142	14.4631	0.000977328	14.0225
PC[O]	PC(O-39:1)	6.11283	487.6	0.00143956	79.7667		PC[O]	PC(O-43:2)_RT_14.643	3.13189	13.2009	0.000365404	4.21501
PC[O]	PC(O-38:0)	6.62442	471.196	0.00168046	71.1302		PC[O]	PC(O-46:5)	0.705695	12.5381	0.0026804	17.7671
PC[O]	PC(O-40:1)	56.7922	442.885	0.00211916	7.79834		PC[O]	PC(O-37:1)_RT_13.911	0.217938	11.6525	0.000170385	53.467
PC[O]	PC(O-34:0)	107.195	418.332	0.0029587	3.90252		PE[O]	PE(O-45:8)*	0.938276	264.189	0.00028103	281.569
PC[O]	PC(O-37:0)	0.835103	284.738	0.00139662	340.961		PE[O]	PE(O-45:7)*	0.667603	240.468	0.000284995	360.195
PC[O]	PC(O-38:5)	60.4734	245.759	0.00118825	4.06393		PE[O]	PE(O-45:6)*	13.1249	179.769	2.06099e-07	13.6968
PC[O]	PC(O-34:2)	32.6228	236.659	0.00132524	7.25442		PE[O]	PE(O-43:6)	4.7918	141.955	2.56372e-05	29.6245
PC[O]	PC(O-43:4)	2.18806	227.795	0.00117	104.108		PE[O]	PE(O-44:6)	12.6829	85.7055	0.000183298	6.75756
PC[O]	PC(O-45:4)	0.628317	209.412	0.000270977	333.291		PE[O]	PE(O-44:7)	4.86657	85.0488	0.000215524	17.4761
PC[O]	PC(O-42:1)	34.0422	205.264	0.000515952	6.02968		PE[O]	PE(O-43:5)	1.79583	78.5171	7.25359e-05	43.722
PC[O]	PC(O-40:0)	7.26506	198.562	0.00195524	27.331		PE[O]	PE(O-43:7)	1.06539	68.853	4.07278e-05	64.6272
PC[O]	PC(O-33:1)	42.5992	161.134	0.000608426	3.78256		PE[O]	PE(O-46:8)	4.1838	62.5291	0.000169627	14.9455
PC[O]	PC(O-41:2)	5.01795	146.101	0.00617337	29.1156		PE[O]	PE(O-45:5)	1.99469	52.0166	2.69196e-07	26.0776
PC[O]	PC(O-43:1)	4.79858	108.783	0.00274978	22.6697		PE[O]	PE(O-47:8)	0.434731	49.8668	9.6624e-06	114.707
PC[O]	PC(O-43:2)_RT_14.397	1.04759	90.6943	0.00041629	86.5738		PE[O]	PE(O-39:2)	7.71156	42.521	0.000378827	5.51392
PC[O]	PC(O-30:1)	7.32371	85.5348	0.000248801	11.6792		PE[O]	PE(O-41:3)	5.49709	35.249	0.000201925	6.4123
PC[O]	PC(O-44:4)	8.808	85.1417	0.00187559	9.66641		PE[O]	PE(O-46:7)	1.43454	34.5302	9.65734e-05	24.0705
PC[O]	PC(O-31:1)	10.8601	73.65	0.000830461	6.78173		PE[O]	PE(O-47:7)	0.090533	31.1205	0.000613289	343.747
PC[O]	PC(O-41:3)	1.7511	70.9472	0.00170855	40.5159		PE[O]	PE(O-43:4)	0.156807	26.3078	0.000737112	167.772
PC[O]	PC(O-40:2)	20.6086	67.4406	0.00183697	3.27246		PE[O]	PE(O-44:5)	2.15816	25.0286	8.9319e-05	11.5972
PC[O]	PC(O-36:0)	9.59214	64.9577	0.000477658	6.77198		PE[O]	PE(O-39:1)	0.50054	20.5077	0.000146889	40.9712
PC[O]	PC(O-28:0)	6.8253	59.6118	0.000827292	8.73394		PE[O]	PE(O-41:2)	1.30867	19.6564	4.0283e-05	15.0202
PC[O]	PC(O-37:1)_RT_13.573	14.8835	59.4094	0.00036367	3.99162		PE[O]	PE(O-45:4)	0.0193678	18.5594	0.000203674	958.26
PC[O]	PC(O-43:3)	4.69233	56.4183	0.00232885	12.0235		PE[O]	PE(O-46:6)	2.17206	16.4363	3.68123e-05	7.56715
PC[O]	PC(O-41:0)	2.738	52.9678	0.00185842	19.3454		PE[O]	PE(O-34:0)	2.78039	16.391	1.02561e-07	5.89522
PC[O]	PC(O-38:2)	16.3612	51.9939	0.00300777	3.17789		PE[O]	PE(O-44:8)	4.51323	16.1817	0.000251367	3.58539
PC[O]	PC(O-40:3)	16.0327	51.7953	0.00183481	3.23061		PE[O]	PE(O-37:1)	2.16028	16.1274	0.000921169	7.46543
PC[O]	PC(O-32:2)	1.43941	38.7953	0.000651085	26.9521		PE[O]	PE(O-47:6)	1.65784	12.3497	0.00108964	7.44927
PC[O]	PC(O-44:1)	11.4296	36.8961	0.00401411	3.22812		PE[O]	PE(O-44:4)	0.14636	11.5472	1.67647e-05	78.8957
PC[O]	PC(O-45:3)	3.7201	36.3856	0.00560783	9.78082		TG[O]	TG(O-57:1)*	0.133804	16.1963	0.000239808	121.044
PC[O]	PC(O-46:4)	1.16495	35.6527	0.000734782	30.6045		TG[O]	TG(O-55:1)*	0.103951	13.3831	2.12932e-05	128.744
PC[O]	PC(O-43:2)_RT_14.643	7.72843	35.1714	0.000983043	4.55091		TG[O]	TG(O-57:2)*	0.0791665	10.947	1.17551e-06	138.278
PC[O]	PC(O-31:0)	3.5942	34.1048	0.00020986	9.48884
PC[O]	PC(O-29:0)_RT_11.932	3.04095	26.2022	6.96309e-05	8.61642
PC[O]	PC(O-44:5)	3.92664	24.7218	1.12934e-06	6.29591
PC[O]	PC(O-45:1)	1.37447	24.5001	0.0019816	17.8251
PC[O]	PC(O-46:5)	0.864334	23.736	0.00292688	27.4617
PC[O]	PC(O-33:2)	1.31679	14.3626	0.00047754	10.9072
PC[O]	PC(O-44:6)	0.117953	13.6367	0.00210614	115.611
PC[O]	PC(O-37:1)_RT_13.911	0.501062	12.2632	0.000978815	24.4743
PC[O]	PC(O-35:0)	2.76003	11.1886	0.0803305	4.05379
PE[O]	PE(O-47:6)*	3.1035	46.7972	4.77228e-06	15.0788
PE[O]	PE(O-46:6)*	3.62014	28.5465	7.41389e-05	7.88546
PE[O]	PE(O-47:7)*	0.108409	25.5995	5.4859e-05	236.138
PE[O]	PE(O-46:8)	3.1618	24.6981	4.37997e-06	7.81138
PE[O]	PE(O-47:5)	0.188121	23.9612	0.00171676	127.371
PE[O]	PE(O-47:8)	0.437685	21.043	3.34264e-05	48.0781
PE[O]	PE(O-46:7)	1.62621	19.7626	2.39819e-05	12.1526
TG	TG(50:1)*	24.4141	93.4765	8.99929e-05	3.82879
TG	TG(52:1)*	11.034	43.9035	0.00209319	3.97895
TG	TG(54:2)	10.2034	33.8837	0.00145867	3.32082
TG	TG(56:5)*	6.29119	32.9864	0.00228116	5.24326
TG	TG(50:0)	5.47001	22.4784	0.00319588	4.10939
TG	TG(56:6)	4.48982	19.9676	0.000137233	4.4473
TG	TG(56:7)	3.55089	15.2835	0.000814076	4.30414
TG	TG(56:4)	2.7885	14.1386	0.0013092	5.07033
TG[O]	TG(O-52:2)*	0.689583	87.5872	0.00211738	127.015
TG[O]	TG(O-57:1)*	0.0726571	72.4615	0.000503462	997.309
TG[O]	TG(O-55:1)*	0.0640415	71.6672	0.000291755	1119.07
TG[O]	TG(O-57:2)	0.0525072	64.4635	3.39639e-05	1227.71
TG[O]	TG(O-52:1)	0.254736	51.1016	0.0005771	200.606
TG[O]	TG(O-56:5)	0.709368	50.4415	0.00202434	71.1077
TG[O]	TG(O-56:1)	0.0775152	47.7832	0.000130073	616.436
TG[O]	TG(O-56:6)	1.02057	41.6762	0.00123505	40.8363
TG[O]	TG(O-54:3)	0.639484	35.4687	0.00103474	55.4647
TG[O]	TG(O-55:0)	0.041562	30.6148	0.000482142	736.607
TG[O]	TG(O-54:4)	0.733537	30.6021	0.00167234	41.7186
TG[O]	TG(O-54:2)	0.299739	29.7281	0.000336728	99.18
TG[O]	TG(O-56:7)	0.975875	29.5567	0.00208229	30.2874
TG[O]	TG(O-52:3)	0.607329	28.6874	0.00160823	47.2354
TG[O]	TG(O-54:5)	0.489797	28.0639	0.00148616	57.2969
TG[O]	TG(O-58:6)	0.548852	27.2883	0.000791975	49.7189
TG[O]	TG(O-59:2)	0.0358843	24.7913	0.000616525	690.869
TG[O]	TG(O-55:2)	0.0578467	23.7238	0.000162107	410.115
TG[O]	TG(O-58:5)	0.282635	22.7364	0.000874554	80.4444
TG[O]	TG(O-58:7)	0.609715	22.6271	0.00163482	37.111
TG[O]	TG(O-54:1)	0.107754	22.2416	0.000118154	206.41
TG[O]	TG(O-56:4)	0.303396	20.9182	0.000461758	68.9468
TG[O]	TG(O-58:2)	0.0875318	20.5684	0.000310899	234.982
TG[O]	TG(O-53:0)	0.0380725	20.5574	0.000930931	539.955
TG[O]	TG(O-56:2)	0.122185	20.4508	0.000596877	167.376
TG[O]	TG(O-50:0)	0.107537	18.3994	0.00124874	171.098
TG[O]	TG(O-59:3)	0.0228617	18.1089	0.000188616	792.108
TG[O]	TG(O-53:1)	0.0660227	17.8725	0.000150079	270.702
TG[O]	TG(O-54:0)	0.0371032	17.6739	0.000486242	476.344
TG[O]	TG(O-57:3)	0.0250934	17.3144	5.29018e-05	690.001
TG[O]	TG(O-61:5)	0.0165216	16.0518	0.000234466	971.567
TG[O]	TG(O-54:6)	0.345782	15.0992	0.000981018	43.6668
TG[O]	TG(O-58:1)	0.0600714	13.4974	0.000288846	224.689
TG[O]	TG(O-61:6)	0.00968808	13.4748	7.26572e-05	1390.86
TG[O]	TG(O-59:4)	0.0113654	12.8843	9.03079e-05	1133.64
TG[O]	TG(O-57:0)	0.0268429	12.8815	0.00029212	479.885
TG[O]	TG(O-58:8)	0.509614	12.7284	0.00170967	24.9765
TG[O]	TG(O-48:0)	0.089339	12.5292	0.00412721	140.244
TG[O]	TG(O-59:1)	0.0298701	12.4756	0.000221377	417.663
TG[O]	TG(O-63:6)	0.018865	12.2601	0.000120696	649.886
TG[O]	TG(O-63:5)	0.0146527	11.4153	0.000604723	779.056
TG[O]	TG(O-61:7)	0.00104533	10.9874	0.000156285	10510.9
TG[O]	TG(O-60:6)	0.0990772	10.9787	8.19359e-05	110.809
TG[O]	TG(O-56:0)	0.0289988	10.4815	0.00293375	361.447
TG[O]	TG(O-52:4)	0.133884	10.3079	0.001603	76.9915
TG[O]	TG(O-63:7)	0.00964261	10.186	0.000274798	1056.35
TG[O]	TG(O-52:0)	0.0463496	10.1006	3.69025e-05	217.923
* Top 3 most accumulating individual lipids per lipid class
